# Supplementary material for: Microbiome dysbiosis is associated with disease duration and increased inflammatory gene expression in systemic sclerosis skin
Source: Arthritis Res Ther. 2019 Feb 6;21:49. doi: 10.1186/s13075-019-1816-z (PMC6366065; doi:10.1186/s13075-019-1816-z)
Supplement: Supplementary file 1 — Table S1. Gene expression data. Normalized RNA-seq data were classified using a support vector machine trained using a merged and curated dataset composed of samples from GSE9285, GSE32413, and GSE45485. To visual results, the probe ID list from Johnson et al. [4] was collapsed on gene ID. This gene list was compared against normalized FPKM values for all 36 RNA-seq samples, resulting in a total of 1010 overlapping genes. Intrinsic subset assignments for individual genes are not possible based on the nature of gene expression in SSc patients. Each patient’s intrinsic subset assignment was determined based on the collective co-expression of all 1010 genes in this dataset, with both high and low expression of individual genes important for determining subset distinctions. Furthermore, both high and low expression of individual genes often extends across multiple intrinsic subsets. This inherently prevents providing subset-specific calls for individual genes. (XLSX 418 kb) [file 13075_2019_1816_MOESM1_ESM.xlsx]

## Sheet: DOD Skin imputed log2 median ce
Name	HC13-02	HC15-03	HC15-05	01-MK01-FA	02-MK01-B	03-AM02-FA	04-AM02-B	05-KB03-FA	N01-Base	N05-Base	N07-Base	N09-Base	10-KB05-B	11-KL06-FA	12-KL06-B	13-SH07-FA	14-SH07-B	HC15-15	HC15-21	HC15-24	N10-Base	N11-Base	N15-Base	N18-Base	06-KB03-B	07-JP04-FA	08-JP04-B	09-KB05-FA	BU-1	BU-2	BU-3	BU-4	BU-5	BU-6	BU-7	BU-8
MDGA1	-2.67555	0	-1.07166	-0.657611	0.459297	-2.77766	-2.56094	0.691834	0.478555	0.355644	0.233081	0.708297	-2.39773	0.364437	0.821772	-1.23608	-0.537457	0.929727	-0.144407	0	-0.372842	2.60672	1.47789	1.81188	2.04827	-0.310597	-0.638384	-1.58267	-1.99453	0.916514	1.1441	-2.40838	-0.15677	0.860408	-0.16987	0.15677
GBP3	0.283937	-0.0468168	0	0.528138	0.293543	-2.08222	-2.48195	-1.79383	0.806223	0.537465	0.0472165	-1.04425	-0.520494	-0.010624	-0.2132	0.845541	0.301293	0.355824	-1.70504	-0.0276839	-0.356445	1.09143	0	0.0776613	-2.02685	0.687235	0.325719	-0.150699	0.749534	-0.183358	-1.06544	0.0909066	-0.141157	0.485336	0.0511105	-0.0511105
GSTT2	1.7632	0	1.32204	1.50892	2.32817	-1.39337	-1.06565	1.15455	-1.18435	-0.444624	2.09096	-0.302236	-2.82308	1.36129	2.32512	-4.69749	-3.02154	-1.23868	-0.141443	0.877029	0.493739	-1.29792	2.15955	0.680758	2.84247	-0.487398	0	-1.31936	0.0743502	-1.14737	-0.0743502	-0.490815	0.988214	0.0747465	-0.512197	0.679817
FAP	-0.988175	0	0.177177	-0.622446	-1.93837	-1.35948	-1.3681	0.0735507	0.449609	1.0987	0.836706	-0.237588	0.0410869	-0.499892	-0.63849	0.274719	1.13698	-1.1879	0.20062	0	0.40956	2.15392	1.24106	1.17057	-1.00321	-0.03166	-0.459361	-0.441039	1.73768	-0.204735	0.0263667	-0.0381953	0.223499	-0.0263667	-0.222894	0.403934
C1QTNF3	-0.916164	0.0186073	0.493401	0.501508	-1.4366	-1.34652	-1.03596	-0.705709	0	1.36102	1.06947	0.460388	-0.0439108	-0.209326	-0.866718	0.146271	1.12507	-1.00111	0.141065	-1.35345	0	2.2629	1.24293	1.15704	-0.793325	-0.48329	0.0514786	-0.101725	1.63841	-0.00238308	-0.108555	0.262814	-0.222404	0.705305	0.00238308	-0.46028
OR2A20P	0.038361	0.681739	0	0.66054	1.11585	-1.26708	-1.13257	-0.748164	0.239927	0.479487	-0.780918	-0.624811	-1.58324	0.22476	0.231308	-0.826011	-0.299407	0.121976	0.715678	-0.120305	-1.06667	0.0762908	-1.34191	0.0215593	-0.113048	0	0.683148	-1.19546	-0.619082	0.279613	-0.61394	0.726578	-0.988364	0.739698	0.0938062	-0.0938062
FADS1	3.94714	1.68525	1.60787	-2.8493	-2.94029	-1.26332	-1.43143	-0.82263	-1.93692	0	-0.769192	0.364278	-0.514321	0.877482	0.891548	3.25585	1.89936	0.315124	0.440431	1.49278	1.7265	-0.125229	0.727644	-0.707025	-0.255489	0	-1.20432	-0.09202	-0.230418	3.46968	-1.19559	0.49279	2.63775	-1.38104	0.230418	-0.778568
DDX11	-0.0309479	0.0916527	-0.0365515	0.154889	0.446742	-0.926322	-1.04763	0.702073	0	0.233858	0.18939	0.402641	-1.66327	-0.0789652	0.0214252	-1.4881	-1.29172	0.115373	0.141928	0	0.650113	-0.230336	0.557974	-0.00404568	0.705958	-0.923819	-0.977293	-0.802574	-0.173726	0.0026707	-0.0026707	-0.0398213	0.293169	0.388228	-0.0651202	0.089326
FAM19A5	-1.02852	0	0.751748	0.53681	0.315976	-0.880757	-0.762272	-1.35442	-0.576727	0.110999	0.251441	-0.398214	-0.360058	0.19976	0.642148	-0.600763	0.0853607	-0.285464	0	-0.139453	-0.617477	0.274423	0.276001	0.269363	-1.43367	0.0789221	0.695057	-0.766421	0.521716	-0.346073	-0.500586	0.924465	-0.0169952	0.0169952	0.54813	-0.262948
MYOM2	0.115282	0.871584	1.0565	-0.420484	-0.449991	-0.878787	-0.157137	-1.93878	-1.55259	-1.00046	0.0630993	-0.625422	0	1.54794	1.99355	0.0462465	0.58379	-0.701673	-0.240327	-0.425136	0.0856124	-2.401	0	-2.34948	1.33981	0.260984	1.29638	0.397803	0.122057	-0.350524	-1.0305	-0.122057	-0.680447	1.28833	1.15902	0.298699
GLDC	3.13717	1.70726	1.74147	-3.64647	-3.52855	-0.871703	-0.686524	0.0961142	-2.76275	0.156181	-0.938836	0.321504	-0.775698	-0.513253	0	3.40775	2.22248	0.364343	0.682061	2.18566	2.03233	-0.207015	0.114384	-2.08654	0	-2.96956	-2.62992	-1.8004	-0.544152	4.13934	-1.2044	0.16255	3.70369	-0.16255	-1.05515	0.768001
IGFBP5	-0.175389	0.467589	1.10043	0.475444	-0.0366102	-0.817097	-0.236309	-0.256825	-1.4435	0	-0.0188772	-0.0116589	0.622787	0.950211	0.711146	0.107038	1.26113	-0.152784	-0.190525	-0.0987654	0	0.44622	-0.351748	-1.0042	0.049683	0.446536	0.624409	0.0115412	0.652654	0.0181567	-0.574043	0.615288	0.0586071	-0.0181567	-0.0686895	-0.392078
ADAMTS9	-0.544776	-0.508744	-0.388404	-0.0962317	0.268933	-0.752471	-0.245225	0.356728	0.269687	1.0034	0.788369	0.182327	0.351365	0	-0.131659	-0.167042	0.0911539	-0.593283	-0.898446	-0.843395	0.729437	1.47832	0.773686	1.3371	-0.133322	0	-1.06658	0.405511	0.492656	0.870411	-0.639638	-0.34375	0.148336	0.235083	-0.148336	-0.684265
ANGPTL1	0.0739033	0.780984	1.45195	0.45637	0.123052	-0.750883	-0.302001	0.0630128	-1.38144	-1.50522	-0.814566	-1.19318	0	0.573628	-0.136774	-0.254657	0.000623689	0	1.346	0.137038	-1.46034	-0.890042	-1.79918	-1.98111	0.0600823	0.0886651	0.0644366	-0.321674	0.584785	-0.135284	-0.932235	0.288924	0.135284	0.161921	-0.454409	-0.465438
SPARC	-0.686995	0	-0.188864	0.0919779	-1.14983	-0.747611	-0.851247	0.240645	-0.574097	0.873417	0.679765	0.375525	-0.0758293	0.361132	-0.476781	0.371157	0.817841	-0.494991	-0.414173	-0.557989	-0.280401	0.4953	1.03839	0.731881	-0.443106	0.197141	0	0.588231	1.36891	0.0729454	-0.750685	0.536202	-0.685887	0.629402	-0.0729454	-0.425853
GREB1	0	-0.24491	-0.378123	-0.361999	-0.22546	-0.746398	-1.05378	1.01492	0.351799	0.260372	0.212582	0.579013	-0.477617	1.39031	0.713083	-0.124488	0.150726	0.146898	-1.39108	0.383647	0.183272	-0.0698135	0.181291	-1.15579	0	0.478034	-0.0120507	-1.19547	-0.618664	0.618865	0.112093	0.384946	1.1442	-0.218883	-0.199273	-0.112093
CH25H	-1.26086	-0.0978668	0	-0.189898	0.168837	-0.713162	-0.14096	1.14936	1.03239	1.08103	0.808303	0.781913	-0.189492	-0.942501	-0.85471	0.0572767	0.477623	-0.93439	0	1.47677	0.184258	1.05434	1.40679	1.37707	-0.843812	-0.378599	-1.21887	-0.363816	0.0736992	0.129153	-0.0121148	-0.191136	0.0121148	-0.462389	-0.648808	0.216228
ATF7IP2	0.125886	0	-0.13291	-0.567501	0.260011	-0.701861	-0.518834	0.462387	0.607924	0.393111	0.491427	0.770739	0.402935	-0.166405	-0.051265	-0.173121	-0.00509428	0	-0.113416	-0.393284	0.271505	0.179974	0.412424	0.778492	0.183212	-0.5953	-0.612879	-0.643182	-0.209744	-0.0275702	0.0275702	-0.193098	0.303377	0.721072	-0.128798	0.664445
MOCOS	0.732175	0.121161	0.328028	0.15024	-1.02462	-0.685782	-1.33658	0.0253169	-0.893194	-0.026194	-0.581928	-0.434198	-1.09871	0.168466	0	0.607563	0.0938903	0.035509	0.342453	0.873046	-0.326878	0.233693	-0.0753171	-0.916063	0	-0.0785042	0.349082	-0.468167	-0.0560262	0.400106	0.293729	-0.201624	-0.419209	0.253224	0.0560262	-0.537768
DPYSL3	-0.49047	-0.197232	0.133592	-0.0173915	-0.806664	-0.680974	-0.309659	0.016908	-0.584346	0.27771	0.302012	0.205063	0.170225	0	-0.144967	0.281116	0.390376	-1.11259	-0.454675	0	-0.0354329	1.09568	0.549675	0.637526	0.092739	-0.139577	-0.17563	0.21606	0.617885	-0.222451	-0.688373	0.181432	-0.620614	0.102947	0.341801	-0.102947
PPIC	-0.433897	-0.936557	0.00218915	0.0111014	-0.195276	-0.675653	-0.520632	-0.592132	0	0.426578	0.116614	0.0234885	-0.402387	-0.194209	0.0137133	0.0501539	0.162403	-0.275105	-0.153464	-0.0886203	-0.284329	0.28561	0.491836	0.348544	-0.446322	0.224667	0.314639	0	0.730772	0.156669	-0.237262	0.00151778	-0.0440649	0.19247	-0.338513	-0.00151778
HAL	0.0728656	-0.129947	-0.381664	1.03905	0.168824	-0.66652	-1.40232	0.604163	1.0477	0.279378	0	-0.164903	-1.26739	0.438648	0.1168	-1.59921	-0.655382	-0.355827	1.06431	0.922538	0	-1.04026	-2.23704	0.36961	0.146889	-0.0224639	0.314699	-0.671198	-0.321822	0.541265	0.321822	-1.27373	-0.603822	0.877512	-0.510661	0.444505
TNFRSF12A	-0.77161	-0.651118	-0.928584	0.217654	-0.306971	-0.651629	-0.64877	0.456795	0.424349	1.65338	0.430693	0.242837	-0.774109	-0.383489	0	0.17872	0.621024	-0.443579	-0.786246	0.0186937	0.580026	1.5751	0.203492	1.16396	0	-0.154293	-0.410383	-0.514356	0.68543	0.627715	0.0185496	-0.176591	-0.646027	0.295927	-0.0185496	-0.301561
CLCF1	-0.661755	0.019779	-0.154389	0.391284	0.0668488	-0.64388	-1.07168	0.384733	0	0.580696	0.64584	0.632398	-0.339821	-0.158972	-0.0655356	-0.0437178	0.360387	-0.00159082	-0.482239	-0.112765	0.494215	1.40398	0.492234	0.597153	-0.254497	0	0.229629	-0.421557	0.293138	0.0334668	-0.329633	-0.470686	-0.323452	0.336705	0.00994103	-0.00994103
ALOX5	-1.19106	0.117783	-0.0917422	-0.664704	-0.0102654	-0.63462	-0.12325	0.494676	0.540109	0.357113	0.209682	0.427639	-0.293461	-0.61351	0	0.655966	0.222879	-0.66573	-0.667874	-0.260237	0.228461	1.4236	0.386418	1.55413	0.238528	0	-0.322473	-0.0211556	0.161171	-0.0134536	-0.288686	-0.0526696	-0.29054	0.0134536	0.156905	0.14974
CRYM	0.3526	0.350222	-0.709805	0.189506	0	-0.623266	0.188887	-1.07578	-2.81916	-1.05404	0.00951642	-0.189967	-0.167982	0.825468	0.445404	-0.703079	0.673996	0.945096	0.581686	0	-0.749487	-0.470564	-0.511097	-0.737116	-0.672599	0.725646	0.1164	0.60957	0.724117	-0.604468	0.0123949	-0.0735164	-0.148243	-0.0123949	0.657595	0.163028
RAD51	0.291581	-0.132409	-0.417187	0.103612	-0.585821	-0.615406	-0.275286	-0.113538	0.787289	0.256497	0.135775	0.0703867	-0.632949	-0.605074	0.207507	0.335541	0	-0.0200837	-0.0663285	0.37757	-0.102119	0.414545	0.298639	0.235456	0.0751128	-0.495553	-0.00721341	0	0.388811	0.0162831	0.23405	-0.112915	-0.311764	0.148924	-0.0725613	-0.0162831
GREM2	0	0.331591	1.1115	1.45922	0.0802523	-0.612175	-0.208289	-1.14073	-0.0447088	-0.58352	0.0462671	1.20483	0.16153	-1.30235	-0.271331	-0.905098	0.0546884	-1.41801	-0.199659	0.200047	0	0.396693	0.173067	-0.277027	-0.00328157	0.399686	0.198927	-0.387376	1.24648	-0.341677	0.0267449	-0.0267449	-0.811742	0.240306	0.0522898	-0.406279
LUM	-1.48825	-0.0721658	0	0.0944712	-2.06595	-0.611478	-0.967245	0.338458	1.2202	1.42587	1.13309	0.356659	-0.834249	-1.25544	-1.6396	0.561662	0.159253	-0.85651	0.00440824	-0.195811	0.32659	1.6447	1.24229	1.71211	-0.860788	-0.269727	-0.832898	0	1.22881	-0.135566	-0.374631	0.475704	-0.526069	0.111785	-0.111785	0.395905
ANXA9	0.39429	-0.479172	0	0.353016	0.00241204	-0.587198	-0.286459	0.0254705	0.683064	0.398649	0.176669	-0.613085	-0.640923	-0.139176	0.0302958	-0.57146	-0.253663	0.320041	0.938928	0.287985	0	-0.540669	-0.0675412	-0.149602	0.224943	-0.20956	0.103443	-0.631663	-0.000407366	0.000407366	0.409779	-0.29616	0.0855197	0.090632	-0.43523	-0.377719
MOXD1	-0.305417	-0.0959856	-0.775295	0.129037	-0.0113252	-0.58622	-0.413988	0.881349	0.493375	0.046038	0.202258	0.149565	0	-0.454823	-0.667138	0.332546	0.282275	-1.49257	-0.334103	-0.186277	-0.0629989	0.0281267	0.188996	0.49903	0.349131	0.0708094	0	-0.196594	0.277304	0.206314	0.0158617	0.00264064	-0.662436	-0.00264064	-0.475636	-0.828069
MARCO	-0.604449	2.04526	1.98573	0	-0.367504	-0.572342	0.0133439	-0.837725	-1.07821	-2.02358	-1.9178	-1.72655	0.23126	1.29264	1.50311	0.0231235	0.233215	-1.85508	2.23195	-0.020298	-0.421562	2.81959	-2.09244	0	0.610239	1.31846	1.25275	-0.089494	0.225542	-0.725324	-0.225542	-1.35876	1.28474	-1.49404	2.03013	0.248277
DIO2	-0.585718	0.185227	-0.27636	0.571889	-0.949436	-0.566401	-0.430223	1.25823	2.60492	2.58091	0.630596	0.667677	0	-0.215248	-0.894914	1.07083	-0.272789	-0.024284	0.17763	-0.464343	0.141631	0.0508099	0.516598	2.00082	-0.191944	0	-1.46252	-0.30949	0.207336	0.0656631	0.292059	-0.27072	-0.302224	0.296789	-0.0656631	-0.591083
ANK2	-1.09069	0.125684	0.434817	0.110871	-0.705249	-0.562581	-0.769923	0.0863416	-1.13806	-0.198805	-0.0675868	0.0770887	0	0.19075	-0.467608	0.3671	0.451522	-0.588719	0.230963	0.824957	0.0212872	0.739366	0.416507	-0.0535086	-0.444116	-0.0323643	-0.226077	0	0.628896	-0.451544	-0.691893	0.403639	-0.350032	-0.184784	0.275924	0.184784
COL13A1	-0.251858	-0.0349584	-0.248535	0.169221	0.235737	-0.561703	-0.10924	0.982054	-0.049946	-0.579038	0.670339	0.466102	0	-0.103425	0.417244	0.0414025	1.08681	-0.375614	-0.341688	0.734738	0.309447	0.787615	0.164635	-0.197005	-0.121724	0	-0.262877	0.216494	0.543579	-0.106826	0.300407	0.583024	0.0530692	-0.0717046	-0.0530692	-0.351596
ADAMTS4	-2.204	-0.934847	-0.775268	-0.33539	-0.702894	-0.55293	-0.660848	0.961567	1.18022	1.70369	1.43513	0.725592	0	0.694499	-0.885319	0.699094	0.444557	-2.04211	-2.30774	-0.0361719	0.608874	1.61905	0.608061	1.59434	-0.747372	0	-1.69177	0.274894	1.02448	1.80908	-0.321386	0.31069	-0.31069	-0.872722	0.604623	-0.731114
AK5	-0.549473	0.405048	-0.0990425	0.327315	0	-0.534125	-0.180346	0.531902	0.0543893	-0.157547	0.45822	0.342254	0.461886	-0.544055	-0.59852	-0.75885	0.37858	0.166085	-0.109317	-0.324345	0.191007	0.392315	-0.10715	-0.0958787	0.312206	0.391852	0	-0.0363884	0.532253	0.544556	0.049897	-0.049897	0.0775814	-0.131133	-0.167784	-0.248874
FBLN1	-0.477016	0.823885	1.4559	0.723191	0	-0.533174	-0.578692	-0.345676	-1.13699	-0.779643	0.476788	0.453772	-0.76939	0.08817	0.480441	-0.188341	0.10083	0	1.01964	0.830409	-0.536164	-0.200971	0.173982	-0.10363	-0.67649	0.37066	0.63614	-0.410584	0.724792	0.0863642	-0.475756	0.795612	-0.497131	-0.0863642	0.408576	-0.401857
CFTR	0.630809	1.69176	0.730346	0.23518	0.262152	-0.526215	-0.526644	-1.49124	-1.66852	-0.399112	0.558943	0	0.605697	-0.172139	0.0541919	-1.09836	-0.827908	-0.223868	0.498525	0.0139828	0.6416	-0.423361	-0.614555	-1.17282	0	0.473197	0.987474	-1.04283	-1.02033	-0.803901	0.817233	0.129515	0.663228	-0.129515	-1.00734	0.673524
PLP1	0.391614	0.419721	-0.0751341	0.176249	0.572475	-0.503406	-0.0963275	0.260732	-1.98525	-0.976749	-0.399574	-0.333954	0.215085	0.413106	0	-0.496616	0.294172	0.631826	0.294842	-0.438915	-1.2584	-0.41226	-0.9484	-1.20655	0.231167	0.111626	0.0625813	0	0.144519	-0.497905	-0.0231494	0.272456	0.0168194	-0.187641	0.202389	-0.0168194
PTPLA	-0.0551007	0.298713	-0.338847	-0.00206187	0.188429	-0.484685	0.230476	0.414476	-0.0565337	0.101347	-0.058903	-0.462671	0.390661	0.191364	-0.468935	0	0.187686	-0.115446	-0.148635	-0.059269	0	0.168741	-0.08977	-0.300568	0.658889	0.172781	0.113623	0.699054	0.234551	-0.330075	-0.0516289	-0.370827	0.0516289	-0.705775	0.415426	0.289482
COL15A1	-1.22346	-0.0259819	-0.521976	0.0148248	-0.916722	-0.48426	-0.765775	0.30494	0.575608	1.29215	0.901933	0.911846	-0.120806	0	-0.535155	0.199715	0.427261	-1.51871	-1.27874	-0.646533	0.981779	1.61065	0.819415	1.00506	-0.325255	0	-0.827624	0.714436	0.78739	0.0908539	-0.425222	0.497947	-0.168979	-0.0679186	0.0679186	-0.528537
MRPL48	0.450883	0.0954284	0	-0.254403	0.0561644	-0.481653	-0.0429656	-0.24643	-0.490363	-0.562204	-0.419891	-0.642275	0.402518	0.205088	0.295181	0.0349404	0.0748912	0.298638	0.239454	0.406063	-0.412789	-0.542706	-0.484545	-0.643186	0.0573193	-0.0551848	0	0.350905	-0.104205	-0.195876	-0.198672	0.20727	0.487013	-0.335728	0.104205	0.106256
SLC39A14	-0.759667	-0.263652	-0.130956	0.0100111	-0.0613966	-0.478136	-0.117729	0.224402	-0.521408	0.573336	0.354062	0.00224777	0	-0.127649	0.30378	0.144022	0.208863	-0.784361	-0.425566	0.689283	0.0263059	1.20363	0.0367028	0.693751	0	-0.0801248	-0.134609	-0.29609	0.449325	-0.0270536	0.0203178	-0.0683262	-0.384663	0.0960507	0.285261	-0.0203178
HSPA12A	-1.06417	-0.134895	-0.124433	0.120811	0.21984	-0.473891	-0.21798	0.0644202	0.0304031	-0.0279999	0.241573	0.224726	-0.218825	0.891517	0.10203	-0.332541	0	-0.656695	-0.413674	-0.597685	-0.332726	0.0338998	0.538415	0.203919	0.521253	0	-0.487319	0.528318	0.286792	-0.318766	-0.262161	0.393759	-0.322007	-0.0240709	0.495157	0.0240709
OCA2	0.00548479	-0.970555	-0.18871	-0.232256	0.579988	-0.46327	0.0194461	0.129813	-1.12329	-0.373749	0.0322708	0.0860153	-0.176884	0.696765	0.325442	-0.80817	0	-0.0148888	-0.405716	-0.986645	0.244501	0.212465	0.768898	-0.0279828	0.593295	0	-0.716829	0.0507622	-0.40443	-0.208142	-0.0115311	0.0115311	0.183461	0.389631	-0.0484779	0.434072
TG	0.824649	1.22557	0.528142	-0.0614662	-0.0332118	-0.461893	-0.978284	-2.12853	-1.60491	-0.641176	-0.23666	1.2179	0.659857	0.0251236	0.0477569	0	0.511303	0	0.535675	0.151735	0.802004	-0.591134	-0.692965	-1.5937	-0.0400178	0.738718	0.81066	-0.106826	-0.661267	-0.0556585	0.840121	0.0556585	1.14397	-0.542853	-0.544961	0.937245
C1QTNF6	-0.667862	-0.521068	-0.583811	-0.0298608	-0.645292	-0.461203	-1.01162	0.594161	0.721972	1.24916	1.1684	0.937623	0.148882	0	-0.550284	0.306729	1.05056	-0.797222	-0.870211	-0.59376	0.503034	1.37783	0.871761	1.37883	-0.74559	0.369358	-0.270671	0	0.372988	0.0103182	-0.0926643	0.256491	-0.0502849	0.203093	-0.775445	-0.0103182
SV2B	0	0.529531	0.666798	0.0814473	-0.298163	-0.452304	-0.507849	0.0928375	-0.558635	0.108699	-0.42048	-0.0861194	0.402977	0.0112111	-0.455414	0.708109	-0.09563	-0.197628	-0.543116	0.472558	0.0997157	0.0359899	0.106033	-0.198953	-1.10095	0.16196	-0.193242	0	0.0496443	-0.262033	-0.172015	0.664139	0.183044	-0.0496443	-0.0534389	0.0801551
PITRM1	0.249636	0	-0.442339	0.224768	0.110894	-0.449024	-0.566964	-0.178911	-0.0373612	0.0263485	-0.00932586	-0.298566	-0.028595	0.324117	0.134357	0.378523	0.381977	0	-0.154424	-0.0357154	0.0029574	0.0275096	-0.120457	0.135288	-0.404112	0.0931591	0.150436	-0.00227597	-0.228263	-0.144207	-0.0155773	-0.188527	0.0233406	0.0525311	0.0155773	0.149344
WISP1	-0.793952	-0.63636	0.388717	0	-0.654385	-0.449019	-0.78859	1.21094	2.2858	2.16243	2.39569	1.58406	-0.362376	-0.0470328	-0.452392	0.808572	1.41565	-0.805721	-0.200639	-0.0435288	1.0276	2.63869	2.37453	2.91378	0	0.788638	-0.486045	-0.655619	1.10372	-0.179861	0.0661638	-0.0661638	-0.703207	0.324119	0.219234	-0.305787
GRHL3	-0.000567053	-0.309229	0.0944043	0.0524718	0.785315	-0.448998	0	0.575404	0.418493	-0.298373	-0.413987	-0.324978	0.00891469	0.130619	0.241866	-0.599216	-0.10769	0.00602684	0.175607	0.00984379	0	-1.5194	-0.432211	0.171449	0.273581	-0.549794	-0.563793	-0.484328	0.00652786	0.0533129	0.294232	-0.139124	-0.272204	0.157585	-0.578917	-0.00652786
WDR4	0	-0.303782	0.0643573	-0.193974	0.348885	-0.447082	-0.166551	-0.279847	0.597868	0.539262	0.397068	0.671826	-0.483799	-0.33215	-0.318474	0.094827	0.251839	0.151674	-0.523352	0	0.341007	0.768835	0.518386	0.72665	-0.18289	-0.483092	-0.485559	-0.799362	-0.0836055	0.53823	-0.0571389	-0.387065	0.213978	-0.0481904	0.163108	0.0481904
SMOX	0.260142	-0.636922	-0.213961	0.0935817	-0.327941	-0.438721	0.225778	0.0764541	0.689967	-0.0719232	0	-0.240939	0.112012	-0.195688	0.0849881	-0.0689718	0.093058	-0.198905	0.0797536	0.199493	0.305583	-0.49323	-0.193578	0.854241	0.502901	-0.0824632	-0.252144	0	0.141865	0.124304	0.588612	-0.482514	0.423467	-0.124304	-0.538077	-0.397208
CRISPLD2	-1.01567	-0.0869311	0	0.306244	-0.557732	-0.435147	-0.556432	0.250719	0.227963	0.635692	0.906326	0.595583	-0.193365	-0.0413375	-0.170822	0.149112	0.587984	-1.20589	-0.169087	0.952253	0.184738	0.881743	1.10713	1.34168	-0.375859	0	-0.168981	-0.329849	0.609339	-0.137025	-0.0114654	0.160324	-0.667894	-0.0771044	0.0114654	0.299745
KCNS3	0.656723	0.708748	0.758795	0.310638	0.329569	-0.429366	-0.773043	0.400685	-0.415963	0	0.0951148	-0.266964	0.254127	-0.196424	-0.245301	-0.0403817	-0.313916	0.179478	0.350139	0.552028	-0.106864	-0.364558	0	0.0669613	-0.178106	0.0551589	-0.198112	-0.0488359	0.0474066	-0.126806	-0.439182	0.622529	-0.232089	0.144933	0.368747	-0.0474066
BAG2	0.0259766	-0.845578	0.585449	0.0490623	-0.278641	-0.429153	0.106765	0.314215	-0.506609	0.511492	0.0378987	-0.568143	-0.306273	0	0.0617278	-0.0521095	-0.0851376	-0.95771	-0.39091	0.382482	-0.274456	0.832224	-0.371145	0	0.652375	0.107353	-0.0319067	0.508401	0.566466	0.134141	-0.523787	0.0144616	-0.0144616	-0.0962361	0.0349566	-0.58108
SEC24D	-0.633757	-0.0442017	0	0.0533739	-0.22833	-0.428338	-0.530932	0.366428	0.0870271	0.500735	0.399719	0.225559	-0.148926	-0.333905	-0.585196	0.187502	0.268739	-0.481592	-0.024975	0	0.202746	1.04395	0.578745	0.776806	-0.0589392	-0.0269464	-0.00559153	0.0262467	0.527539	0.110703	-0.160879	0.271169	-0.422496	0.18836	-0.113874	-0.110703
NDUFS5	0.731104	0.230562	-0.102996	0.163158	0	-0.422138	-0.309909	-0.291584	-0.390785	-0.334616	-0.58278	-0.744716	0.268728	0.108478	0.0285352	0.567192	0.51314	0.312303	0.232865	0	-0.817946	-0.495386	-0.528052	-0.841602	-0.146676	0.300332	0.257239	0.173819	-0.00178528	-0.0586513	0.18012	0.00178528	0.118199	-0.167721	0.0587093	-0.0277617
KLHL23	0.361169	-0.161318	0.380912	0.119623	0.142565	-0.416836	0.0992279	0.155053	-0.569645	-0.548266	-0.0766975	-0.468769	0.286556	-0.313234	0	-0.147294	0.0497461	-0.0291876	0	0.234314	-0.00180857	-0.235672	-0.582809	-0.604157	0.795492	0.266339	0.186048	0.215641	0.337018	-0.195546	-0.367722	0.148382	0.0884835	-0.379266	-0.00715002	0.00715002
SULF1	-1.41153	-1.17722	-1.44929	-0.707477	-1.69994	-0.415161	0	0.385061	1.4428	1.70229	1.10809	1.63276	0.774802	-0.59414	-1.29755	0.330666	0.896584	-1.45299	-1.18842	-0.867774	1.31891	3.80727	1.38681	2.2923	0.366615	-0.56164	-1.37436	0	1.35726	-0.072014	-0.672868	-0.119744	0.267054	-0.527757	0.0923936	0.072014
ZNF131	-0.888408	0.0734638	0.18161	0	-0.147378	-0.411101	-0.23334	-0.161002	0.353902	0.60048	0.649683	0.580033	0.0548533	0.273224	-0.201402	-0.445037	-0.129013	0	-0.0656102	-0.229011	0.631461	0.592802	1.07298	0.888251	-0.268503	-0.200652	0.0193009	-0.0626437	-0.584412	-0.0876492	-0.240542	0.147478	0.188944	0.0825915	-0.0825915	0.376203
ALOX5AP	-0.68055	0	0.203738	-1.18982	-0.50438	-0.4111	-0.343861	0.704019	-0.147983	0.0454782	0.12665	0.512364	0.0463935	-0.371352	-0.24218	1.37854	0.300224	-1.21231	-0.131076	0.303301	0	0.739897	0.246328	1.23518	0.1953	-0.110775	-0.676608	-0.108301	0.578357	-0.104512	-1.10176	0.104512	-0.549372	-0.293799	0.652316	0.480331
GNL3L	-0.348221	-0.243857	-0.15848	-0.297137	-0.103678	-0.408414	-0.265481	0.2296	0.00117837	0.180558	0.310705	0.137054	0.244035	0.328522	-0.223903	0	0.165587	-0.0247855	-0.284219	0	0.300933	0.207224	0.309989	0.600011	-0.0632463	-0.253155	-0.312877	0.0104567	-0.0610761	0.488048	-0.153967	-0.115225	-0.0083564	0.0958243	0.0083564	0.0995935
METTL1	0.359937	-0.0338004	-0.212595	0.0459182	0.379891	-0.408334	-0.0437269	-0.0129891	0.186807	0.548241	0.0613912	-0.138236	-0.510268	-0.419003	0.511634	0	0.0389312	0.607248	0.158781	0.370137	0	0.266437	-0.312441	0.804948	-0.211158	-0.23551	-0.0734103	-0.563146	-0.891031	0.66461	0.15057	-0.575939	0.0793621	0.109583	-0.354445	-0.0793621
HSPD1	0.395254	-0.218814	0.0919543	-0.541362	0.130857	-0.397901	-0.144014	0.0527426	-0.598667	-0.508463	-0.658266	-0.866858	0.0992706	0	0.127261	0.633339	0.0854624	0.15983	0	0.292437	-0.313548	0.000294094	-0.668143	-0.302063	0.36766	0.131295	-0.134722	-0.01306	-0.134759	0.643834	-0.0323691	-0.146898	0.520874	0.277687	-0.189104	0.0323691
PLAU	-1.29516	0.0171881	-0.439068	-0.402619	-0.224088	-0.394973	-0.135428	0.376255	0.419803	0.765781	0.402344	0.306654	0	-0.480998	-0.515956	0.266702	0.248343	-0.686201	-0.721792	-0.190843	0.106783	1.31431	0.350983	1.09844	-0.060782	0.0417909	-0.801094	0	0.488441	0.0745748	-0.0745748	0.126129	-0.812441	0.187249	-0.0845256	-0.174991
B3GNT3	0.995579	-0.462142	-0.106807	-0.097233	-0.0885887	-0.394664	0	0.0881157	1.37362	-0.543547	-0.105779	0.253414	0.910826	-0.46764	0.500537	0.557254	1.12649	-1.25295	-0.301486	0.386917	0	-0.416222	0.900482	0.0827604	1.14316	-0.818174	-0.942483	0.493163	0.573095	-0.0776884	0.888814	-1.0189	1.23228	-0.658973	0.0776884	-0.728779
SFRP4	-3.21083	-0.669539	-1.71485	-1.63023	-1.37944	-0.393898	0.851669	0	1.74235	2.38596	1.99316	2.52676	1.18474	-1.6657	-1.16673	1.18128	1.97714	-4.00455	-2.88043	-4.31189	0.402728	1.58534	1.43216	1.68036	0	-1.98481	-2.56815	0.521089	3.94973	2.10384	-0.84041	0.0722002	-0.0722002	-1.17855	0.310197	-1.36849
SERPINB8	0.0297258	-0.420984	0	0.324165	0.00688317	-0.378543	-0.312028	0.194204	0.486037	-0.160437	-0.0599252	-0.719226	0.221699	0.280276	0.125574	-0.436678	-0.627987	0.380706	0.300331	0.314712	0	-0.355024	-0.287792	-0.262287	0.354216	-0.300093	-0.0439532	0.320431	0.523163	-0.234257	0.357767	-0.0929677	0.0613805	0.139188	-0.546594	-0.0613805
ZNF557	-0.35176	-0.135614	-0.303844	-0.168052	0.0547693	-0.377726	-0.157147	0.116736	-0.283597	0.0879697	0.0685461	0.208303	0.0832471	0.175693	0	-0.123796	0.111072	0.20006	0	-0.105335	-0.0526638	-0.17343	0.175983	0.234746	0.165823	-0.0854156	-0.102103	0.058707	0.0885775	0.0359632	-0.179875	-0.0782048	0.0066216	-0.0066216	-0.317895	0.155746
IL16	-0.404709	0.118319	0.601732	0.0428109	0.0684464	-0.375899	-0.422568	0	-0.148238	-0.486711	0.277674	0.519652	-0.183135	0.198512	-0.0903198	0.33456	-0.0317374	-0.2508	0.283251	0	-0.0132385	0.0911628	0.636255	0.503337	-0.34347	-0.168784	-0.317882	0.0251667	-0.404511	-0.0218734	-0.0626589	0.189252	0.0504644	-0.0506491	0.195342	0.0218734
FANCA	0.138471	-0.0322276	0.0040573	-0.330193	-0.308875	-0.370426	-0.0362028	0.113239	1.04459	0.448386	0.453345	0.576182	-0.913965	-0.408445	-0.319759	0.199687	0	-0.442604	-0.341037	0.26334	0.746576	1.0254	0.835068	0.582594	0	-0.268666	-0.267586	-0.0531616	-0.501987	0.170274	-0.0496968	-0.0388514	0.325438	0.482281	-0.371931	0.0388514
CLUAP1	0.0471546	0.291574	0.121156	-0.284147	-0.178162	-0.368676	-0.229926	-0.138088	-0.506879	0.0452968	-0.0628471	0	0.0112079	-0.0968307	0.00160667	0.154245	0.164376	0.0908349	0.593024	0.130062	0	-0.166152	-0.0189527	-0.0725571	-0.0105076	0.605448	0.446805	-0.030338	0.264439	-0.137495	-0.417938	0.0820123	0.260418	-0.0820123	0.140588	-0.119294
IGHG1	-7.41975	-0.381974	0	-3.68547	-2.8634	-0.35608	0.306661	1.86303	1.68112	2.09262	0.861922	7.33423	0.572716	-3.11996	-1.34022	4.13407	-0.0858968	-6.30749	-4.55528	-3.45788	0	4.24582	2.64944	3.9584	0.03063	-0.613713	-2.90719	1.93554	0.128952	2.11911	0.739524	2.5614	-4.45034	-3.15922	-4.65049	-0.128952
DPP6	0.499968	0.115241	-0.292425	0.617423	0.341453	-0.354569	-0.22531	0.0491809	-3.47556	-0.1579	-0.772413	-0.693912	0.445737	0.904626	0	-0.00539941	0.719645	0	-0.537231	0.335741	-0.186963	-0.27875	-0.0798173	0.169249	0.309203	0.72444	0.904965	-0.0446379	-0.164648	-0.05704	-0.153601	0.374597	-0.342048	1.14407	0.628129	0.05704
MFAP5	-1.11131	0.269504	1.28436	0	-1.38958	-0.353966	-0.955518	-0.0844861	-0.424684	0.424711	0.155637	0.144749	-0.177782	0.516701	-0.283292	0.0940278	0.236063	-0.806974	0.481159	-0.377997	-0.53909	1.17935	-0.381482	0.341037	-0.748763	0.090688	0.183217	0	0.970769	0.184639	-0.820601	0.404322	-0.543405	-0.184639	0.534506	-0.395628
PMP22	-0.779859	0.274012	0.372623	0.181841	-0.231638	-0.351691	-0.517862	0.111659	-0.348332	0.204177	0.329741	0.179621	-0.0430874	0	-0.136717	-0.184375	0.0216848	-0.509765	0.302739	0	-0.547403	0.36986	0.0960704	0.300389	-0.275252	-0.0454088	-0.209428	0.0117679	0.807973	-0.0385138	-0.534026	0.284842	-0.525391	0.0385138	0.597663	-0.920265
PDGFRB	-1.24183	0.143918	0.652469	0.391105	-0.589238	-0.350022	-0.664895	0.0721751	-0.139468	0.132531	0.632309	0.541223	-0.269112	-0.0622524	-0.312584	0	1.08421	-0.973365	-0.375093	0.277358	0.0752355	0.728241	0.935776	0.423559	-0.934755	0	-0.145302	-0.199387	0.780394	-0.350422	-0.00543107	0.296119	-0.491259	-0.226258	0.00543107	0.114648
FADS2	3.96155	1.8843	1.99662	-4.05441	-3.70178	-0.345092	-0.570329	-0.777251	-2.83734	0.00296913	-0.686941	0.914646	-0.681671	0	0.906063	3.71681	2.29505	0.637569	0.657379	1.64194	1.93836	0	0.60817	-2.48791	-0.574665	-1.53407	-1.83542	-1.31026	-0.469967	5.3125	-1.08935	1.41271	4.58338	-0.080651	-0.17681	0.080651
LEPR	0.336763	0.531116	1.53535	-0.745934	1.42691	-0.34327	0.789411	-0.163649	-0.73896	-0.946147	-0.364407	-0.989504	1.41126	0.531613	1.81531	-1.13689	0	-0.203878	1.16234	0.436212	-0.826829	0	-1.34551	-0.937539	0.896701	0.0884838	1.22785	-0.293726	0.7708	-0.356408	0.0535721	-0.434389	0.831006	-0.0535721	1.04927	-0.137949
BRI3BP	1.58073	0.215509	0.537326	-0.835099	-0.278954	-0.342568	-0.359591	-0.391796	-0.447207	-0.137512	0	0.0779065	-0.314369	0.0758598	0.371731	1.76488	0.708466	-0.126883	-0.126905	0.318336	0.740548	-0.0919297	0.338776	-0.247812	0.116266	-0.440653	0	0.0295357	-0.545445	1.75973	-0.0561439	-0.295706	1.23025	0.512984	0.0561439	-0.0759697
CYP2J2	0.287451	0	-0.503779	0.620952	0.369876	-0.339939	0.138809	0.629354	-0.553395	-0.788274	-0.236086	-0.463519	0.171252	0.467103	0.369902	-1.18496	-0.258127	0.675047	0.1884	-0.259683	0	-0.551449	-0.358337	-1.5329	0.279995	-0.453233	0.136112	0.0251176	0.11923	-0.11923	0.442762	-0.200927	0.12951	0.27148	-0.127793	-0.377119
KIF4A	0.0742587	-0.506325	-0.444199	-0.357958	-0.403534	-0.339332	-0.450755	0.746181	0.504257	0.282848	0.0654664	0.0891209	0	-0.668612	-0.392365	0.430701	0.308949	-0.262868	-0.146481	0.45946	0.107733	0.792205	-0.128258	0.155304	0.0375125	-0.00872509	0	-0.182195	-0.668056	-0.0564393	0.30076	0.0683355	0.162132	0.0564393	-0.531087	-0.407635
HLA-DRB5	-1.05246	-6.83575	-0.359522	3.53794	3.96401	-0.3363	-0.718853	0	4.99645	5.15922	-0.809106	1.73233	4.16974	2.0908	2.30702	-3.60529	-4.74198	-1.49864	0	3.83752	-2.10029	0.788683	0.552169	4.01187	-1.58974	-1.05949	-1.74001	4.23546	-1.06367	1.06367	1.80597	-6.09301	2.01722	-7.00598	2.31302	-1.75972
SYNJ2	-0.325626	-0.0294902	-0.0670282	0.0687786	-0.253435	-0.331998	-0.178331	0.187267	-0.0481958	0.820149	0.790079	0.561843	0.404524	0	-0.00451397	0.0300107	0.348592	-0.917434	-0.711743	-0.359036	0.671744	0.659571	0.395485	0.497586	0	-0.131186	0.0252452	-0.115426	0.122817	0.014174	-0.417873	-0.203262	0.148068	0.114804	-0.27305	-0.014174
MTRF1L	0.249915	0.0230156	-0.147993	0.0368625	0.0242586	-0.328813	-0.249357	0.155408	0	-0.0439687	-0.411044	-0.392734	0.079853	0.177624	-0.0718017	0.0165685	-0.202634	0.148581	-0.12754	0	-0.207493	0.214502	-0.385235	-0.191581	0.140875	0.0939318	0.0306569	-0.0603587	0.364763	-0.0402089	0.157818	0.00587262	0.126076	-0.0205733	-0.202138	-0.00587262
POLR3D	-0.408259	-0.146894	-0.126305	-0.320335	0.0946839	-0.327944	-0.046134	0.136142	-0.298553	0	0.0442482	0.140785	0.31345	0.0562888	-0.0448744	0.216591	0.273973	-0.0482184	-0.463819	-0.241187	0.0362252	0.259256	0	0.438358	0.0175014	-0.0687977	-0.414492	0.0965158	0.252527	0.37003	-0.0655138	-0.130135	0.0428568	0.26759	-0.127974	-0.0428568
RAB23	-0.39117	-0.176533	0.124947	0.145112	0	-0.324107	0.0191136	0.511263	-0.20553	0.699318	0.190427	-0.218349	0.257026	0.0191375	-0.0601693	-0.150946	-0.0317852	-0.24303	-0.225848	0	-0.259789	0.737911	-0.295254	-0.28343	0.864145	0.217864	0.191484	0.312867	0.801628	0.0278357	-0.337824	0.0731979	-0.153814	-0.0278357	0.303729	-0.203373
DNAJB5	-0.0585082	-0.202945	-0.657337	0.00554368	0	-0.323705	0.144992	0.183931	-0.171679	0.506239	0.482294	0.333372	-0.0471279	-0.367177	-0.0420787	0.331726	0.753903	-0.750885	-0.103983	0.00376112	0.310765	-0.0217985	0.241404	-0.0578536	0.524405	-0.077143	0	0.194244	0.301683	0.154315	-0.101409	-0.230244	-0.6701	-0.213516	0.654887	0.101409
ROR2	-1.35848	-0.630613	-0.232147	0.185479	0.0917664	-0.321645	0.0576408	0.162207	-0.311048	0.0463547	0.657196	0.246628	0.42315	-0.336453	-0.231106	-0.202792	0	-1.63288	-1.08994	-0.478713	0	0.892857	0.701715	0.531167	0.116893	-0.493406	-0.215057	0.421735	0.0799435	-0.133595	-0.0463181	0.266112	-0.322239	-0.045544	0.437796	0.045544
RPP25	-0.97404	-0.471013	-0.244556	-0.0355607	0	-0.318754	0.07767	0.0807244	-0.277467	0.0752411	0.429189	-0.0839535	0.189365	-0.197252	0.392484	0.116416	0.373646	-0.386336	-0.115371	0.799965	-0.133386	0.509285	0.345055	0	0.192598	0.0787128	-0.304493	-0.364241	0.239128	-0.0235805	-0.0446254	0.0958552	0.0766146	-0.138262	0.0235805	-0.227186
POF1B	0.20256	-0.537811	-0.344347	0.132925	0.318531	-0.31779	0.100224	0.0543479	0.00506583	-0.573253	-0.809111	-1.60148	0	0.315834	0.0848358	-0.938261	-1.0117	0.690137	0.679691	-0.358225	-0.559486	-0.565804	-0.673523	-0.926945	0.868923	0	0.501018	0.236181	0.351234	-0.284095	0.284444	-0.252302	0.252302	0.376669	-0.881662	-0.380135
ASGR1	0.378596	0.0343271	0.406793	0.415867	0	-0.317162	-0.0423461	0.254865	0.0693293	-0.706119	-0.323492	-0.842043	-0.52928	0.440178	0.250534	-0.646922	-1.05418	1.06935	0.425208	0	-0.203765	0.195588	-0.431039	-0.555408	0.0910699	-0.306046	0.106802	-0.379181	0.187733	0.00850468	-0.00850468	-0.331915	0.298125	0.207714	-1.26377	-0.938042
PRRX2	-0.892368	0.230296	0.485414	0.581514	0.102005	-0.317015	-0.214499	-0.282613	0	0.332132	0.0572455	0.221894	-0.242373	-0.21351	-0.267351	-0.351009	0.0336007	0	0.0339255	0.467612	-0.164777	0.433285	0.686518	0.00839847	-0.176698	-0.201983	-0.22116	-0.0868606	0.533434	-0.312796	-0.251902	0.341993	-0.354078	0.0921103	0.211631	-0.0921103
APOL2	-0.687249	-0.00103101	0	-0.318661	-0.368078	-0.314982	-0.500237	0.0461198	0.15726	0.157591	0.16488	0.381208	0.0121715	-0.226334	-0.333199	0.587647	0.230157	-0.570571	-0.490423	0.0933929	0.0737365	0.701185	0	1.09998	-0.222372	-0.0558521	-0.536482	0.0592494	0.252545	-0.0519317	0.0519317	0.196739	0.0914151	-0.490471	-0.133346	-0.0699012
TSPAN1	0.355266	0.55309	0.798501	-0.272873	0.478922	-0.314268	-0.030047	-0.969276	-1.21471	-0.0446051	0.304158	0.629992	1.03194	-0.250825	0.363611	-0.736474	0	0.0117989	-0.0108592	0.0196127	-0.0899167	-0.436876	0	-0.511629	0.0408942	0.112457	0.533683	-1.1737	-0.918532	-0.0412376	0.182067	-0.929839	0.0412376	0.392991	-0.4931	0.182141
RAB36	-0.203434	0.178198	0.0320883	0.682955	-0.169976	-0.313716	0.0647149	0	0.429174	0.63992	0.673182	0.70356	-0.156563	-0.353553	-0.0222527	-0.367451	-0.114401	-0.91473	-0.558877	-0.100277	0.472075	0	0.350412	0.369996	-0.329585	0.0746344	0.361123	-0.327641	-0.000591787	0.121854	-0.220925	0.000591787	-0.118529	0.0814495	-0.17221	0.00565691
OIP5	0.182484	0	-0.0249468	-0.172942	0.608931	-0.312803	0.146505	-0.367839	0.294418	0.238862	-0.140778	0.0180481	0.200922	-0.0451267	0.440627	-0.460387	-0.123008	0.368599	-0.243838	0.321965	-0.57875	-0.192009	-0.252088	0.119346	0	-0.305854	0.575973	0.0864228	0.0158553	0.531082	0.446958	-0.0158553	-0.0447784	-0.504768	0.255824	-0.0204727
THBS2	-0.819702	-0.0805688	0.116184	0.431471	0.813485	-0.305321	-0.600787	0.19828	0	0.906678	0.800199	0.26398	-0.652989	-0.462715	-0.204977	-0.373723	0.446872	-0.8569	-0.185634	0.0957211	-0.174707	1.18645	0.777664	1.29804	-0.597259	0.243753	0	-0.627206	0.502368	-0.338218	-0.360092	0.344873	-0.521146	0.148946	0.361761	-0.148946
ADA	-0.172588	0.497364	0	-1.17765	-0.180391	-0.305134	-0.266669	-0.162103	0.003234	-0.270172	0.377876	0.267839	0.189435	-0.09093	0.455315	0.845257	1.11652	0.32436	-0.770039	-0.0141811	0	0.0659299	-0.227274	0.48052	-0.7317	0.426134	-0.132085	0.0216756	0.596209	0.635649	-0.524852	0.418118	0.606006	-0.572974	-0.418118	-0.676781
PSPH	0.579018	0.108936	0.0745911	-0.0849992	0.424836	-0.3024	0.0295995	-0.115045	0	0.0334431	-0.113653	-0.238568	-0.664116	-0.0203577	-0.164771	0.788677	0.246825	0.720222	-0.0678241	0.507629	-0.267954	-0.101964	0	0.288408	-0.137336	0.294364	0.0744628	-0.107766	-0.0724211	0.965174	-0.103615	-0.296294	0.502106	0.502433	0.0724211	-0.225875
MMP7	-0.103784	1.19674	1.11788	0.61826	-0.488968	-0.302317	-0.308791	-0.385394	0.724752	-0.225783	1.19235	0	0.837363	0.395049	0.29791	-0.970335	-0.435874	0.361017	0.740717	-1.09103	0.0608528	-0.303802	0	0.10099	-0.209116	-0.373126	0.242162	-0.821624	-1.3254	-0.949115	0.7495	-0.12385	1.81111	0.12385	-0.337597	0.506582
LHFPL2	-0.852256	-0.173174	-0.159153	0.256956	-0.945716	-0.301511	-0.636754	0	0.0892643	1.0088	0.764197	0.638645	0.100682	-0.275888	-0.398658	0.316678	0.754421	-1.32424	-0.58026	0	0.684368	1.80857	0.902953	1.27036	-0.315127	-0.108678	-0.460523	0.126566	1.09511	-0.0404261	-0.110983	0.0404261	-0.247817	-0.108403	0.169672	0.327084
SCN4B	-0.339748	0	-0.15781	-0.0868396	-0.575296	-0.297314	0.00903164	-0.287694	-0.274882	0.534846	0.244885	0.0692623	0.492209	0.579896	0.269629	-0.271669	0.93263	-0.391692	-0.728329	-0.751438	0.102879	-0.27345	0.302393	-0.621154	0.0734746	0.215664	0	0.897377	0.67771	-0.039837	-0.504488	0.237419	-0.493577	0.0459082	0.039837	-0.463773
SPON2	-1.51366	-0.544676	0.24475	0.0849058	-0.0968514	-0.296361	-0.181053	-0.123655	-0.208968	0	0.34038	0.770673	0.243239	0.314918	0.584189	-0.516301	0.92999	-0.448445	-0.345663	-0.763648	0.424308	0.964523	0.436743	-0.218698	0.110139	0.0109639	0	-0.0866391	0.695012	0.0210135	-0.350566	0.0543202	0.260767	-0.0210135	-0.18519	-0.258669
RSU1	0.00230303	-0.0904766	0.036386	0.119309	-0.109899	-0.29373	-0.242504	0.156975	-0.190064	0.170828	-0.126416	-0.300798	0	0.173772	-0.209268	0.250551	0.168123	0.14326	0	0.13729	-0.406444	-0.0801239	-0.0949471	0.0637748	-0.149436	0.0748723	0.059922	-0.0128685	0.453773	-0.048652	-0.261973	0.170901	-0.209854	-0.0537816	0.048652	0.0495287
C14orf119	0.11115	0.101155	-0.00705935	-0.0702489	-0.0682925	-0.29258	0.0996366	0.108251	0	-0.0775998	-0.0189586	-0.236816	0.0435465	-0.141888	0.248082	0.107093	0.190604	0	0.0217267	0.0258541	-0.199598	-0.359355	-0.014903	0.0950452	0.113657	-0.0692595	-0.133702	0.12552	0.013038	0.0507417	-0.332357	-0.393231	-0.013038	-0.110129	0.131247	0.0316238
RPUSD2	-0.0272098	-0.0655453	-0.282438	0.107822	-0.115671	-0.291093	0.109067	-0.389603	-0.294129	-0.251327	0.0211841	0.172557	0.000699473	0	0.0741128	0.0119845	0.160895	0.179774	0.0179755	0.0248789	-0.218328	-0.339929	-0.114684	-0.210755	0	-0.0210865	0.195528	0.337576	-0.428716	-0.305588	0.00558953	-0.00558953	0.282403	0.111007	0.0935568	-0.0511826
CTSH	0.318532	0.171955	0	-0.299614	-0.273643	-0.289411	-0.334416	0.0805342	0.12013	-0.0587994	-0.562476	0.190425	0.273542	-0.470566	-0.150067	0.771482	0.344402	-0.118589	0.38108	0.0130852	0.0876082	-0.348313	-0.188809	0.181506	0	-0.0132998	-0.147137	0.500833	0.296877	0.0825534	0.829255	-0.540135	-0.0825534	-0.264497	-0.415738	0.344227
CYBB	-0.988666	0	-0.0862618	-0.670191	-1.20822	-0.289297	-0.470313	0.188634	1.09905	0.894636	0.534952	0.502784	0.163231	0.051283	-0.754142	1.13063	-0.0880023	-1.5189	0	-0.166708	0.49847	1.8181	0.769545	1.89423	-0.246101	-0.219427	-1.06681	0.672735	1.49638	0.21108	-0.408016	0.163725	-0.247726	-0.874113	0.375652	-0.163725
HSD17B6	0.0475525	-0.47128	-0.981583	0.50623	0.595584	-0.289068	0.263234	0.0343768	-0.074201	0.527042	0	-1.5378	0.396453	-0.0182331	0.0652354	-0.648433	-1.45038	-0.792336	0.116059	-0.209613	-1.31699	-1.03807	-0.444732	0.912608	1.62627	0.410624	0	1.30345	1.2898	0.0584793	-1.06388	-0.0584793	0.246021	-0.615219	0.546624	-0.0902815
RASSF2	-1.10153	0.00682004	0.271886	-0.233723	-0.652819	-0.285922	-0.525784	0.71311	-0.139902	-0.0593113	0.315196	0.460463	0.317889	0	-0.444661	1.31196	1.18574	-1.37708	-0.788313	0.0255228	0	0.377648	0.255858	0.198146	-0.0914612	-0.257348	-0.818265	0.153237	0.935866	0.13622	-0.508331	0.393332	-0.526381	-0.280393	0.137278	-0.13622
ACVRL1	-1.09967	-0.0976819	0.580237	0.0551784	-0.790841	-0.284928	-0.442078	0	-0.47537	0.00615425	0.0864058	0.266927	-0.0679907	0.13652	-0.254573	0.196573	0.283319	-1.2325	-0.356418	0	-0.235259	0.554414	0.0371406	0.144581	-0.734127	0.0633291	-0.191776	0.115337	0.794618	0.129098	-0.5772	0.516935	-0.129098	-0.225397	0.338812	-0.159706
ZNF469	-2.20122	-0.906121	-0.855049	0.309456	-0.505834	-0.284378	-0.586645	0.241081	0.671878	0.915703	0.862544	0.759879	0.166229	-0.271783	0	-0.147352	0.537685	-0.724432	-0.482398	-0.664706	0.357037	1.31321	1.01059	1.42808	-0.951888	0.260693	0	-0.482511	0.275439	-0.213224	0.0144138	0.254708	-0.687205	0.128797	-0.0144138	-0.39576
PHLDB3	-0.652777	-0.568562	-0.158195	0.182508	0.453013	-0.283995	0.222095	-0.271623	0.111206	-0.179496	0.017567	0.17389	0.129771	0	0.284926	-0.857578	-0.560601	0	-0.0821716	-0.228694	0.109733	-0.483962	0.0815918	0.0242785	-0.0215632	-0.294772	0.239244	0.105358	-0.30406	0.0986115	0.179968	-0.242296	0.0785497	-0.0785497	0.127735	-0.167534
RECK	-0.56199	0.601154	1.35613	0.411836	-0.0988477	-0.281499	-0.615612	0.556461	-0.518248	-0.0502816	0.326751	0.408916	-0.378832	0.213513	0	0.0216908	-0.424928	-0.300853	0.883362	0.180721	-0.465321	0.167176	0.575354	0.609796	-0.504482	0	-0.059632	-0.205826	0.467034	-0.164391	-0.754597	0.57717	-0.159456	0.159456	0.293606	-0.315606
CCT5	0.27335	-0.080743	-0.0395509	0	0.0662824	-0.278822	-0.128823	0.194036	-0.119759	0.00892924	-0.26981	-0.53008	-0.108659	0.187177	0.142704	0.331749	0.191379	0.141955	0.149219	0.312607	-0.366602	-0.0108455	-0.309412	-0.0731917	0.0441546	0	0.0389997	-0.00985565	0.0259789	0.0922781	-0.227842	-0.401503	0.123492	0.0793497	-0.232675	-0.0259789
DPY19L1	-0.518342	-0.232133	0.0764271	-0.347217	0	-0.275261	-0.529434	0.574309	0.244626	0.0903792	0.0347484	-0.44781	0.0944616	0.169119	-0.202839	0.106603	-0.153664	-0.581203	-0.109897	-0.0274015	-0.0282188	0.968277	-0.068652	0.4014	0	0.0923339	0.0629082	0.1379	0.432878	0.00677339	-0.952979	0.0766196	-0.396733	-0.00677339	0.0340623	-0.157128
SLC7A7	-1.13317	-0.456084	0.0265557	-0.907296	-1.39611	-0.273323	-0.948546	0.0615456	0.188508	0.115278	0.0224205	0.643892	0	-0.62463	-0.709133	1.13704	0.469034	-1.03018	0.086206	0	-0.0746182	1.22688	0.542237	1.48797	-0.309332	-0.411406	-0.808733	0.473836	0.152185	-0.0955124	-0.402897	0.298619	-0.191034	-1.16552	0.278923	0.0955124
TPM4	-0.0174624	-0.234491	-0.308087	0.10803	0.0747946	-0.272876	-0.0346992	0.142202	0.300191	0.703568	0.173113	-0.178912	0.0934208	-0.224867	-0.00815035	0	0.1711	-0.262839	-0.302978	-0.14561	-0.057034	0.634443	0.172622	0.433662	0.314531	0	-0.0703306	0.153951	0.722462	0.24564	-0.155194	-0.0820783	-0.284443	0.0371992	0.0528505	-0.0371992
DNMT3B	-0.123166	-0.32007	0.0205089	0.122518	0.0648691	-0.267348	0	-0.408542	0.913131	0.502303	0.18046	0.109368	-0.369282	0.129304	-0.361801	-0.440792	-0.0232518	0.131729	-0.745809	0.131149	0.396802	-0.00142323	0.502281	0.133285	-0.336127	-0.113394	-0.472825	0	0.433551	-0.249826	-0.018354	0.018354	0.356447	0.221703	-0.439319	-0.0491915
TRNT1	0.275047	0	0.436656	0.0695392	0.367427	-0.264934	-0.367979	0.37916	0.290088	0.121131	-0.277984	-0.464688	-0.130724	-0.328529	-0.130857	0.0198688	-0.517341	0.100225	0.265534	0.0959035	-0.278342	0.309077	-0.655524	-0.313662	0	0.0565648	-0.380959	-0.471028	-0.394859	0.146543	0.166342	-0.081391	-0.222086	0.111957	-0.516674	0.081391
RAB31	-0.979914	0	-0.312624	-0.0212105	-0.646655	-0.259319	-0.353884	0.753498	0.89999	0.901892	0.424102	0.605926	0.0978395	-0.473899	-0.573453	0.68476	0.352638	-1.64744	-0.676917	0.0790725	-0.0494725	0.688538	0.484135	0.974218	0.0485106	-0.271274	-0.955519	0	0.713157	-0.502534	-0.261926	0.261926	-0.777454	-0.318726	0.29386	0.354868
SCUBE2	0.209884	0.0618447	-0.727474	-0.425758	0.472489	-0.258736	0.0939592	0.261966	0.0875593	-0.472981	0.424002	0	-0.583713	-0.114069	-0.0387904	-0.0564511	0.420515	-0.645495	-0.224914	0	-0.0170796	-0.623427	-0.0607632	0.627456	0.101397	0.424116	0.185863	0.0854401	-0.341163	-0.164566	0.0535567	0.480396	-0.0535567	0.996616	0.403572	-0.390851
SH3BGR	0.622345	0.681733	0.0298301	0.159369	0.80622	-0.258026	0.556377	-0.581997	-1.23577	-0.537964	-0.0639752	-0.884106	0.270806	0	0.0727132	-1.03948	-0.724277	0	0.747621	-0.163013	-0.452307	-0.637204	-0.588433	-0.401256	0.801886	0.375882	0.517713	0.804849	0.879263	-0.590876	-0.523352	0.332393	0.540509	-0.780163	1.16595	-0.332393
LMNB2	-0.891527	-0.823303	-0.511908	0.0189077	0.171794	-0.256796	-0.0307349	0.182395	0.190536	0.0639294	0.0884559	0	0.0146215	-0.231388	-0.11027	-0.118253	0.14298	-0.64615	-0.592187	-0.136801	-0.0518983	0.259525	0.252159	0.217356	0.0324648	-0.31055	0.142819	0	-0.000118731	0.275424	0.000118731	-0.404599	0.233216	0.151452	-0.200474	-0.382146
PKNOX1	-0.0449084	-0.352196	-0.0605984	-0.238784	0.30103	-0.256739	0.0121455	0.00665068	-0.22953	0	0.085104	0.0200487	-0.129576	-0.0390536	0.183666	0.0182747	0.125412	-0.0488274	0.00258549	0	-0.0766145	0.460096	0.0950299	0.0586134	0.321314	-0.214214	-0.132917	-0.0270953	0.0782875	0.0471533	-0.256886	0.0358452	-0.0228252	0.0228252	-0.0934055	-0.148051
FKBP7	0	0.693679	1.15987	0.586202	-0.196339	-0.254743	-0.401087	0.967026	-0.336605	0.141331	-0.317139	-0.485842	0.0583599	0.429663	-0.0253639	0.255878	-0.0595796	0.288803	0.454434	0.299046	-0.63882	0	-0.397944	-0.46295	-0.0581255	0.0122415	0.062156	-0.686479	0.924478	-0.000533153	-0.340265	0.77617	0.000533153	-0.00864038	0.182259	-0.116437
KPNA2	0.309436	-0.0324281	0	0.0638554	0.108406	-0.253086	-0.444851	0.59917	0.624696	0.222637	-0.215289	-0.00571526	-0.125333	-0.460932	-0.107371	0.77372	0.417578	-0.0038509	-0.166091	0.664104	0	0.327885	-0.0240067	0.170417	-0.0429707	0.134495	-0.304637	0.0127632	0.114895	0.524028	-0.0178728	-0.179739	-0.0282575	0.207316	-0.457978	0.0178728
CCND2	-0.396605	-0.28651	-0.393337	0.272855	-0.176405	-0.247563	-0.149516	0.782832	-0.464554	-0.302278	0	0.0537154	0.428616	0.637235	0.119209	0.706543	0.869127	-0.36951	-0.488641	-0.129164	0.231851	0.118337	-0.0514608	0	0.234851	0.147333	-0.227248	0.118384	-0.306241	0.0287045	0.167086	0.29292	-0.268438	-0.0287045	0.424766	-0.388334
PFKFB2	0.0356157	0.0136097	-0.0995303	0.306716	-0.513265	-0.247275	-0.696267	0.376547	0.934232	0.233941	-0.114779	-0.14222	-0.107916	0.323759	-0.35938	0.240157	0	0.0132598	0.345941	0.697845	0.129158	-0.0897521	0	0.0289134	-0.137137	-0.143093	-0.184418	-0.431738	-0.19388	-0.332139	0.434002	0.00954734	-0.0666138	0.294099	-0.00954734	0.154553
GPR162	-0.736919	0	0.228778	0.158011	-0.27448	-0.242002	-0.334433	-0.528208	0.0108093	0.396777	0.425825	0.559239	-0.410456	-0.385202	0.00940407	-0.186033	0.418215	-0.220125	-0.55424	0.101473	-0.282749	0.597366	0.557723	0.549605	-0.467188	0	0.0797601	-0.154852	0.597537	-0.278284	0.0292388	0.335963	-0.0671784	-0.0202901	0.0202901	-0.277918
GRB10	-0.895963	-0.176496	0	-0.136345	-0.0819677	-0.241286	-0.184466	0.308319	0.0578555	0.482124	0.749634	0.293188	-0.0328802	0.00842362	-0.0573827	0.00393257	0.414926	-1.02424	-0.675618	-0.320501	0.245147	0.798899	0.7375	0.546687	-0.169296	0	-0.625725	0.195118	0.438095	0.0595879	-0.0239065	0.0239065	-0.65963	-0.0458685	-0.10963	0.111782
KLHL18	0.102731	-0.236508	0.12198	0.259786	0.283736	-0.241252	-0.147957	0	0.0230372	-0.0923776	-0.0767863	-0.0755948	-0.0986112	0.180744	0.203881	-0.222742	0.0250478	-0.0428315	-0.129787	0.292607	0.1373	-0.284606	-0.0352461	0.256468	0.217443	-0.137391	0	0.0905367	0.321036	0.0372952	0.337248	-0.293762	0.195423	-0.101917	-0.240095	-0.0372952
BASP1	-1.51806	-0.742355	-0.913148	0	-0.532969	-0.24082	-0.161003	0.839099	0.416454	0.50985	0.285488	0.380468	0.0812849	-0.982609	-0.615102	0.366678	0.697838	-0.705917	-0.882759	0	0.0470586	0.876156	0.55609	0.881891	-0.335078	0.16065	-0.14065	-0.182741	1.0451	-0.044595	0.0929236	0.00971859	-0.451729	0.09435	-0.00971859	-0.0344487
KCNMB1	-0.416712	-0.283594	-0.276249	0.391523	0.0821216	-0.240635	0.545125	0	-0.64836	-0.20304	0.625849	0.195743	0.817733	-0.211055	0.384219	-0.391098	0.139907	-0.554392	0.319068	-0.736514	0.141791	-0.283768	-0.181697	0.0145166	1.03702	-0.282736	0	0.797905	0.223978	-0.0889932	-0.586135	0.0889932	-0.332631	-1.29831	0.205255	0.0913168
CBR3	-0.0183248	0.206303	0.720594	-0.125571	-0.357368	-0.237921	0.0633612	-0.132865	0.630103	0.103461	-0.492316	-0.373339	0.472675	-0.219422	0	0.563784	0.671888	0.804127	0.373739	0	-0.12049	-0.369819	-0.3133	-0.734632	-0.18769	0.512224	0.269405	0.165517	-0.137605	-0.228769	-0.00234981	0.34857	0.240633	0.23312	0.00234981	-0.275712
VPRBP	0.121523	-0.205857	-0.18054	-0.297288	0.0281332	-0.236974	0.0114805	-0.191188	-0.299502	-0.0832485	0.113649	0	0.0155081	-0.164703	0.140779	0.120594	0.0592716	-0.0141482	-0.307597	-0.170985	0.148962	0.0961308	0.0328473	0.182997	0	-0.101481	-0.22616	0.149404	-0.447482	0.21232	-0.0192562	-0.170711	0.0192562	-0.118518	0.130953	0.233774
FUT8	-0.145806	0.179814	0.16499	0.144876	0.053784	-0.236818	-0.0675679	0.114467	-0.241828	-0.0356969	0.0677584	0	-0.144864	-0.0609637	-0.119263	0.184956	0.239902	0	0.141865	-0.228313	-0.323054	0.0613201	0.152715	-0.00198463	-0.251605	0.127656	0.336401	-0.0906111	-0.000229239	0.0557707	-0.232356	0.314151	-0.10734	0.000229239	0.123734	-0.0296079
FSTL1	-1.38268	-0.32217	0.148784	0.033552	-1.08144	-0.236184	-0.814904	0.366179	-0.487375	0.25037	0.296265	0.234572	-0.0149192	0	-0.628078	0.485042	0.758472	-0.995215	-0.0446464	0.130197	-0.184877	1.57448	0.439695	0.54448	-0.340087	0	-0.239777	0.0924617	1.27365	0.0877485	-0.626846	0.439102	-0.41068	-0.0336552	0.0336552	-0.201827
GIMAP8	-0.662555	-0.11397	0.357605	-0.274821	0.254503	-0.235817	-0.209274	-0.02983	-0.513848	0.724063	0.525837	0.448638	0.259883	0	-0.129131	0.340523	0.481382	-1.39482	-0.272169	0	-0.0313749	0.0576387	0.358095	0.480894	-0.286743	0.00384006	-0.246045	0.178015	0.53843	0.0120215	-0.718429	0.178754	-0.325375	-0.315818	-0.00798573	0.00798573
FAM20C	-1.35823	-0.962175	-0.847364	0.0944728	0.402597	-0.235415	0.0618463	0.197948	0	0.662146	0.31705	0.0822009	-0.167424	-0.256636	0.0296217	-0.492094	-0.0289466	-1.06478	-0.951132	-0.345643	0.0656116	1.24719	0.10879	0.514243	0	-0.202982	-0.0563153	0.0136599	0.0417161	-0.0507744	-0.0148093	0.0148093	-0.0380001	0.304016	0.0557813	-0.372347
DHX57	0.283473	0.190746	-0.0171111	0.0927662	-0.0106245	-0.234578	-0.164695	-0.0404043	0.0112474	-0.0408639	-0.124197	0.00280018	0.215359	-0.0212363	0	0.28565	0.268259	0.0293226	0.323356	0.0818406	0.0271092	-0.028288	-0.153816	-0.0602734	-0.192656	0	-0.0502144	0.0892087	0.105279	-0.0104835	0.0104835	0.265904	-0.025208	-0.0435341	-0.0601276	0.152386
SPSB2	-0.888795	-0.47123	0	0.112714	0.607706	-0.233151	0.44884	-0.348164	-0.307717	-0.41494	0.251793	-0.383138	-0.536383	0.174102	0.228784	0.0883036	0.291931	0.708437	0.51749	0	0.260327	-0.29986	0.50924	-0.042696	0.159988	-0.00755107	-0.202975	-0.107349	0.294006	0.0917828	0.190251	-0.0979336	0.0507478	-0.362755	-0.0507478	-0.509167
SERF1A	0.281647	0.307308	0.930424	1.19773	1.16037	-0.231603	-0.346688	-0.628801	-0.636951	-0.935036	-1.25184	-1.25205	-1.27124	0.333314	0	1.3139	1.07518	0.738698	0.0374881	0.456887	-0.594129	0.347484	-1.21951	0.665619	-0.157813	0	-0.203199	-0.540016	-1.32778	1.1415	0.498115	0.88769	-0.498115	-1.23443	0.663851	-0.976221
DDX58	-0.33373	0.0773401	-0.347393	-0.364206	0	-0.231583	0.0136875	0.240286	0.623022	0.271952	-0.398921	-0.264707	0.485411	-0.382173	-0.394015	0.161038	0.288562	0	-0.0903756	-0.0720633	-0.0613299	-0.302401	0.339824	0.410432	0.459846	0.112763	-0.332293	0.101543	0.222262	-0.111287	0.223635	-0.207993	-0.0145238	0.0341768	-0.411977	0.0145238
RIC8B	-0.326204	0.177832	0.151301	-0.222539	0.0707047	-0.22975	-0.0896652	0.15946	-0.400534	-0.0660273	-0.144439	0.0835458	0.0185088	0	0.167096	-0.0142501	0.0829093	-0.193133	-0.00166583	-0.0315134	0.117822	-0.137187	0	0.218031	0.489912	0.150752	-0.200772	0.203861	0.18418	0.0281611	-0.0281611	-0.0595694	0.0584649	-0.0540528	-0.0344686	0.0847362
TWIST2	-1.38214	-0.303903	0.58249	0.222306	0	-0.229254	-0.379144	0.396431	-0.647316	-0.473589	0.0503272	0.0519383	-0.212838	0.131346	0.345348	-0.0393454	0.145403	-0.497785	-0.301589	0.504651	-0.690735	0.766804	0.208822	0.265786	-0.775278	0	-0.0436904	0.00477006	0.491596	-0.0352174	-0.55095	0.618954	-0.317057	0.0352174	0.229765	-0.164066
SLC31A2	0.951181	0.120922	0.0870372	-0.0561294	0	-0.22605	-0.0463098	-0.388217	-0.0669546	-0.35564	-0.413504	-0.304579	0.0450885	0.030617	0.287822	0.382719	0.143927	0.554145	0.310602	-0.130327	-0.0981651	-0.675171	-0.339088	-0.216224	0.0762349	0.138024	0.244041	0	0.0438645	-0.0406345	0.257736	-0.391045	0.23436	-0.220413	-0.106533	0.0406345
CD248	-0.853484	0.388874	1.0054	0.767304	-0.141637	-0.222511	-0.588325	0	-0.671408	-0.315785	0.136239	0.480609	-0.107656	0.321206	0.399562	-0.0292081	0.915076	-0.144517	0.24869	-0.0138542	0	1.09239	-0.0346284	-0.735793	-0.841488	0.632734	0.925451	0.0338657	0.717076	-0.101056	-0.18116	0.713852	-0.469201	0.181316	0.101056	-0.769494
TMEM51	0.0563519	-0.0673536	-0.500413	-0.0440192	0.203617	-0.222416	0.227167	-0.118751	0	0.147736	0.51474	0.389332	0.147271	-0.273305	0.215751	-0.485423	-0.0888198	-0.389269	-0.464277	-0.469908	0.386102	0	0.224281	0.321586	0.093944	-0.190888	0.0956387	-0.0956012	-0.0482966	-0.299663	0.136096	-0.453113	0.211684	0.446684	-0.250855	0.0482966
FDFT1	1.31719	0.21765	0.0877005	-0.213275	-0.327839	-0.221675	0.0279425	-0.135737	-0.896223	-0.548298	-0.285678	-0.195682	0.0795546	0.0173142	0	0.807466	0.427789	0.493475	-0.0253882	0.0221271	-0.00225978	-0.347869	-0.180901	-0.666566	0.0825291	0.00539696	0.104688	0	-0.00414533	0.696479	0.197574	-0.0487587	0.266912	-0.161858	0.00414533	-0.0896686
SLC27A2	2.40544	0.874417	0.91055	0	0.234904	-0.220905	0.0522433	-0.58712	-2.18189	-0.17617	-1.84744	-1.00015	-1.36292	-0.788319	0.0543269	2.4904	1.00724	0.190711	0.19361	0.736693	-0.941003	-0.902659	-1.3996	-2.02817	0.210379	0.0221826	0	-0.610779	-2.33671	2.31069	0.115895	0.195962	-0.115895	0.455824	-0.914828	-0.609219
SGCA	0	1.64819	1.2934	0.0267276	0.143385	-0.216846	0.43469	-0.467604	-1.76843	-1.0293	-0.42232	-1.53606	-0.31878	0.597954	0.82527	-0.386248	0.112634	0.0664185	1.15169	1.01192	-1.78916	-0.88345	-1.6472	-0.662002	0.176007	0	0.341856	-0.289007	-0.864822	-0.279708	0.0658525	1.00429	-0.185681	-0.0658525	0.642711	0.169064
SIL1	0.544686	-0.0382562	0.144249	-0.325841	-0.514888	-0.21582	0	-0.306947	-0.394125	-0.21482	-0.0132823	0.161176	0.0528791	0.0741788	0.0776204	0.567627	0.51921	-0.257678	-0.25195	0.0220302	-0.19516	-0.150181	0.207263	0.0242994	0.0537133	-0.0434057	0	0.269381	-0.0399481	0.225521	-0.205702	0.340336	0.0771823	-0.0421199	0.0399481	-0.179677
GDF11	0.187276	0	-0.175341	-0.0274922	0.223142	-0.211103	-0.320748	0.279374	-0.294646	0.332128	0.561412	0.303953	0.430905	-0.0299957	-0.414549	-0.317038	0.667022	-0.169279	-0.1099	-0.0577935	0.00993527	0.496285	0.384243	0.176502	-0.227302	0.273691	-0.132257	0	-0.178489	0.111477	-0.0932513	0.127365	0.25903	-0.00850304	0.00850304	-0.169519
CCL2	-1.47971	-0.0340159	-0.701663	-0.354125	0.0487832	-0.20935	0.283023	1.47762	1.15043	1.49095	0.509031	0.538015	-0.391902	-0.98211	-0.991337	0.417447	0	-0.221606	-1.28079	-0.257013	0.670382	1.462	0.642573	0.863042	0	-0.130406	-0.668458	0.032147	1.39337	0.895297	-0.371207	0.021911	0.132052	-0.257755	-0.021911	-0.114496
CHN1	-0.501446	-0.245685	-0.297521	-0.195374	-0.562878	-0.208904	0	1.4826	0.749749	1.73726	0.947508	0.386938	0.463367	-1.00736	-0.868327	1.04999	0.535004	-1.26414	-1.29295	-0.0265528	0.434221	1.93686	0.900434	1.13169	0	-0.327315	-1.14104	0.281173	1.10465	0.254104	-0.85912	0.111373	-0.61519	0.553565	-0.111373	-0.234824
DYRK3	-0.602285	-0.0983341	0.0162683	0.0730524	-0.534503	-0.208394	-0.112033	0.546686	-0.0182328	0.638814	0.0423005	-0.0417413	-0.0645722	0.211883	0	0.660077	0.874058	-0.610638	-0.944445	-0.0813549	0.258982	0.85058	0	0.112802	-0.263152	0.115078	-0.555268	0.0783303	1.20842	-0.100972	0.0607676	-0.0607676	-0.135494	-0.514219	0.319437	0.306174
P4HA2	-0.285283	-0.0145057	0.12224	-0.167858	-0.174167	-0.207809	0.097258	-0.50043	-0.447736	0.234275	0.29376	0.119541	-0.102051	0.110335	0.228837	0	0.640505	-0.145146	-0.143977	-0.0614041	-0.298754	0.517602	0.156591	0.00435331	0.0160345	0	0.0641884	-0.160504	0.277556	-0.169934	-0.251128	-0.0445103	0.0673409	0.178213	0.0445103	-0.291109
PLD1	0.244436	-0.341096	-0.200012	-0.377168	0.154814	-0.20563	0.329187	-0.101709	0	-0.281474	0.225931	-0.388556	0.137707	0.0891118	0.0187259	-0.498797	0.00730825	0.179068	0	-0.312699	-0.10007	-0.209016	0.232403	-0.0620474	0.235895	0.00522847	0.173868	-0.0908157	0.0318348	-0.00530187	-0.306511	-0.605661	0.00530187	0.113876	-0.513315	0.147479
ASB1	-0.565938	-0.238411	-0.160923	-0.0253931	0.0472609	-0.205245	0.0152385	-0.256867	-0.392023	0.17196	0.404265	0.4592	0.12221	0.069156	0.10444	-0.347095	0	-0.73858	-0.757604	-0.517405	0.00696286	0.0438913	0.135464	0.263068	0.0214753	-0.15634	-0.284074	0	0.316645	-0.102102	-0.0314363	0.0314363	-0.177145	-0.114053	0.110793	0.108596
ALDOC	0.0971656	-0.158786	0.0861419	0.112605	-0.0357523	-0.204964	0.334891	-0.525333	-0.253504	-0.234235	0.0197367	-0.0181639	-0.0389925	0.854932	0.52457	0	0.0756092	0.791654	0.178708	-0.246336	-0.301375	-0.551802	-0.109595	-0.166368	0.318959	0.498289	0	0.604205	0.359635	-0.178864	0.143898	-0.0284354	0.0284354	-0.387587	0.315618	-0.471343
SACS	0.0112579	-0.0369472	0.0262534	-0.125847	-0.121004	-0.204538	-0.344569	0.729509	0.261605	0.29225	-0.0816875	-0.586517	0.0604981	0.0563235	-0.338427	0.450727	0	-0.47205	-0.0936188	0.541347	0.0656399	0.641927	-0.454742	-0.150059	0.210569	0.144736	0	-0.256231	-0.0537098	-0.0477984	-0.130169	0.202547	-0.344929	0.0477984	0.0568026	0.230433
TMLHE	0.390142	0	0.0192246	-0.328593	-0.261451	-0.2044	-0.0966861	-0.0900138	-0.520582	-0.139688	0.218237	0.0782666	0.0980066	-0.263314	0.0134563	0.368056	0.00587396	-0.274309	0.10754	-0.203182	0.0991529	0.076445	0.349024	0	0.0728279	-0.192402	-0.119808	-0.020388	-0.0309088	0.100726	-0.290073	0.0309088	0.0365725	-0.47374	-0.0884792	0.0454441
TYR	0.904679	0.109576	-0.597784	-0.839789	0.294398	-0.203768	-0.102512	0.87236	-3.01196	-0.207838	0.270544	-0.505409	0	0.693802	0.159384	-0.496691	0.529075	0.797698	0.593499	-0.0611746	-0.451163	-0.118738	0.018088	-0.815506	0.312642	0.266413	0	-0.106477	-0.805451	-1.19287	0.348705	0.00997141	-0.103444	0.360519	-0.00997141	0.58955
ETFDH	1.44314	0.250815	0.38463	-0.112866	-0.0570746	-0.201989	-0.23331	0	0.0300378	-0.0407273	-0.60064	-0.514728	-0.012097	0.392951	0.15664	0.932234	0.456641	0.439827	0.208613	0.0423484	-0.046909	-0.262728	-0.784872	-0.506202	0.028681	0.0355336	-0.0926211	0	-0.0943235	0.195892	-0.0787818	0.111573	0.199912	-0.0530418	-0.00229171	0.00229171
ELP3	-0.193624	-0.083912	0	-0.335401	-0.365226	-0.195883	0.0784225	0.0650854	-0.392679	-0.0582613	0.142012	-0.103786	0.395874	0.287329	0.00182987	0.444751	0.539931	-0.0228807	0.201334	0	-0.199692	-0.233375	0.254485	-0.0901216	0.115297	0.079215	-0.169493	0.241085	0.299238	-0.175975	-0.113505	-0.334825	0.110437	-0.0738489	0.0738489	0.0809351
TPST1	-0.655068	0.10294	0.540312	0.226311	0.0518854	-0.194505	-0.559447	0.252576	-0.562944	-0.0531623	0	0.188577	-0.143875	-0.145029	-0.302364	0.433173	0.0193066	-0.521372	-0.0146938	0.373071	-0.325988	0.315355	0.148552	0.309893	-0.410232	0	-0.363924	0.00634424	0.826077	0.153083	-0.282782	0.401967	-0.0693305	-0.231303	0.00951432	-0.00951432
CEP72	0.672052	0.197825	-0.173058	0.0868863	0.606614	-0.193631	0.0811852	-0.036641	-0.677856	-0.380953	-0.0376891	-0.121577	0.00928928	0.123471	0	-0.667126	0.00166132	0	0.837528	-1.08821	-0.113373	0.156906	-0.0460256	0.226775	-0.274217	0.418288	0.41848	-0.529455	-0.810128	0.653845	0.0563082	-0.442649	0.142934	0.39867	-0.211327	-0.0563082
SLC35B4	-0.438743	0	-0.203501	-0.1133	-0.0893065	-0.190673	-0.3073	0.456464	0.140759	0.269064	0.181078	0.198639	-0.159095	0.0541498	-0.279999	0.379795	0.339973	-0.19398	-0.17908	0	0.018507	0.340114	0.268616	0.304403	-0.260147	0.0673716	-0.436359	-0.11016	0.210855	0.0548364	-0.124555	0.19555	-0.24167	0.20674	-0.162645	-0.0548364
PTGIS	-1.15908	-0.212448	0.676911	0.29182	-0.318017	-0.190002	-0.694227	0.256859	-0.65263	-0.558928	-0.0384842	0.0208766	0.327323	0.455501	0.238011	0	0.184812	-1.61806	-0.117975	0	-0.536458	1.02412	0.0527682	0.183809	0.0707609	0.191828	-0.00135862	-0.41151	1.11248	-0.0167082	-0.756266	1.02261	0.0167082	-0.319729	0.632266	-0.549844
SSH2	-0.630894	-0.347407	-0.223282	-0.286065	0	-0.189211	-0.400517	0.187544	0.00596018	0.0365091	0.319079	0.260228	-0.0966977	0.144609	-0.647393	0.253654	0.192223	-0.275483	-0.179342	-0.0587005	0.36036	0.727361	0.697061	0.675835	0	-0.0562388	-0.133129	0.317439	-0.10151	0.10151	-0.285947	0.317076	-0.228245	-0.152645	0.311056	0.126025
MRPL45	0.497955	0.120207	-0.0206038	-0.171008	-0.0113556	-0.188348	0.0883883	0	-0.585619	-0.40625	-0.203325	-0.521234	0.210731	0.0944299	0.258199	0.271591	0.317302	0.418782	0.299912	0	-0.309503	-0.64764	-0.478842	-0.397226	0.215586	0.202158	-0.076217	0.145356	-0.0714788	0.255538	-0.0350805	0.0201932	0.30321	-0.000338653	-0.116328	0.000338653
ACTR1A	0.238914	-0.12464	-0.160015	-0.0894763	-0.0135437	-0.187466	0	-0.112779	-0.0836196	-0.00185705	0.101992	0.0381744	0.0398349	0.0767786	0.0859921	0.196209	0.358842	0.0101241	-0.0777225	0.0498285	-0.0935942	-0.187888	0.146779	0	0.0246741	-0.0336168	-0.0576902	0.202836	0.29507	1.36416e-05	-0.0583567	-1.36416e-05	0.00178393	0.0837453	-0.0375385	-0.0643665
ABCC3	-0.0632568	-0.39433	0.177263	0.00411952	0.0264681	-0.187214	0.0396455	0.375897	0.520796	0.135925	0.0586068	0	-0.168133	-0.199498	-0.047785	-0.571	-0.269994	-0.436431	-0.186187	-0.207488	0	0.0736464	-0.214872	0.900457	0.0393922	-0.143674	0.265099	0.116448	-0.741665	0.581055	-0.0405364	0.262325	0.0405364	0.608429	-0.110816	-0.280198
SYT11	-1.11598	-0.528389	-0.41559	-0.237275	-0.24368	-0.1863	0	0.396747	0.0323149	0.639622	0.722335	0.610747	0.520957	-0.0414352	-0.00849353	0.659716	0.945574	-1.20313	-1.09949	-0.264343	0.0687421	0.418332	0.396357	0.833388	0	-0.396587	-0.838049	0.0138559	0.851558	0.122425	-0.710666	0.0183171	-0.137757	-0.341331	0.433963	-0.0183171
F10	-0.337407	0.421496	0.955167	0	0.0931302	-0.186064	-0.613862	-0.382803	-1.30315	-1.09697	0.239717	0.195945	-0.266937	0.223353	0.463246	-0.161569	0.488083	0.26297	0.312663	0	-0.154773	-0.37835	0.0256115	-0.680296	-0.450519	0.215783	0.299427	-0.375043	0.481703	-0.03299	-0.470589	0.501651	0.03299	-0.594096	0.0845326	-0.838128
TUSC3	0.38845	0.366776	0.724061	0.123013	-1.24641	-0.185858	-0.858084	0.652654	-0.0458236	0.339472	-0.25432	-0.436758	-0.616903	0.0997835	-0.41129	0.14647	0	-0.158106	0.224484	0.479239	0.206323	0.196305	-0.646509	-0.479176	-0.632791	0.354638	0	-0.148153	0.401151	0.174627	0.00872091	0.173184	-0.284425	-0.226757	-0.00872091	-0.127778
ODF2	-0.176413	-0.0828573	-0.125905	-0.256762	0.0419405	-0.185583	0	0.282032	-0.0955049	-0.105176	0.20835	0.0408257	0.0924476	0.0894773	-0.152971	0.116919	0.292209	0.0641809	-0.0183703	-0.0369201	-0.123442	0	0.17143	0.390535	-0.309822	-0.126534	0.065718	0.0422267	-0.0341685	0.351682	-0.146638	0.0341685	0.240328	0.224751	-0.186734	-0.0381777
GBA	0.503762	0.00503036	-0.0938552	-0.0174315	0.0434119	-0.181762	0.00532817	-0.128369	0.318167	-0.114939	-0.0100128	0	0.0484491	-0.0863895	0.0153966	-0.064305	0.172494	0.0853007	0.245946	0.236569	-0.182041	-0.275455	0.117947	0.248006	-0.0557547	-0.13316	-0.310518	0	0.254627	-0.0100409	0.330804	-0.410027	0.241233	-0.203788	0.0100409	-0.464353
RUNX3	-0.750732	-0.00947949	-0.246229	0.0728252	0.580694	-0.181377	0	0.112597	-0.276942	-0.172838	0.302457	0.805291	0.12754	0.194409	0.126749	-0.177985	-0.201443	-0.551465	-0.127225	-0.195811	1.00934	0.266465	0.577787	0.446472	-0.117516	-0.11494	0.392874	0	-0.449419	-0.11136	0.452293	0.298883	0.11136	-0.216598	-0.228356	0.169734
LHX6	-1.20233	-0.444318	-0.581786	-0.416767	0	-0.180572	0.153939	0.0855008	-0.0915346	1.12104	0.127296	-0.0440264	-0.531004	0.165127	0.257222	0.170257	0.299049	-0.312071	-1.77291	-0.543063	0.885536	1.08353	0.881805	0.732408	-0.0961593	-0.246529	0	1.02936	1.51228	1.09988	-0.176713	0.0476221	-0.155631	0.205048	-0.115418	-0.0476221
ODC1	-0.191774	-0.166286	-0.270491	0.0114268	0.0389224	-0.17943	0.165857	0.490549	0.0102016	0.506833	0.0292328	0	-0.014947	-0.201183	-0.0503932	0.251432	-0.116118	-0.362617	-0.262653	0.251401	-0.214765	0.434144	0	0.41242	0.417661	-0.00682959	-0.418954	0.121058	0.088124	0.567434	0.00912372	-0.00912372	-0.327553	-0.301268	0.142262	-0.205737
WFIKKN1	-1.07137	-0.26347	-0.180023	-0.843921	1.24644	-0.179166	0.167176	-0.709434	0.280433	-0.497641	0.79075	1.27224	0	0.176593	0.356122	-0.431303	0.547488	0.924195	0	-2.06442	0.515943	0.914328	1.55879	1.14324	-0.696708	-1.22992	-1.34495	-0.745495	-0.217308	-0.163634	0.35138	0.24283	-0.108252	0.0957351	0.653774	-0.0957351
MED19	-0.0422728	0.0277808	0	-0.142023	0.0845787	-0.176696	0.0572768	0.0105337	-0.290949	-0.0979327	-0.266877	-0.022897	0.116002	0.0172876	0.0274531	-0.152794	0.357938	0.852494	0.185331	-0.168741	-0.0709832	-0.422225	-0.46379	0	0.0307725	0.192083	0.244707	-0.00900407	0.0147169	0.0779224	0.090396	-0.138979	-0.0147169	0.136836	-0.043149	-0.119793
DTYMK	0.236472	0.200604	0.283584	-0.130101	0.0545731	-0.17632	-0.0953303	0.186707	0	-0.307782	-0.141949	-0.285305	-0.221335	-0.0863083	0.155051	0.270087	0.0693006	0.499672	0	0.164908	-0.284163	0.211929	-0.389102	-0.133779	-0.121554	0.0561902	0.0740629	-0.00880835	0.0717346	0.313555	-0.2319	-0.0717346	0.183473	0.0912975	-0.154502	-0.483024
UQCRC1	0.584184	0.118039	0	-0.140636	-0.421076	-0.17629	0.0705571	-0.513279	-0.344267	-0.261985	-0.202955	0.0249305	0.00612446	-0.0274875	0.171635	0.454286	0.447248	0.211338	0.269653	0.113721	-0.0896297	-0.619808	-0.0515188	-0.371338	-0.00779444	0	0.18805	0.0804847	-0.0311044	0.0852477	0.0150113	-0.220965	0.383881	-0.180369	0.0470212	-0.0150113
TMEM18	0.237896	0	-0.0704811	-0.472998	0.119351	-0.175386	0.0963412	-0.33545	-0.44381	-0.384581	-0.092761	-0.453944	0.06329	0.0644008	0.259634	0.105339	0.0815287	0.394199	0.081886	0	-0.396782	-0.418503	-0.099829	-0.439089	0.0308114	0.0864353	0.0854088	-0.0655051	0.290954	0.23385	-0.201096	-0.0403031	-0.13973	0.00863166	0.184759	-0.00863166
RNASEL	0	0.210434	0.338913	-0.771874	-0.366588	-0.173839	0.174264	0.281997	-0.389403	-0.231427	-0.0077635	-0.0954573	0.232647	0.170228	-0.0606023	0.294676	0.272997	0	0.0654037	-0.30596	-0.141027	-0.451993	-0.177108	0.196614	0.00607286	0.0381838	-0.305181	0.0216574	-0.48589	0.191684	-0.342242	0.223996	0.0165345	-0.0168258	0.0755402	-0.0165345
TTC23	-0.197974	0	-0.126899	-0.0999474	0.215358	-0.172286	0.0815546	0.048278	-0.222117	-0.220299	0.187741	-0.0429495	0.204559	0.0806745	0.077269	-0.180906	0.334153	-0.0891692	0.136668	0	-0.0945702	-0.0829511	0.249808	0.178495	0.372008	-0.127775	-0.267166	0.255845	-0.0489107	0.118796	-0.162213	-0.0760281	0.239222	0.0791886	-0.0826495	0.0489107
COL1A1	-0.568098	-0.519605	-0.109845	0.796562	-0.102601	-0.171592	-0.489858	0.0401924	0.812863	1.96345	1.70092	1.5222	0	-0.0986823	0.612331	-0.183918	1.5546	-0.978239	-1.35376	-1.13452	0.0256757	1.64123	1.38685	1.44024	-1.1317	0	0.674812	-0.322102	1.27545	0.151192	-0.230931	0.239855	-0.151192	1.19254	-1.26593	-0.576582
GSTM5	0.123628	1.20978	2.03346	0.586087	0.0293003	-0.171331	-0.274367	-0.357964	-2.61171	-1.37587	0.0872566	0.0621701	-0.493208	0	-0.172514	-0.414173	0.304344	1.00345	1.76133	0.901387	-0.302938	-1.35904	0	-0.304276	-0.89205	1.07329	0.979579	-0.468094	-0.105912	0.105912	-0.447536	1.30671	0.207186	-0.451591	0.351554	-0.615441
ZNF587	-0.0525697	0.0103207	-0.247101	-0.224708	-0.00123383	-0.169992	-0.243384	-0.0142127	0.256522	0.234704	0.487234	0.495581	0.0565223	0.195222	-0.288917	0.0632567	0	0	-0.141967	0.0754933	0.758335	0.367924	0.556256	0.737873	-0.0841764	-0.091589	-0.134713	-0.0662952	-0.122586	-0.0870409	-0.157479	0.137096	-0.0219571	0.0507496	0.0219571	0.253201
TRAF3	-0.724336	-0.460166	-0.596188	-0.0461907	0	-0.169266	-0.0645592	0.357776	0.278565	0.326947	0.191529	0.125661	0.0763867	-0.147089	-0.448364	0.405878	0.280743	-0.770989	-0.818528	0	0.364124	0.42747	0.620083	0.573182	-0.0496754	-0.0856087	-0.159938	0.0999124	-0.220919	0.198347	-0.0495707	0.101114	-0.254918	-0.0950678	0.0979211	0.0495707
TM7SF3	0.146918	-0.145041	0.173191	-0.257152	0.150014	-0.160987	0.0305357	0.116818	-0.608333	-0.431003	-0.373107	-0.552469	-0.106615	0.164433	0.11057	0	0.103869	-0.0967589	0.0686962	0.139485	-0.15847	-0.146573	0	-0.017976	0.307722	0.182822	0.388148	-0.108777	0.010528	0.0920931	0.0262322	-0.0780472	-0.13539	0.368786	-0.010528	-0.124826
WFDC1	-0.105419	-0.343644	-0.947453	0.326132	0.204148	-0.159758	0.35743	0.220789	-0.311829	0.267446	0.00181051	-0.42529	0.494285	-0.402036	0.322201	-0.561863	0	-0.816039	-0.582804	-1.03824	0.0512569	-0.961609	-0.0967899	0	1.57732	0.0337744	0.191036	1.47559	0.721797	-0.604092	-0.776896	0.0999369	0.275028	-0.584232	0.894384	-0.0999369
SMYD4	-0.264356	-0.123627	0.057816	-0.377402	-0.00518182	-0.159054	0.0573866	-0.0961994	0.0101866	-0.272687	0.361031	0.343041	0.0685632	0.139111	0	-0.187124	0.121572	-0.0215404	-0.0845767	-0.217925	0.105878	-0.537115	0.294953	0.414026	0.175647	0	-0.139104	0.126383	0.0188045	-0.100104	-0.256235	-0.0363379	0.188626	0.032133	-0.0188045	0.0287477
ZFYVE26	-0.260489	-0.183216	0	-0.186598	-0.0421011	-0.156532	0.0510888	-0.0185903	0.135912	0.207042	0.290816	0.479037	0.147112	0.0805045	-0.234102	-0.0325687	0.326716	-0.0422246	-0.15419	-0.0496577	0.391521	0.283636	0.679938	0.616807	0	-0.100093	-0.264109	0.109204	-0.0593517	0.0935999	-0.0833438	-0.0379285	-0.12378	0.0379285	0.0962477	0.153277
COL5A2	-0.857115	-0.23753	-0.181897	0.394768	-0.890605	-0.152342	-0.692556	0.841426	0.861797	1.87848	1.57968	1.13736	-0.03865	0	-0.436117	0.833551	1.38686	-1.40552	-0.731926	-0.332734	0.127986	1.98276	1.56895	1.72558	-0.451623	0	-0.685332	0.0664301	1.47144	0.121338	-0.22995	0.304471	-0.14004	0.563631	-0.121338	-0.279942
SH3YL1	0.826384	0.360019	0.233058	0.0338758	0.209386	-0.147861	0	0.0545659	-0.324813	-1.20835	-0.455076	-0.0939034	-0.0151067	0.433505	0.698765	-0.586744	-0.63236	0.786655	0	-0.459287	0.142783	-0.563791	-0.212373	-0.196097	0.40023	0.446227	0.782954	-0.218705	-0.292901	-0.105206	0.355156	-0.0621215	0.100064	0.101418	-0.0637859	0.0621215
CLIC4	-0.24163	0	0.108876	0.0471732	-0.116958	-0.14689	0.0589595	0.277122	-0.183876	0.356363	0.0745249	-0.451259	0.279388	0.170801	-0.0539999	-0.105732	-0.456873	-0.400521	-0.192261	-0.10034	0	0.726412	-0.331475	0.179218	0.67786	0.286327	-0.0952377	0.422183	0.579593	-0.057994	-0.40278	0.0925497	-0.427075	-0.437476	0.258373	0.057994
ECHDC2	0.419686	0.127471	0.132288	-0.201685	0.0373679	-0.14682	-0.281468	-0.224316	0.311349	-0.250096	0	0.233398	-0.514233	-0.067021	-0.137391	0.189153	0.0385738	-0.313921	-0.13626	0.0709722	0.494688	0.203738	0.223118	0.0354634	-0.110825	0	-0.172136	-0.456555	-0.484351	-0.0143634	-0.0645065	0.037609	0.403571	0.243559	-0.131155	0.0143634
AGPAT3	1.46475	0.138156	0.420748	-0.538013	-0.333133	-0.14586	-0.0206029	-0.0725011	-0.282096	-0.0518459	0	0.23794	-0.0777243	0.036846	0.210188	1.53962	0.611682	-0.37711	-0.309554	0.118923	0.466838	0.0455879	0.159581	-0.0604284	0.0200898	-0.212874	-0.0953203	0	0.0469618	1.0046	-0.234291	-0.0164308	0.556682	0.0164308	-0.212635	-0.209176
DUSP3	-0.278025	-0.208027	-0.275352	-0.148345	-0.0191941	-0.145741	0	-0.0160571	0.0518347	0.295769	0.161962	0.0637274	0.0385946	-0.0409059	0.031165	0.199754	0.113162	-0.452474	-0.390405	-0.126386	0	0.223494	0.0447909	0.104912	0.246478	-0.00884439	-0.105016	0.284766	0.338397	-0.0223809	-0.115187	0.0223809	-0.065818	-0.182469	0.292022	0.130207
TMEM38A	0.0879624	0.0545568	0.601587	-0.148505	-0.685934	-0.145701	-0.380854	-0.99618	-0.95554	-0.991515	-0.679278	0.0155179	0.192937	0	0.0346788	0.175485	0.176996	-0.420949	0	0.171828	0.131561	-0.699698	-0.0368188	-1.28318	-0.173673	0.452939	0.085985	0.174238	-0.285637	0.180821	-0.166834	0.637658	0.641524	-0.825084	0.166834	-0.223606
PDE4DIP	-0.411338	-0.00522682	0	-0.230165	0.183903	-0.142695	0.0846734	-0.307566	-0.701741	-0.104235	0.0268179	0.0174704	0.100905	0.103549	0.0408518	-0.146315	0.358425	-0.161954	-0.249855	-0.49974	-0.0497765	0.454322	0.177133	0.364111	0.0180255	0	-0.14583	0.085947	0.271668	-0.197965	-0.0329712	0.144282	0.0329712	-0.108038	0.0959882	-0.27285
S100B	-1.2671	0.47113	-0.575637	-1.34316	-0.627183	-0.14221	0.1361	0	-1.0528	-1.49759	0.0451807	0.121903	0.12391	0.375435	-0.0173966	1.10881	0.537795	0.156642	-0.608839	-0.561702	-0.520399	0.165949	-0.544939	0	0.0195485	1.3068	-0.354471	1.81781	0.130655	-0.0283771	-1.15653	0.41168	-0.171832	-1.13275	0.924368	0.0283771
BATF	-0.821271	0.672836	0.187298	-0.222798	-1.09726	-0.140636	-0.630718	1.02197	0.160851	0.152284	-0.0367826	0.342588	0	-0.854385	-0.331217	1.74889	0.528208	-1.7815	0.159314	0	-0.498806	0.660087	0.273921	0.876135	-0.600588	-0.25397	-0.667239	0.0918907	-0.263612	0.0622723	-0.632809	0.552743	0.345114	-0.239286	0.204011	-0.0622723
PLS3	0.106257	0.00968056	-0.074489	0.177918	-0.116999	-0.140594	0	-0.153076	0.0789399	0.00419989	-0.608736	-0.982616	0.0959897	0.278625	0.0534651	-0.0562321	-0.0986231	0.13333	0.219192	-0.160307	-0.474183	-0.368015	-0.743709	-0.595802	0.15157	0	0.107628	0.0705317	0.431508	-0.177601	0.0807308	-0.0396191	-0.124034	0.161641	-0.0580828	0.0396191
DHRS1	0.573759	0.241927	0.0361311	0.0599158	-0.32353	-0.13999	-0.0148916	-0.305533	0.264894	0.151018	-0.51922	-0.556449	-0.204299	0	-0.0529496	0.172568	0.177497	0.35315	0.225085	0.207028	-0.11731	-0.791386	0	-0.267794	0.0537234	-0.0484492	0.273721	-0.0599908	-0.00258388	0.177564	0.00258388	-0.0319283	-0.484934	0.0146936	-0.0906548	0.134714
ARHGAP22	-0.907521	-0.0464192	0.236154	-0.0846015	-0.419925	-0.139699	-0.315595	0.0845348	0.211198	-0.0760031	0	0.670715	-0.577236	0.0263019	0.0721814	0.534603	0.579684	-0.725232	-0.12571	0.561558	-0.225368	0.610597	1.09399	1.43151	-0.1668	0.016972	-0.254825	0	0.382077	0.154218	-0.091817	0.132518	-0.355104	0.091817	-0.145999	-0.749482
CAND1	0.26799	-0.0665949	-0.0842184	-0.148295	0.0554135	-0.139472	0.043351	0	-0.0952306	-0.282602	-0.225869	-0.780763	0.0743573	0.0172803	0.0581643	0.196622	0.0206305	0	-0.00969263	0.0872643	-0.187751	-0.0833985	-0.520212	-0.482258	0.224974	0.197177	0.0940576	0.0590665	0.0492759	-0.0350186	0.0882916	-0.0459837	-0.0948251	0.0350186	-0.0641103	0.137331
TIMM50	0.268575	0.0688705	-0.136671	-0.0375026	-0.370241	-0.13879	0.0883569	0	-0.244445	0.0366905	-0.0118816	0.0453513	-0.120716	0.0152225	-0.0940432	0.279433	0.344434	0.0460452	-0.000519197	0.250866	-0.147448	0.0646602	-0.0548269	-0.00498138	-0.142998	0	0.153084	0.112978	-0.0151198	0.124155	-0.0338196	-0.117122	0.0854332	-0.279403	0.0544343	0.0151198
LGALS8	0.0790047	0.0543749	-0.142585	-0.011892	0.0059782	-0.138499	0.0335286	-0.0662313	0.114322	-0.200616	-0.0729463	-0.298199	0.388295	0.0594634	-0.0522354	0.00136613	0	0.140963	0.114614	0	-0.0713137	-0.157503	-0.0344336	-0.0346162	0.211011	0.0441358	-0.0526428	0.259648	0.286163	-0.0561723	0.174277	-0.00380521	-0.18063	-0.0168589	0.00380521	0.222693
PPAT	0.279118	-0.0173216	0.0774723	0.183066	0.227688	-0.138384	-0.107904	0.366786	0.178029	0.0104266	-0.300495	-0.562404	-0.0772381	0	-0.22936	0.0350623	-0.300427	0.229491	0.00815899	0.19499	-0.145394	0.154445	-0.673001	-0.342503	0.160925	-0.0235867	0	-0.198397	0.204312	0.109195	-0.109195	-0.317719	-0.131079	0.593926	-0.230193	0.125899
NUP50	0	-0.0645802	0.0671834	-0.0124036	0.105894	-0.137058	-0.0604589	0.520932	-0.0951414	-0.116808	-0.193297	-0.348795	0.285171	0.0686847	0.0474733	0.502967	0.205681	0.0755246	-0.00536085	0.200414	0	-0.0877478	-0.297931	-0.0607137	0.214144	0.124945	-0.333596	0.01213	0.28048	-0.0449159	-0.218195	0.0727336	0.129102	0.0449159	-0.420317	-0.0454123
SRCAP	-0.524466	-0.397537	0.0974045	0.139694	0.566594	-0.136941	0.00974154	-0.0586441	0.298539	0.226022	0.127361	0.34119	-0.065802	0	-0.193721	-0.39888	-0.00544112	0	-0.0115011	0.0422004	0.597107	0.418106	0.586307	0.624378	-0.448408	-0.108798	-0.16267	-0.20674	-0.2643	0.405812	-0.147553	-0.0927491	-0.200366	0.201313	0.216716	0.0927491
TRAPPC4	0.536717	-0.134204	0.244715	-0.479942	-0.0581857	-0.136827	0.170189	-0.467614	-0.59241	-0.0465148	0.0330932	0.248436	0	-0.193	0.060058	0.651956	0.632029	0.431976	0.30127	-0.128474	-0.31272	0	-0.315921	-0.0364319	0.137645	0.0933051	-0.0557966	0.411152	0.221793	0.44277	0.0314822	-0.269721	0.153687	-0.170846	-0.0314822	-0.0798051
ZNF446	-0.254689	-0.167713	0.0369332	0.205513	0.139501	-0.136784	0.0881608	-0.801851	-0.0896267	0	0.180588	0.32739	-0.167738	-0.016173	0.132002	-0.438127	0.0695272	0.00318731	-0.0256678	-0.0349855	0.179938	0	0.298317	0.134586	-0.371349	-0.155166	-0.0925984	0.107338	0.13154	-0.045694	0.0693821	-0.0729255	-0.0207167	-0.307482	0.333705	0.0207167
ZMPSTE24	0.39937	0.0613663	0.0154298	0.0878625	0.153415	-0.136597	-0.139467	0.222785	-0.154534	-0.00334021	-0.501275	-0.744188	-0.0363041	0.0501681	0	0.237255	-0.279094	-0.122113	0.238064	0.400135	-0.195362	0	-0.684355	-0.453365	0.0980098	0.231314	0.14439	-0.0720661	0.211354	-0.0573138	-0.290525	-0.292214	0.00841836	0.0303604	-0.00841836	0.217819
PDHA1	1.28891	0.244818	0.434961	-0.427709	-0.400834	-0.13624	0	-0.294175	-0.735552	-0.436151	-0.195917	-0.309513	0.04043	0.512731	0.346604	1.11786	0.379569	-0.024223	0.190275	0.151973	-0.0402157	-0.324652	-0.190079	-0.511907	0	0.0719695	0.110198	0.26442	-0.235347	0.578473	-0.0469352	0.00720246	0.759027	-0.327873	0.22262	-0.00720246
LRRC20	-1.10684	0.354602	-0.325561	0.0173556	-0.727118	-0.134877	-0.060581	0.252786	0.776376	0.126799	-0.0104627	0.358419	0.341231	-0.0843108	-0.00336504	0	0.00219425	-0.720821	-0.301606	0.326919	0.113815	-0.529177	0	0.037268	-0.26651	0.227239	-0.286856	0.0689316	0.264031	-0.205926	-0.396215	-0.0320931	0.0320931	0.0477311	0.37966	-0.0864658
MVK	1.07983	-0.0194105	0.144941	0.119761	0	-0.134464	0.0828523	-0.397955	-0.199853	-0.282607	-0.472869	-0.266771	-0.372386	0.00586653	0.167299	0.719889	0.335805	0.318382	-0.473195	0.214765	0.374755	-0.670393	-0.151019	-0.608943	-0.0612648	0	0.358404	0.16515	-0.0247367	0.339479	0.387613	-0.120919	0.307587	0.0247367	-0.211238	-0.161418
ADCY7	-0.909296	-0.184571	0.0608963	-0.104444	0.142489	-0.134429	-0.0794181	-0.0456826	0.695398	0.402858	0.505976	0.759878	-0.0996484	0.00816879	0	0.269187	-0.103027	-0.68837	-0.172755	-0.363571	0.138209	0.749038	0.887338	1.0707	-0.257434	-0.178134	0	0.191858	0.15314	-0.0597528	-0.235805	0.0512436	-0.0979737	0.0962619	0.0842784	-0.0512436
ELAC2	0.0715584	0	0.142708	-0.0151275	0.147749	-0.134416	-0.0319931	-0.155471	0.027884	-9.61275e-05	-0.0244658	0.112334	-0.0767302	-0.0151153	0.0465178	0.0760401	0.358312	0	-0.186175	0.0689535	-0.0477288	-0.127779	0.144501	0.183452	-0.113984	0.00648913	-0.108451	0.0830028	-0.0759357	0.15756	-0.0419826	-0.237779	0.0796534	0.0419826	0.211492	-0.0793331
SOCS2	-0.358545	0.123002	0.260728	0.387364	0.202202	-0.134191	-0.145853	0.175331	-0.0900267	0.38065	0.31922	-0.151431	0	-0.426241	-0.719059	0.0486756	-0.305047	-0.336283	-0.240496	0.369541	0.0567359	0.693751	-0.0823182	0.108954	-0.0782527	0.0694197	-0.146936	0	0.239667	-0.0606036	-0.204255	-0.125754	-0.371328	0.319517	0.0606036	0.270294
MFN1	0.376297	0.0299168	0.0548242	0	-0.308381	-0.133225	-0.187824	0.0322554	0.103351	-0.215047	-0.408898	-0.88877	0.111177	0.0263669	-0.165608	0.138062	-0.0552374	0.134343	0.26511	0.328735	-0.242462	-0.408039	-0.710883	-0.518531	0.0884176	0	-0.0232052	0.0382094	-0.0192705	0.0192705	0.0535119	-0.162151	-0.260443	0.145179	-0.325752	0.121777
ELOVL5	2.97104	1.31311	1.26812	-1.34602	-1.20615	-0.128681	-0.58239	0.161977	-0.593366	0	-0.457356	-0.0134276	-0.314852	1.61271	0.874536	2.72683	1.20646	-0.115283	-0.201732	0.82606	0.39958	0.430647	-0.316079	-0.331015	0	0.923802	-0.470138	0.859263	-0.126723	1.6876	-1.19317	0.126723	0.387743	-1.15943	0.633747	-0.538063
SMN1	0.488499	0.234158	0.308563	-0.0596201	-0.158102	-0.128194	-0.0399995	0.539264	-0.0635942	-0.412442	0.229479	-0.158814	0.278448	0	-0.132874	0.40205	0.0624274	0.186989	0.211831	0	-0.1256	-0.0948348	0.642154	-0.415714	0.180461	0.0961067	-0.181855	-0.207999	-0.0828921	0.0194351	-0.149466	0.280255	-0.394917	0.21204	-0.0194351	0.563717
SAMM50	0.917715	0.268971	0.30958	-0.128527	-0.215447	-0.127346	0	-0.628487	-0.358893	-0.00469286	-0.120359	0.0108233	-0.21658	0.0527047	0.257681	0.69559	0.359368	0.190334	0.234642	0.279502	-0.0710884	-0.317954	-0.0262009	0	-0.146864	0.15331	-0.00570568	0.245265	0.0253955	0.150482	-0.0839958	-0.0668423	0.282562	-0.266846	0.0612862	-0.0253955
SLPI	0.330316	0.0437079	0	0.567779	0.30894	-0.126805	0.0415553	-0.599759	-0.730779	-0.279706	-0.991358	-1.20841	0.0019951	0.206691	0.779223	-1.55601	-0.77956	0.436363	0	0.0596075	-0.691488	-1.93462	-0.600464	-1.00745	0.0762417	0.0205289	0.266816	-0.639525	-0.366332	-0.761474	-0.269255	0.0478773	-0.0478773	0.4331	0.347278	0.116765
LPXN	-0.526297	0.41879	0.22804	-0.260528	-0.537835	-0.126543	-0.528955	0.448772	0.611868	0.41521	0.357791	0.890651	0	-0.368205	-0.712267	1.04118	-0.0476973	-0.692134	-0.00438406	0	0.139352	0.735954	0.5449	1.05138	-0.881315	-0.0185714	-0.77498	0.112715	0.0312863	-0.0312863	-0.0797282	0.289742	-0.393121	-0.183484	0.457845	0.189722
MTHFD1L	-0.684396	-0.274399	-0.457058	0.220685	-0.475979	-0.124106	-0.157668	0.372586	0.532502	0.926112	0.589088	0.49574	-0.0485956	0	-0.316223	0.339777	0.741106	-0.901087	-0.685715	0.118146	0.0373515	1.49896	0.924132	1.02289	-0.275039	-0.0910929	-0.579381	0	0.547879	-0.31224	-0.607966	0.0169859	-0.727983	0.0960167	-0.0169859	0.165274
GSTT1	0.16562	-0.0171309	0.146583	-0.445539	0.0720379	-0.124053	0.0271201	-0.949205	-1.00792	-0.641349	0.808392	0	-0.310218	-0.22786	0.333006	1.0374	1.15657	0.247219	0.956454	-0.186208	0.686359	0.0985935	-0.145418	-0.250421	0	-0.0577337	-0.0171594	0.0444407	0.569303	0.598785	-0.453513	0.0970213	-0.315007	-1.23413	0.947823	-0.0970213
CCT3	0.374785	-0.137345	-0.127714	-0.13021	0.0553911	-0.122499	0.150299	0	-0.169208	-0.0635723	-0.0283472	-0.229065	0.12692	0.116009	0.261068	0.257352	0.353425	0.411575	-0.069238	0.171491	-0.22463	-0.169821	-0.0354394	-0.111503	0.000886073	0	0.0414802	0.0354097	-0.0175358	0.38254	0.0175358	-0.303375	0.218252	0.121642	-0.152241	-0.0603368
TMEM45B	0.651462	0.206235	-0.432345	0	-0.956248	-0.121942	-0.0495773	0.246854	0.997456	0.611865	0.0402754	-0.607814	-0.310822	-0.0582623	-0.412426	0.296153	0.250392	0.443156	-0.298777	0.497466	-0.261258	-2.08094	-0.466505	0.0113704	-0.0479526	0.0239829	0.0207901	0	0.255744	-0.330909	0.752214	-0.60432	-0.0396484	0.224545	-0.366081	0.0396484
RPS17	0.578242	0.139778	-0.012259	-0.0650437	0	-0.120887	0.231065	-0.184633	-0.4744	-0.670343	-0.248991	-0.673967	0.13541	0.0065644	0.348071	0.402011	0.398678	0.615017	0.23296	-0.228608	-0.43221	-0.699343	-0.791368	-0.687538	0	0.0945557	0.246768	0.0266713	0.0959162	0.287819	0.164074	-0.0508582	-0.0770649	0.0262906	-0.0262906	-0.0274313
POLA2	0	0.173827	-0.0738536	-0.00805572	0.0228629	-0.11896	0.0196443	-0.11747	0.0739744	0.0373524	0.124716	0.351363	-0.186205	-0.144376	-0.218688	-0.0450634	0.00823821	-0.0560041	-0.189189	-0.0198237	0	0.0159399	0.309522	0.349379	0.0274879	-0.206543	-0.12071	0.0923961	-0.1272	0.0776511	-0.356759	-0.11956	-0.00679661	0.127941	0.00679661	0.0651948
PHF19	-0.687695	-0.0453818	0.101258	0	-0.170322	-0.117499	-0.176639	0.23668	0.332443	0.147731	0.0389637	0.086985	-0.13653	-0.072314	-0.128092	0.149856	0.151158	-0.243051	0.160824	0.0978686	0	0.293168	0.244968	0.546024	-0.194459	-0.107836	-0.169979	-0.0283871	-0.0766784	-0.0437846	0.0437846	0.391926	-0.133397	-0.19513	0.142649	0.156271
MTRR	0.0440169	0.0966235	0.213004	0.00111165	0.160237	-0.116841	-0.0976367	0.535232	-0.0317186	-0.0486644	-0.312322	-0.532678	0.218856	0.116854	-0.0183028	-0.115039	0	0.133015	-0.0485196	0.101288	-0.371532	0	-0.238848	-0.191117	0.126095	0.32453	0.414875	-0.0195085	0.0609639	0.38514	-0.071318	-0.107474	0.304058	-0.0105158	0.00649322	-0.00649322
AK2	0.0867967	0.0490346	-0.129375	-0.170144	-0.171839	-0.115564	-0.0405348	0.029448	-0.0473346	0.0375943	0.00538621	-0.0339285	0.0169514	0.101211	-0.202985	0.0788081	0	0.078851	0	0.112749	-0.0427807	-0.0560768	0.057914	0.105279	-0.0985472	-0.0849543	-0.0893173	0.0294872	0.0112011	0.00266838	-0.1449	-0.00266838	-0.0970541	-0.0605822	0.0261173	0.0866121
CHAF1B	0.244726	0.14174	-0.261189	-0.00328884	-0.513087	-0.115393	0.041772	0	0.365481	0.122988	0.0824369	0.039531	-0.196668	-0.254822	-0.500523	-0.00921976	0.193773	-0.0208364	0.0549092	0.0484148	-0.127429	0.209555	0.120317	0	-0.238587	-0.402061	0.308527	-0.123875	-0.492355	-0.789501	0.312068	-0.0135457	0.104124	0.178753	-0.38187	0.0135457
ME1	2.25208	0.830407	0.944445	-0.15047	-0.410647	-0.113461	0	0.158879	-0.393405	-0.442041	-0.607061	-0.594031	-0.13549	0.871372	0.406036	1.79134	0.69947	-0.295113	0.360947	0.588673	0.0322675	-0.245708	-0.905314	-0.308207	0	0.174342	-0.218267	0.263436	0.0467675	0.448175	-0.0467675	-0.214147	0.443672	-0.201068	0.0740022	-0.309728
ARMCX6	-0.0155068	0.274468	0.269537	0	0.224153	-0.112523	0.0243812	-0.19273	-0.886496	-0.558468	-0.186649	-0.110579	0.054729	-0.00444127	0.302452	0.0450319	0.404104	0.399691	0.322195	-0.086559	-0.133347	-0.40318	-0.239767	-0.210393	0.112417	0.10024	0	0.118479	0.278124	-0.194975	-0.126376	-0.0329925	0.0895959	0.0884716	0.0329925	-0.0382108
CYP4X1	-0.401535	0.0783535	0.559914	0.320917	-0.529122	-0.112494	-0.453756	0.177193	-0.0836162	0	0.276088	0.446936	-0.0603287	-0.178334	0.279436	-0.608701	0.0189321	-0.00601578	0.467609	0.307327	-0.0462628	-0.174826	0.300093	-0.323173	-0.119815	0.361942	0	0.0473643	-0.0590993	-0.01817	0.01817	0.489277	-0.0930978	-0.369375	0.279166	0.202383
TRPV2	-0.481472	-0.00816686	-0.439896	-0.432921	-0.0447054	-0.112046	0	0.231994	0.139999	0.0594179	0.39594	0.694126	-0.208198	-0.140885	0.0246212	0.63019	0.3257	-0.681966	-0.334541	-0.323334	0.07101	0.725649	0.54798	0.963482	-0.039322	0	-0.319791	0.376771	0.23479	-0.0253299	-0.377869	0.203859	-0.0387326	0.0253299	0.35911	-0.246282
NOV	-1.02008	-0.116217	-0.428824	0.424549	-0.207892	-0.111516	0.385937	0.0980355	-0.58065	0.490622	0	0.582503	0.559597	-0.0795104	0.345172	-0.573754	0.399984	-1.48287	-0.224573	0	0.147344	-0.354118	0.548573	-0.498873	0.83878	-0.219593	0.12735	0.566844	1.33732	-0.32852	-0.283033	0.112074	-0.251215	-0.112074	0.209291	0.404414
MBD1	-0.368328	-0.287962	-0.245176	0.0492728	0.212157	-0.111094	0.148248	-0.176781	0.441794	-0.0270576	0.148519	0	0.0269582	-0.0717694	0.0681865	-0.254038	0.0047092	-0.189418	-0.18251	-0.225883	0.0337841	-0.490194	0.366361	0.318495	0.199994	-0.118408	0	0.0894525	-0.0723899	0.00856186	-0.0543005	-0.00856186	0.0604731	0.0409023	-0.114786	0.0346567
AGPS	-0.156671	-0.0286661	0.124036	-0.0317455	-0.133652	-0.110491	-0.176581	0.403089	0.0701543	0.194534	0.00133896	-0.403021	0.0948855	0.227575	-0.0385715	0.281601	0	-0.292818	-0.11276	0.141128	-0.275339	0.392178	-0.321027	-0.188752	0.0464905	0.0773695	0.146333	0	0.393712	-0.124686	-0.293698	0.00350224	-0.240345	0.177117	0.148743	-0.00350224
PLCXD1	0.299838	-0.0162379	0	0.215983	-0.00508155	-0.11018	-0.12875	-0.0105272	0.643939	0.0744432	0.063188	-0.0247759	-0.408492	0.642371	0.459603	-0.0998206	0.0265827	0.209934	0.383297	0.506695	0.263377	-0.491167	-0.171759	-0.0379887	0	-0.149439	0.116518	-0.0986798	0.0858077	-0.0858077	0.383348	-0.253233	0.39323	0.232736	-0.405863	-0.274342
TRIM35	0.204947	-0.249367	-0.387288	0	0.235203	-0.109937	-0.111482	0.0309925	-0.540155	-0.000603045	0.549048	-0.113229	0.0212042	0.128593	0.0978794	-0.18197	0.131286	0	-0.276744	-0.203397	-0.101716	0.0192328	0.135133	-0.290952	0.415637	0.018196	0.552946	-0.25281	-0.0807951	-0.0208821	1.04246	-0.0379088	0.00465011	0.172214	0.39957	-0.00465011
SCARA3	-0.902608	-0.145685	-0.0893297	0.362933	-0.404352	-0.109911	0	-0.218818	-0.101956	0.552871	0.373772	0.658463	0.119929	0.30384	-0.135303	0.201821	0.792247	-0.455657	-0.0400974	0.0657452	0.194439	0.799913	0.81044	0.230151	-0.088633	-0.12521	0	-0.113772	0.567709	-0.189802	0.059997	0.29182	-0.163737	-0.0292175	0.0292175	-0.0971766
NME7	0.217232	0.484398	0.220934	-0.280688	-0.127374	-0.109754	-0.413237	0.0510974	-0.339627	0.0461885	-0.136906	0.0153941	0.0160752	0	0.20979	-0.203851	-0.256491	0	0.241853	0.259118	-0.292822	0.19041	-0.411731	0.151956	0.219798	-0.06135	-0.297211	-0.192268	0.317063	-0.302863	-0.434881	-0.0818878	-0.260989	0.284543	0.0818878	0.304399
MRPL52	0.130324	0	-0.0488703	0.00669744	-0.107942	-0.102685	0.122975	-0.274668	-0.169954	-0.0474347	-0.182929	-0.139056	0.269792	0.0958595	0.13115	0.345535	0.436075	0.513026	0.0448818	0.0782496	-0.215188	-0.348103	-0.0257239	-0.220103	-0.0286647	0.0306945	0	0.0634564	0.0242408	0.483103	-0.224579	-0.339941	0.172785	0.0172771	-0.0172771	-0.0683857
XYLT2	-0.852636	-0.363936	-0.295243	0.0750947	0.210091	-0.10253	0.238875	-0.210587	-0.485113	-0.279629	0.146987	0.169409	0.153503	0	0.0683253	-0.418929	0.070914	-0.418491	-0.372836	-0.440675	-0.0596078	-0.279996	0.504492	0.212602	0.168026	0	0.120592	0.23306	-0.137371	-0.279722	0.0748424	-0.0748424	0.12657	0.251775	0.0795198	-0.175184
TBC1D13	-0.495229	0.00964681	-0.0796776	-0.0271529	0.0235409	-0.101278	-0.101578	-0.00361028	-0.175224	0.159972	0.143812	0.290305	0.161343	0.290973	-0.0782588	0	0.458988	-0.331624	-0.419444	-0.13715	0.106306	-0.0756956	0.207791	0.164404	0.0103508	0	-0.0249006	0.153283	0.0207271	-0.000178886	0.000178886	0.0702533	-0.00131413	-0.0655413	0.138353	-0.159168
C1orf51	1.98376	0.914455	-0.164629	0.194113	-0.209612	-0.10081	-0.598998	0.0316375	0.948259	1.02913	0.211063	-0.474867	-0.881995	0	0.0193283	-0.899322	-0.070335	2.3298	-0.143753	-0.395896	-0.361938	1.10902	0	-1.77743	0.488723	0.262391	1.64575	-0.565285	-0.871203	-1.24284	1.59736	0.454639	-0.905201	0.632302	0.067827	-0.067827
SERF2	0.196504	-0.21568	0	-0.148673	0.134547	-0.099214	0.17978	-0.117812	-0.288119	-0.0938952	-0.00612531	-0.163117	0.189546	0.0400704	0.426102	0.218195	0.470172	0.0782984	0.0162879	-0.31423	-0.357569	-0.0929324	-0.220808	-0.0370297	0.0986134	0	0.0400751	0.0810429	0.324689	0.0593075	-0.10057	0.0100694	0.136648	-0.0100694	-0.0735865	-0.168117
TRAPPC3	0.165568	0.0134792	-0.197385	-0.0938133	0.0158766	-0.098156	0.0979208	-0.184381	-0.0567132	0	-0.212765	-0.16485	0.0220695	-0.0988058	0.10635	0.0527465	0.189497	0.0549555	-0.00294659	0.0215605	-0.139554	-0.460619	-0.218436	0	0.001658	0.0752947	-0.0181227	0.227476	0.0142854	-0.120475	0.0555532	-0.0678752	-0.0111448	0.0111448	0.0132826	-0.135017
DNASE1L3	-0.58539	0.361027	-0.698548	-0.293564	-0.0625846	-0.0965875	0.203391	0.0901668	0	-0.237857	-0.392585	0.144066	-0.853874	0.211508	0.360383	0.750667	0.189863	-0.610638	0.0241912	0.0362147	-1.12162	-0.484404	0	0.00140266	-0.369281	0.257097	0.0878754	-0.0785385	-0.39726	0.443509	-0.27394	-0.452961	-0.253065	0.253065	0.318565	0.432111
FXN	0.184243	0.0698012	-0.0385206	-0.102947	-0.470451	-0.0937163	0	-0.17403	-0.286825	-0.201337	0.0878165	0.165238	0.276561	0.229835	-0.332996	0.0843069	0.0240649	0.14055	-0.151753	0.0464493	0.249109	0.118939	0.101835	-0.321111	-0.48589	-0.182181	0	-0.378374	0.0996784	0.18338	0.0632767	-0.0632767	-0.639027	-0.407648	-0.338424	0.118392
OLFML1	-0.296276	0.897344	1.09362	0.385848	-0.352943	-0.0924358	-0.727184	0.0187354	-0.986632	-0.59141	0	0.169185	-0.044806	0.274248	-0.162151	0.354945	0.442396	0.137283	0.827906	0.475674	-0.147425	-0.0016795	0.194667	-0.242138	-0.756404	0.158434	-0.0423673	0	0.61579	-0.0809814	-0.53934	0.848791	-0.271583	0.0809814	0.292054	-0.307547
SAE1	0.271781	-0.0125859	-0.181879	-0.0547128	-0.0280824	-0.0917039	0	0.148889	-0.00741216	0.0133124	-0.0260652	-0.066602	0.139764	0.120261	0.0496466	0.307773	0.408326	-0.0673808	0	0.0810742	-0.242217	-0.110303	0.00751019	-0.126635	0.0752046	-0.0407839	0.0669565	0.125196	0.0896048	0.0338322	-0.0531141	-0.158091	-0.0734942	0.0690513	0.0334886	-0.0334886
TDP1	-0.0626643	0.0833575	-0.366155	-0.0156241	0	-0.0905542	-0.347106	0.346155	0.244367	0.226174	0.14709	0.119183	-0.0197341	-0.301845	-0.226416	0.236262	0.271734	0	-0.0102421	0.110548	0.118825	0.122935	0.011103	0.0149894	-0.135937	-0.0375705	-0.0170344	-0.112467	0.00212561	0.152438	-0.126025	-0.273414	-0.00212561	0.496732	-0.121273	0.117405
TBP	-0.220452	0.0913487	0	-0.156997	-0.0923396	-0.0895278	-0.015604	0.0831637	0.116088	0.155491	0.0405572	0.00865037	0.0847477	-0.205554	0.0236515	-0.299779	-0.163862	0.397153	0.242044	-0.260784	0.186446	-0.253235	0.191503	0.0338281	-0.0171314	-0.154876	-0.444093	0	0.0807017	-0.196374	-0.0157377	0.211516	-0.316458	-0.153284	0.0157377	0.253597
PARP1	-0.312036	0.0106719	-0.140639	-0.122776	0.00717122	-0.0889248	0.149689	0.0646091	-0.18829	-0.0723645	0.0886541	0.155392	0.029764	-0.0787809	-0.0765295	0	0.130667	-0.182448	0	0.0252353	-0.222034	-0.0817207	0.182434	0.188744	-0.0637171	-0.160539	0.0080242	0.200308	0.0187094	0.10638	-0.0224677	-0.0307726	0.0197285	-0.0651971	0.175626	-0.0187094
PGM2L1	-0.485062	0.15261	-0.104348	0.228227	-0.303102	-0.0885515	-0.093161	0.689477	0.767369	0.994428	0.296611	-0.267028	0.446652	-0.176398	-0.59291	0.748526	0	-0.729644	-0.104831	-0.085116	0.520334	0.986402	-0.315898	0.439476	0.100614	0.382786	0	-0.178179	0.179678	-0.738722	-0.206393	0.110281	0.0710898	-0.348629	-0.0710898	0.21699
DHCR7	1.98129	0.432237	0.652094	0.0940544	-0.498098	-0.0884393	-0.265079	-0.638082	-1.04545	-0.419506	-0.654696	0	-0.208545	0.195999	0.101858	0.957572	0.214731	0	0.279682	0.563104	0.561072	-0.664171	-0.536792	-1.35839	-0.183467	-0.00730665	0.105628	0.0763885	-0.0123631	0.46798	0.483944	-0.0353441	0.687084	-0.133171	-0.133283	0.0123631
IL27RA	-1.0597	-0.394278	-0.361296	-0.90964	-0.0397496	-0.0880367	0.117008	0.818303	0.297787	0.00614205	0.0734275	0.567654	0	-0.858915	-0.465838	0.723554	0.446117	-1.11933	-0.792619	-0.369596	0.115475	0.286244	0.483274	0.590263	0	-0.0905997	-1.46129	0.227074	0.444099	0.708507	-0.351223	0.487386	-0.123582	-0.859291	0.123582	-0.139269
MRPL19	0.305904	-0.118265	0.213344	0.126567	0.0181956	-0.0861501	-0.0865	0.307051	-0.0566125	-0.0185102	-0.0582665	-0.343913	0.403614	0.491087	0	0.141098	-0.0664919	-0.0293233	-0.0612443	0.0298626	0	0.000973829	-0.247281	-0.095395	-0.0801291	0.0968147	0.063374	0.0239631	0.0254207	0.22615	0.124739	-0.0349165	-0.0602374	-0.0254207	-0.149705	0.104319
APLN	-1.14049	0.0758805	-0.299922	-0.141225	-0.527107	-0.0852777	-0.246901	-0.439829	2.27849	0.173464	1.74276	0.169451	0.444143	0.096438	0.415588	0	-0.21612	-0.908787	-0.952864	0	0.533641	0.16114	1.974	2.04524	-0.871964	-0.870189	-0.701413	2.33492	3.1176	0.454919	-0.60676	-0.00590632	-0.884413	0.114789	0.00590632	-1.37809
SCYL2	0.434332	0.0927148	-0.0255581	0	0.115771	-0.0844812	-0.0923551	0.383831	0.154792	-0.0634104	-0.0266288	-0.361551	0.194729	0.00357405	-0.00313306	0.338537	-0.112959	0.0381315	0.00346373	0.0755926	0	-0.0806313	-0.323719	-0.150334	0.188461	0.151183	-0.256134	-0.0157693	0.168797	0.0462708	-0.315635	-0.0462708	-0.0607234	0.154276	-0.0581311	0.421087
EIF4G3	-0.213008	-0.199492	0.294358	0.172256	0.0487194	-0.0841012	0	0.314706	0.0535851	0.0654221	0.0698757	-0.267418	-0.0571689	-0.0330279	-0.264578	-0.117927	0.127055	-0.296974	-0.120626	-0.0988759	0.128479	0.570396	0.289665	0.387089	-0.032147	-0.0365254	0.29808	0	-0.104134	0.285958	-0.222893	0.0945717	-0.274758	0.594737	-0.0945717	0.145391
CDKAL1	-0.104594	0.0499501	-0.00695291	-0.179495	-0.184429	-0.0839505	-0.0249598	0.0169736	-0.0943333	0.094328	0.167403	0	0.338329	0.371134	0.131239	-0.181506	0.0908334	0	-0.0516503	-0.165272	-0.0375367	0.0340858	0.0799334	0.00936879	-0.127213	-0.0931449	0.204853	0.0991914	0.0818365	-0.03794	-0.176958	0.0605426	-0.0243118	-0.151363	0.0243118	0.248801
NRP1	-0.981527	0	0.0248132	-0.213424	-0.731035	-0.0829946	-0.367416	0.028177	-0.210592	0.212611	0.271337	0.0700244	-0.0204907	0.105096	-0.45834	0.241452	0.159217	-0.377201	-0.170513	-0.0345209	0.262897	0.742711	0.438332	0.674874	-0.155281	0	-0.39288	0.662558	0.719224	0.133282	-0.428614	0.0775629	-0.207881	-0.0956839	0.209731	-0.0775629
C18orf8	-0.0225586	-0.074526	-0.167914	0.0164258	-0.156129	-0.082093	0.130505	0.203395	-0.0930616	-0.178184	0	0.163776	0.166293	-0.0266146	0.328952	0.266021	0.328252	0.250266	-0.144299	0.121075	-0.0449692	-0.0506487	0.0969967	0	0.204743	-0.139778	-0.178864	0.205592	0.345743	0.0237629	-0.0237629	-0.245879	-0.03052	-0.300314	0.371505	0.238283
DRAP1	0.0153687	0.0201287	-0.278624	0.0663061	-0.1383	-0.0816166	0.0313103	0.0784968	0.00639674	-0.00185911	-0.374778	-0.220788	-0.0501464	-0.195622	0	0.0410338	0.207115	0.288374	0.0378125	0.118235	-0.117359	-0.171322	-0.138742	0	-0.00829306	0.19391	0.212341	-0.0231409	-0.0219641	0.184287	0.127023	-0.266282	-0.0100105	0.109546	0.0100105	-0.410705
GPT	1.11207	-0.186792	0.168975	-0.83248	-0.320698	-0.0814672	0.107908	-0.937524	0.218517	-0.600284	-0.467665	0.100293	-0.736404	0	0.494952	0.894677	0.367843	0.147279	-0.028831	0.136552	0.62129	-0.369286	-0.232805	-0.406555	0	-0.0619836	0.367009	0.211827	-0.147582	0.993623	0.220742	-0.0733276	1.36576	-0.17375	0.0733276	-0.214422
PRKCDBP	-1.10422	-0.276332	0.474878	0.0748003	-0.277907	-0.0814393	0.0170513	-0.0446842	-0.0259861	0.237666	0	0.0971045	-0.254801	-0.0395496	0.143625	0.152906	0.959378	-0.446943	0.000333292	-0.392694	-0.265395	0.457817	0.072482	0.211593	-0.247037	0	0.0170833	-0.130737	0.836988	-0.301409	-0.25247	0.331539	0.0599496	-0.0599496	0.586023	-0.412156
CHAF1A	-0.181205	-0.340439	-0.445789	0.147895	0.170906	-0.0808404	0.241521	0	-0.0372985	-0.0415652	0.179851	0.222169	0.362565	0.242782	0.231918	-0.334255	-0.187623	-0.0927239	-0.010864	-0.153747	0.0662493	0.302735	0.455949	0.0297705	0	-0.290917	-0.0038095	0.386791	-0.00317471	0.0840963	-0.103138	0.00317471	0.258519	0.153377	-0.25689	-0.0307496
ACAT1	0.595032	0.155383	0.246906	-0.345919	-0.254884	-0.0805773	0	-0.421835	-0.607353	-0.716471	-0.618299	-0.82322	0.0145097	0.642229	0.436207	0.336054	0.259651	0.281042	0.268861	-0.0649118	-1.04161	-0.776657	-1.04872	-1.28545	0	0.00818389	0.0198923	0.163793	0.0213796	-0.206954	-0.158843	0.118366	0.219013	-0.208988	0.119849	-0.0213796
ELK3	-0.604537	0.0501136	-0.253891	0.0702504	-0.0840613	-0.0796728	-0.00319597	0.244959	0.16584	0.793713	0.404085	0.305874	-0.0367142	-0.242652	-0.336555	0	0.247647	-0.626684	-0.350189	0.131494	0.222472	0.720886	0.60092	0.72083	-0.226978	-0.0949152	-0.0586237	0	0.622022	-0.0845545	-0.0888833	0.409307	-0.272924	0.263947	-0.163999	0.0845545
RIT1	0.137177	-0.0528124	0.0783176	-0.118774	-0.148974	-0.0776943	-0.0299993	0.0852294	0	0.00503106	-0.223581	-0.327516	0.254497	0.00452648	-0.00763717	0.17166	0.091184	-0.168062	0	0.0132345	0.00242505	-0.0519522	-0.323452	-0.149664	0.0808998	0.136129	-0.305924	0.0771115	0.557243	0.00682217	-0.0405608	-0.266376	-0.00682217	0.126597	-0.0810269	0.239982
RDH11	1.97545	0.750634	0.833585	-0.0822473	-0.36746	-0.0776434	0	-0.0450255	-0.547343	-0.245514	-0.255355	-0.0611339	0.162109	0.0429097	0.245676	1.82516	0.798524	0.306811	0.333026	0.395468	0.140273	-0.309243	-0.428083	-0.529328	0.00608645	0	-0.0524381	-0.294752	0.0667015	0.911281	-0.0506263	-0.0577071	0.623919	-0.0606444	-0.0372305	0.0372305
MMP19	-1.03667	0.00167791	-0.0858792	0.174279	-0.411602	-0.0770182	-0.492538	0.47566	0.306291	0	0.441873	0.289744	-0.22595	-0.482907	-0.823109	0.142781	0.394014	-0.673742	-0.106693	-0.00855748	0.267848	0.969532	1.10241	1.22603	-0.226841	0	-0.596536	0.0976885	0.533529	-0.242115	-0.0626829	0.367471	-0.421569	-0.0953112	0.110491	0.0626829
COLEC12	-1.64552	-0.134603	0.115211	0.254505	-0.315502	-0.0764045	-0.181492	0.594207	0	0.248684	0.0499972	0.400399	0.340115	-0.372124	-0.390726	-0.00806123	0.00959493	-1.13912	-0.172304	0.0233631	0.021845	0.982065	0.222544	0.489307	-0.24826	-0.123798	-0.452574	0	0.558817	-0.149943	-0.18106	0.586604	-0.302246	-0.305258	0.34371	0.149943
CFLAR	-0.135726	-0.251572	-0.156249	-0.301505	-0.250468	-0.0747372	-0.322057	0.0644228	0	0.0396509	0.163478	0.261498	0.13332	0.163567	-0.217468	0.229026	0.0372394	-0.26256	-0.235875	-0.0511688	0.377535	0.409102	0.437514	0.635386	0	-0.0875726	-0.156371	0.156573	-0.112223	0.0927637	-0.0210219	0.184556	0.013905	-0.215962	-0.013905	0.165179
SNAP29	0.340226	0	-0.168306	0.106012	-0.088589	-0.0746338	-0.133319	-0.071603	-0.162289	-0.166816	0.0367337	0.00583212	0.0702329	0.151602	-0.116523	0.349141	0.210307	0.120551	0.189738	0.438995	0.00880423	-0.10451	-0.0590802	-0.186356	-0.183633	0.0481712	-0.0599378	0	0.311234	0.0305248	0.291329	-0.198514	-0.168842	0.168271	-0.0484286	-0.0305248
KIF20A	-0.0243276	-0.0494655	-0.0104141	0	-0.0852655	-0.0728054	-0.494477	0.852798	1.01247	0.215159	0.114533	0.37348	0.266156	-0.809063	-0.126218	0.316722	0.546797	0	0.0878643	0.35156	-0.325159	0.407884	-0.0447135	0.206427	-0.0995744	-0.151476	-0.484504	0.0349278	0.0673811	0.00480849	-0.0246918	-0.00480849	0.397608	0.196343	-0.64824	-0.247324
PPCDC	0	0.0226285	-0.0450513	-0.57175	-0.300251	-0.0723803	0.0177366	-0.473548	-0.234462	-0.0574761	0.33573	0.241647	-0.161824	0.199305	0.0627752	0.161761	0.144067	0	-0.241709	-0.00223982	0.366817	0.0501312	0.371108	0.349582	-0.192799	-0.181896	-0.296289	0.187102	-0.655121	0.0252621	-0.712815	-0.0101982	0.412978	-0.187189	0.0101982	0.240052
ELF4	-0.545762	-0.458684	-0.311869	-0.131098	0	-0.0707245	-0.194993	0.196592	-0.246172	0.118795	0.119088	0.229981	0.0421707	-0.210497	0.0221927	0.0394174	0.31372	-0.687934	-0.447557	0	0.0149388	0.556245	0.564452	0.390782	-0.114594	-0.356392	0.118902	-0.254133	0.471196	-0.0344419	-0.0813012	0.146524	-0.345628	0.0344419	0.251592	-0.0852545
CASP7	-0.0885716	0	-0.146073	-0.0459708	0.256718	-0.0706593	0.012598	0.559305	-0.186579	0.339838	0.233175	-0.738583	0.385564	-0.548883	-0.509165	0.291722	0.115973	0	-0.240437	-0.0206747	-0.117124	0.309046	0.498962	0.282347	0.566911	-0.29165	-0.41639	0.552271	0.303964	0.0567711	-0.0567711	0.225939	-0.320624	0.235296	-0.19957	-0.106917
PRKAG1	0.311364	0.134977	-0.0582339	0	-0.0909413	-0.0701968	-0.00547296	0.0909597	-0.130409	-0.231355	-0.247213	-0.329652	0.0677403	0.272582	0.0773404	0.185515	0.225722	0.260476	0.176737	0	-0.262166	-0.422664	-0.17513	-0.174807	0.0758965	0.0374168	-0.00552124	0.166192	0.00116216	-0.0763767	0.00458254	-0.0328385	-0.130825	0.0544361	-0.00116216	0.0821709
LRMP	-0.168024	0.557904	-0.430168	-0.442559	-0.234561	-0.0701304	-0.440443	0.0399904	0.26221	-0.243749	-0.0139737	0.176376	0.761938	0	0.411189	1.00861	0.390908	-1.06343	0.739882	-0.195	-0.106683	0.336233	0	0.227885	0.107663	-0.231661	-0.285742	0.484752	0.190989	0.0176388	-0.733734	0.390861	-0.181505	-0.427409	-0.0176388	0.2972
CPNE8	0.225246	0.304381	0.42971	-0.0129886	0.274056	-0.0697989	-0.229866	0.429114	-0.148602	0.382895	0.0340546	-0.554219	0	-0.171809	-0.0821278	0.231053	-0.0101426	-0.0814391	-0.386038	0.0859603	0.17151	0.748989	-0.698441	0.0878774	0	0.127994	-0.181141	-0.0138929	-0.0244442	0.147657	-0.197472	-0.0178062	0.167865	0.143829	0.0178062	-0.0699781
PIGK	0.329048	0.416428	0.503685	0.188308	-0.104677	-0.0697018	0	0.412689	-0.0461591	-0.13673	-0.621138	-1.03243	0.280972	0.332685	-0.00450543	0.12677	-0.0833997	0.0986212	0.0630421	0.186823	-0.593435	-0.117738	-0.824501	-0.843531	0	0.164094	0.15257	-0.0451996	0.216716	-0.0696699	-0.00192165	0.00192165	0.304058	-0.0445448	-0.0598223	0.125875
VPS13C	-0.339078	0.0530156	0.150735	-0.122791	-0.205744	-0.0691183	-0.235583	0	0.0778122	0.197424	0.147895	-0.272091	0.174659	0.065386	-0.21007	0.153507	-0.17363	-0.316438	0.101391	0	0.0860123	0.484536	-0.191862	0.109439	-0.136875	0.0150745	-0.128438	-0.101106	0.114114	-0.0555475	-0.225476	0.173835	-0.214302	-0.102616	0.0555475	0.152475
PARVA	-0.489646	-0.273039	-0.178055	0	-0.381469	-0.0689474	-0.0453722	0.167283	-0.473963	0.261213	0.213406	0.0451368	0.10777	0.344784	-0.0936812	0.166593	0.343339	-0.929967	-0.57746	-0.312391	-0.17725	0.229307	0.0498053	0.192707	0.0578073	0	-0.203695	0.152613	0.504166	-0.0632199	-0.325419	0.263858	-0.22486	-0.095183	0.336861	0.0632199
SERPINE2	-0.616108	-0.367975	0.0406412	-0.0200138	-1.37843	-0.0684122	-0.254262	0.658939	1.83207	2.16121	2.14204	2.42873	0	-0.718701	-1.22971	1.60892	0.781776	-1.3248	-1.23429	-0.0230583	1.59061	2.50228	2.14448	2.65297	0	-0.106566	-0.781459	0.269311	1.11782	-0.474126	0.104396	0.105018	-0.867679	0.162388	-0.104396	-0.168285
NDUFS1	0.602598	-0.0506805	-0.0267737	-0.0972535	-0.200526	-0.0683472	0.040029	-0.145136	-0.111514	-0.0216164	0.0306378	0	0.354302	0.449712	0.265474	0.485144	0.354193	-0.124681	0.163428	0.0926402	0	-0.248783	0.115977	-0.240703	0.0216828	-0.127377	-0.0442615	0.106059	0.0338798	0.0128532	-0.0335624	-0.179543	0.112373	-0.171553	-0.0128532	0.132197
TRIM62	-0.607229	-0.508185	-0.571652	0.235084	0.235847	-0.0669508	0.0168469	-0.100979	0.857717	0.453107	0.347311	0.173703	-0.0943534	-0.195762	0.110218	-0.629053	0	-0.727037	-0.299447	0.419057	0.502144	-0.0816078	0.537106	0.508632	-0.00154845	-0.0443335	0.203088	0	0.02227	0.125366	0.0561972	-0.30627	-0.0968205	-0.0661722	0.082767	-0.02227
IGFBP7	-0.915955	-0.101045	-0.0959773	-0.317631	-0.597684	-0.0667388	0.0925043	0.245285	0	0.539509	0.339343	0.300132	0.045605	-0.178742	-0.257269	0.0408769	0.279629	-0.760662	-0.667908	-0.654916	0.235871	0.441862	0.492987	0.556884	-0.0316096	0	-0.539704	0.432364	0.742806	0.138612	-0.203419	0.0772762	-0.0772762	-0.216306	0.226101	-0.461811
HSD11B2	-0.430111	0.949886	0.0915856	0.502539	0.0293948	-0.0661036	-0.172351	-0.946283	-0.287294	-0.544327	0.16493	0.691949	0	0.436423	0.268873	-1.51688	-0.832271	-0.316471	0.488429	-0.230045	0.873351	0	-0.304092	-0.834062	0.0580761	0.474242	0.940768	-0.578994	-0.819216	-0.526163	0.756633	0.207104	0.453923	-0.207104	-0.453653	0.410693
KDELR2	-0.0778286	-0.0449019	0.214582	0.224085	0.0594022	-0.066066	-0.0129717	-0.00856436	-0.087748	0.322448	0.372813	0.156093	0	0.0794973	0.106591	-0.116094	-0.0961647	-0.148649	-0.163438	-0.100298	-0.0969575	0.272206	0.134677	0.166566	-0.0764795	0.119808	0.159095	0	0.632982	0.0450568	-0.154498	0.136507	-0.231551	-0.0027617	0.0027617	-0.112159
TM9SF4	-0.0429115	-0.156071	-0.0834124	0.0257932	0.0856807	-0.0658317	0.203786	-0.190489	0	-0.0597666	0.199007	0.154379	0.0488151	-0.037685	0.247992	-0.231433	0.0716706	-0.235563	-0.0649755	0	0.11064	-0.0818485	0.326484	0.218466	0.039909	-0.268807	-0.0960385	0.0383677	0.0418078	0.160531	-0.0807055	-0.158906	0.0631703	0.0208386	-0.0938498	-0.0208386
GEM	-0.588261	-0.221264	-0.340233	0.400648	-0.749827	-0.0650943	-0.275717	1.15478	0.573568	1.88074	1.16223	0.266388	0	-0.162028	-0.062627	0.702453	0.99773	-0.928813	-0.834134	-0.149924	0.8689	1.60875	1.15886	1.13296	0	0.201022	-0.0253823	-0.137773	0.902331	0.148184	-0.445614	-0.198939	-0.148184	0.361198	-0.202175	0.220253
TFRC	0.559339	0.136659	0.297968	-0.454312	-0.717738	-0.064642	0.132748	0.0117162	0	-0.100713	-0.223536	-0.417942	0.190486	-0.147307	-0.081244	0.948791	0.198301	0.26504	-0.171651	0	-0.0204083	0.0925494	0.0564311	-0.116945	0.400168	-0.108372	-0.403792	0.0473272	0.163517	0.420034	-0.52254	-0.418916	0.201834	-0.163517	-0.419814	0.164931
NUP88	0.516879	0.00550767	-0.274199	-0.312947	0.00632668	-0.0643798	0.184027	0.173488	-0.130727	-0.0483593	-0.0650842	-0.42064	-0.134182	0	0.00154452	0.390992	0.442931	-0.0451516	0.15662	0.421344	-0.147658	-0.18141	-0.0577939	0	0.372738	0.209262	0.212637	-0.117939	-0.269989	0.00471937	0.309854	-0.0268398	-0.0132423	0.216782	-0.00471937	0.23707
NR1D1	0.680702	0.367039	0.0138947	0.20785	0.107943	-0.0628835	-0.231803	-0.509348	0.568304	1.39493	1.32228	-0.179376	0	-0.298418	-0.545944	-1.6407	-0.685613	1.29564	-0.705648	-1.25309	-0.152713	1.24148	0.294278	-0.927861	0.15391	0	1.20971	-0.167577	-0.0998088	-0.609327	0.519833	0.293685	-0.772357	0.0998088	0.467086	-0.410485
ADAM17	-0.017638	-0.128585	-0.236187	-0.139483	-0.0201092	-0.0627686	0	0.0566936	0.195676	0.243886	0.0136787	-0.179376	0.105424	-0.0420581	0.0116739	0.0446448	0.084798	-0.183016	-0.236234	0.207361	0.0970107	0.0954072	0.01173	0.0907356	0	-0.108593	-0.0304852	-0.0069912	0.0999751	0.192585	-0.0310276	-0.16496	-0.0797729	0.0196189	-0.0196189	0.206959
CAMK2G	-0.0758848	0.131566	0	0.0305503	-0.0209636	-0.0626883	0.244521	-0.162928	-0.18204	-0.363008	0.0596428	0.0881148	0.0180784	-0.0757643	-0.119347	0.0102177	0.0327619	-0.165348	-0.203035	-0.0622841	0.00862814	-0.431153	0.244471	0	0.419351	0.137372	-0.120496	0.449001	0.285963	-0.15709	-0.159165	0.0635955	-0.0635955	-0.248725	0.185736	0.145562
DNAJB12	0	-0.148402	-0.421062	-0.250652	-0.30051	-0.0625869	0.0761521	-0.0562151	-0.189512	-0.00883624	0.122409	0.185244	0.0265941	0.0463873	0.0398925	0.0995699	0.237729	-0.0989333	-0.0922807	-0.151404	0.171026	-0.0467772	0.28038	0.208586	0.177387	-0.0438348	0	0.177779	0.00938115	-0.0824239	0.00266115	-0.0414148	0.0329696	-0.00266115	-0.0190213	0.021698
SRA1	-0.127281	-0.173287	-0.179039	0.0298026	-0.0895283	-0.0605027	-0.11797	0.0293009	0.272743	0.299979	0.167881	0.0829003	-0.366274	-0.0921709	0.0417222	0	0.383049	0	0.0769942	0.117032	-0.0962994	0.210588	0.327057	0.214148	-0.0840788	-0.10239	-0.152523	-0.144454	0.0902224	0.0729351	0.0110415	-0.0885841	-0.0702689	-0.0564889	-0.0110415	0.102155
MR1	-0.301764	0	-0.120513	-0.195883	-0.308814	-0.0597721	0.0147122	0.113907	-0.252806	-0.142162	0.41845	0.250564	0.573404	0.235419	-0.0004675	0.313139	0.346207	-0.0898998	-0.124986	-0.213197	0	0.134031	0.500518	0.267094	0.0386437	-0.0256747	-0.320549	0.316692	0.218822	-0.0177686	-0.187071	0.0177686	-0.170965	-0.0182928	0.0944178	0.0426337
CHPT1	0.611979	0.660792	0.104138	0.100576	-0.170969	-0.0596155	-0.281702	-0.197381	-0.329154	0.246974	0	-0.0141444	0.154723	0.391719	0.448384	-0.295542	-0.431182	-0.508603	0.297228	-0.452543	0.0557692	0.0950054	0	-0.341857	-0.174176	0.438176	0.557751	-0.183812	0.237558	-0.102896	0.081162	-0.345255	0.0971274	-0.437462	-0.081162	0.130977
FLCN	-0.529146	-0.28327	-0.0748624	-0.149925	0.146673	-0.0596066	0.214801	-0.368595	-0.0221401	0	0.297513	0.284704	0.2335	0.164465	0.217829	-0.234623	0.25767	-0.553398	-0.690585	-0.454033	0.0821941	0.115775	0.111063	0.325319	0	-0.212871	-0.450773	0.119955	0.145319	-0.0495427	0.0736587	-0.00391205	-0.123159	-0.321085	0.0383288	0.00391205
PIGC	0.634127	0.265182	0	0.0679815	0.130197	-0.0588756	0.0733963	-0.105463	-0.241155	-0.1545	-0.219718	-0.106806	-0.0120279	-0.00286485	0.0237992	0.293279	0.114358	0.298439	0.452339	0.188204	-0.137013	-0.352036	-0.0301139	-0.320436	0	-0.00159001	0.309359	0.0128322	0.0253038	-0.164949	0.0868199	-0.0253038	0.124287	-0.36902	-0.324216	0.122751
RAB3IP	0.119104	0.0831247	-0.139065	0.42399	0.483354	-0.0580925	-0.290819	0.442492	-0.0302728	-0.134282	0.0311142	-0.428132	0.258649	0.155792	0	-0.317407	-0.259005	0.410713	0.370384	0	0.0931026	-0.381615	-0.641257	-0.772523	0.378352	0.0706353	-0.0641738	-0.120228	-0.255302	0.0172321	-0.00514645	-0.102602	0.00514645	0.280148	-0.324301	0.211221
DCPS	-0.274381	-0.217353	-0.376317	-0.198196	0	-0.0580877	0.0185871	0.035315	-0.273432	-0.0524915	0.0203805	0.00738909	0.0978775	0.0244016	0.0597759	-0.0584571	0.221294	-0.144665	-0.0169571	0	-0.15475	-0.197438	0.341095	-0.0980629	0.149624	0.0208726	0.2943	0.266711	0.0916983	0.18697	-0.179275	-0.230852	0.0358367	0.0105494	-0.0105494	-0.0789307
BCOR	-0.639483	-0.542547	-0.230381	0	0.30215	-0.0580813	0.295586	-0.0436343	-0.22995	0.0668401	0.2763	0.42084	0.192865	0.0654615	0.0549735	-0.649592	-0.35744	-0.500846	-0.562078	-0.306957	0.263604	0	0.492309	0.157084	0.0259987	-0.384645	-0.171601	0.106528	-0.00886694	-0.102383	0.00886694	-0.134618	-0.0157561	0.127485	0.0576939	0.245653
MRPL10	0.0637388	-0.0307048	0.126543	-0.128026	-0.140004	-0.0576586	0.0375783	-0.152326	-0.230594	-0.166507	0	0.0629643	-0.00184261	0.0381102	0.168577	0.103329	0.420333	0.0250031	-0.00609118	-0.0562769	-0.366923	-0.266025	0.140729	-0.188029	0	0.0299947	0.124081	0.214876	0.0128855	-0.0792405	0.0209708	-0.0578711	0.250803	-0.183427	0.0444462	-0.0128855
FEZ1	-0.292021	0.438081	0.45388	0.359944	0	-0.0575325	-0.240218	0.205018	-0.901436	-0.0860636	0.107495	-0.211235	-0.420872	0.163144	-0.000375061	0.00879009	0.394147	-0.25361	0.4572	0.164785	-0.511623	0.0402463	0.0159913	-0.4154	-0.0897962	0	0.00961643	-0.289007	0.629503	-0.417239	-0.067269	0.171546	0.0178546	-0.0178546	0.323023	-0.100923
IDS	-0.226789	-0.0559369	0.197176	0.127488	-0.00355643	-0.0570551	0.047727	-0.037879	0.0459956	0.188423	0	0.0232187	0.213355	0.190105	-0.157164	-0.157169	-0.113047	-0.155678	-0.0680992	0	0.156822	0.144068	0.22216	0.384261	-0.133942	-0.00127076	0.00795579	-0.0629199	0.102448	-0.112503	-0.0142222	0.096133	-0.123805	-0.118862	0.0153942	0.0142222
TMEM50A	0.00378251	0	-0.240678	0.0265644	-0.0219087	-0.0569453	0.0409887	-0.000688219	0.0219666	0.159148	0.0104458	-0.285009	0.106499	-0.101304	0.0350052	-0.0407871	-0.243115	-0.202576	0.0607858	-0.0472069	-0.213904	-0.159896	-0.146838	0	0.107013	0.0577477	0.031831	0.153321	0.467648	-0.344676	-0.036737	-0.147821	-0.337155	0.043853	0.036737	0.109822
DCT	1.2346	-0.0266587	0	-0.359894	0.377366	-0.0567562	-0.0545943	0.691533	-3.8123	-0.785374	0.156815	-0.648907	0.0761156	0.780426	0.178944	-0.380791	0.472813	0.381401	0.824572	-0.517797	-0.619999	-0.112609	-0.202835	-0.903234	0.404085	0.555506	0.568559	0	-0.877761	-0.897484	0.168163	-0.168163	-0.646722	0.392016	0.337061	0.204539
DNAJB6	0.282959	-0.0530095	-0.0514564	0.0263893	0.323043	-0.0565533	0.234046	0	0.36511	0.178935	0.128353	-0.255341	-0.105579	-0.145933	0.117666	-0.0564293	-0.0675678	0.0817891	-0.192695	0.00291802	-0.000497331	-0.253674	-0.0135002	0	0.353965	0.14781	0.189555	-0.0238039	0.296523	0.0280586	-0.0280586	-0.296614	0.193887	0.12201	-0.241731	-0.204278
MVP	-1.07832	-0.33799	-0.340368	-0.150335	-0.258429	-0.0565155	0.103767	0	0.367712	0.555166	0.397084	0.399746	0.229431	-0.186871	-0.090755	0.0514074	0.285219	-1.09956	-0.824625	-0.385147	0	0.551712	0.455621	0.597838	0.0237542	-0.255629	-0.208135	0.0838495	0.395889	0.0304266	-0.261582	0.0568749	-0.0304266	-0.0357415	0.235961	-0.0407214
BCL7B	-0.000664756	0.125446	-0.145497	0.138377	-0.0153482	-0.0557645	0.145494	0	-0.0565103	0.0172255	0.00436761	-0.0519303	-0.179394	0.167461	0.240969	-0.0351331	0.143699	-0.204469	-0.127657	-0.0473748	0	-0.0759749	0.0346887	-0.0590369	0.137184	0.101947	0.146801	0.140067	0.225335	-0.00261789	0.0282446	-0.0984741	-0.138607	-0.101535	0.0374876	0.00261789
MON1B	-0.181831	-0.138863	-0.173307	0.0729833	0.126169	-0.0552332	-0.0262445	-0.152974	0.0340921	0.159341	-0.0189686	0.142427	-0.158414	0	0.184633	0.116218	0.284371	-0.146431	-0.297648	-0.0416868	0.034549	0.0867873	-0.106782	0.0779425	0.164983	-0.0762479	0	0.0962101	-0.0547591	0.304641	0.0206267	-0.020447	0.00431101	-0.00431101	0.103494	-0.0754699
ADCY9	-0.718523	-0.465892	-0.173146	0.0418845	0.260162	-0.054402	0	0.125329	-0.344819	0.163577	0.34232	0.215567	0.270814	-0.0204193	-0.106961	-0.367409	0.00549888	-0.294551	-0.592546	-0.421956	0.17826	0.356679	0.280242	0.173557	0	-0.0208423	0.00565488	-0.0419657	-0.188652	-0.0504595	-0.162509	0.108135	0.0407163	0.00298639	-0.00298639	0.061439
RECQL	0.178391	0.214229	0.456492	0.114281	0	-0.0538792	-0.0918201	0.446968	0.0492436	-0.0499189	-0.576579	-0.669815	-0.00653279	0.142774	-0.112296	0.332248	-0.0764985	-0.343283	0.102021	0.0485949	-0.596488	0.234381	-1.39525	-0.846671	0.125079	0.0867521	0	-0.141359	0.289397	-0.191275	-0.0716065	0.205259	0.0716065	0.277356	-0.116406	-0.0990928
NMT1	0.075086	-0.144115	-0.0739651	-0.208596	0.0334333	-0.0537549	0.0498308	-0.0378813	-0.318585	-0.0970271	0.0709851	0.05736	0.189504	-0.0004207	0	0.193306	0.266212	-0.0768291	-0.145369	0.0197215	0	-0.327977	0.247317	0.175504	0.0828612	-0.0232258	-0.15155	0.185538	0.0103756	0.0918306	-0.0103756	-0.0674197	0.149772	-0.0111512	0.147997	-0.0360899
HMGCS1	3.12349	1.06396	1.42223	0.194399	-0.33711	-0.0532177	-0.0133317	-0.0188963	-0.583098	-0.0974824	-0.45049	-0.395172	0	0.0850995	0.698767	2.79271	1.29229	0.636921	0.192777	0.96786	0.61008	0	-0.587399	-1.27032	-0.308963	-0.298581	0.250083	-0.225423	-0.0305077	1.60046	0.479737	-0.00202834	1.04963	0.00202834	-0.0905241	-0.0157706
GPX7	-0.107045	0.171281	-0.666352	0.235038	-0.803073	-0.0529269	-0.329539	0.894704	0.0712455	0.773017	-0.00320685	0.0684983	0	-0.173563	-0.0822006	0.184171	0.758407	-1.27147	-0.279777	0	-0.10917	0.849707	0.858968	0.017238	0.0647522	-0.505093	-1.01859	0.0258074	0.94663	-0.598109	-0.0175007	0.765175	0.0175007	-0.338111	-0.487921	0.442577
TXNDC9	0.761531	0.474847	0.342786	0.388259	0.0611528	-0.0528991	0	0.216277	0.283552	-0.160149	-0.955458	-1.52594	-0.267913	-0.221745	-0.415022	0.264657	-0.281673	0.476965	0.198254	0.364778	-0.749978	-0.257056	-1.43835	-0.857959	0	0.156192	0.0167148	-0.455735	0.24434	-0.0718338	-0.0176963	-0.177907	0.0176963	0.164034	-0.190345	0.18154
AP2B1	-0.229199	0.0269705	0.10221	0.0113208	-0.0998589	-0.0527911	0	-0.323137	-0.359694	0.0970932	0.205696	0.248639	-0.128092	-0.275287	-0.163088	0.0915585	0.178104	-0.0886721	0.119012	0.0886917	0	0.236259	0.330739	0.30617	-0.103065	-0.0790959	-0.0491405	-0.0574073	0.159966	0.039527	-0.315542	0.2671	-0.183451	-0.0233819	-0.0933694	0.0233819
CDK2AP1	-0.191136	0.0327354	0	0.0420795	-0.309041	-0.0509588	-0.0813722	-0.122222	0.0231595	0.321085	0.152921	0.0693514	-0.0682629	-0.380859	-0.324295	0.198828	0.0602269	-0.124985	0.00633767	-0.0781066	-0.329941	0	0.270368	-0.0440887	-0.0309179	0.475512	0.284354	0.2992	0.726419	0.00432579	-0.00432579	0.132392	-0.567296	-0.230669	0.291054	-0.131468
SFXN1	0.223608	0.164595	0.0836826	-0.206218	-0.353892	-0.0505508	-0.104369	0.11849	0.431477	0.106062	0.0581521	0	-0.114139	-0.142533	-0.120895	0.424929	-0.0922643	-0.201221	-0.0273196	0.436371	0	0.0613914	0.234038	0.168563	-0.0434872	-0.142543	-0.501954	0.0499298	-0.0872648	0.0731544	0.241596	0.0221615	0.0514761	-0.253627	-0.214306	-0.0221615
RGS16	-1.0782	0	-0.410173	0.242066	-0.219012	-0.0498733	-0.097399	0.722456	1.17744	1.46733	1.15991	0.976381	-0.207842	-0.62386	-0.667449	0.33036	0.234021	-0.625791	-0.624287	0	1.1797	1.81712	1.12073	1.6938	-0.208403	-0.215263	-0.851378	0.256551	0.293407	0.621951	-0.514305	0.32617	-0.866639	0.121473	-0.121473	-0.398302
FKBP5	1.21241	0	0.116463	0.119744	0.10139	-0.0493092	-0.451874	0.331748	-0.135384	0.264178	1.30437	-0.36263	-1.03236	0.0833255	-0.158979	-0.156922	-0.298445	-0.492279	-0.367153	0	-0.0571116	1.00728	0.106722	-0.0237764	0.826281	0.409197	0.608179	-1.0914	-0.878884	0.276762	1.65852	-0.181637	-0.0487729	0.0143237	0.0425773	-0.0143237
CD63	-0.387374	0.16708	0.179181	-0.0430747	-0.370048	-0.0480005	-0.21842	0.0195226	-0.19472	0.202215	0.148491	0.358484	-0.0428914	0	-0.0382426	0.479542	0.4304	-0.323167	0.105205	-0.000431668	-0.212108	0.398161	0	0.151274	-0.318513	0.126084	-0.0865027	0.0666325	0.729142	0.00828597	-0.21582	0.43617	-0.00828597	-0.21877	0.316748	-0.021902
PAPLN	-0.751236	0.197928	0	0.705773	1.05782	-0.0467589	-0.0205089	-0.324857	0.4973	-0.0368089	0.62662	0.614062	0.359477	-0.0872069	-0.593243	-0.0510199	0.353341	-0.0403892	0	0.0555895	0.446827	0.13591	0.553638	0.251391	-0.472288	-0.375161	-0.470593	-0.176649	-0.358022	-0.343688	-0.518894	-0.0144167	0.0457951	0.126346	0.0144167	0.13639
TMEM39B	0.233897	0.202839	0	0.0416495	0.116769	-0.0446825	0.207178	-0.129961	0.0809158	-0.028635	-0.0393448	0.353677	-0.0633613	-0.410632	-0.0300324	-0.0843537	0.330621	-0.511026	-0.274284	-0.0281927	-0.0473977	-0.0564441	0.132504	0.528609	0	0.0982042	0.0908234	0.31702	-0.0899702	0.136499	-0.235427	0.31957	0.0133816	-0.120039	0.049877	-0.0133816
PFKP	-0.517274	0.0806981	-0.112513	0	-0.345983	-0.0427306	0.219482	-0.465131	0.403996	0.477249	0.449813	0.402021	0.116524	-0.153615	-0.00995159	-0.540175	0.0140903	-0.827698	-0.231894	-0.131581	0	0.0822029	0.38225	0.266194	0.0569213	-0.413826	0.0470528	-0.111917	0.399831	-0.296258	0.119407	-0.330522	0.0332409	0.014081	-0.112363	-0.014081
RBM12	0.0782317	-0.0746696	-0.156451	-0.175185	-0.14745	-0.0415087	-0.0927586	-0.0320437	0.0856981	0.19266	0.19187	0.0205733	0.279194	0.142412	0	0.00861875	-0.175361	-0.045725	-0.325787	-0.0369264	0.178141	0.384972	0.00294748	0.207735	-0.19098	-0.229389	0.041223	0	-0.0705235	-0.0289387	0.0601243	0.0289387	-0.199627	-0.100302	0.0507	0.210878
DNAJB9	0.442038	0.279006	0.390983	-0.0208741	0.14355	-0.0413528	-0.212593	0.357565	-0.00703307	-0.257261	-0.723439	-1.06111	0.0364021	0.107171	0	0.442706	-0.411502	0.0663702	0.239699	0	-0.642848	-0.0795828	-1.0392	-0.601409	0.256306	0.301764	0.152009	-0.140192	-0.034059	-0.0602824	0.0811681	0.034059	-0.249519	0.11382	-0.224257	0.0564739
SOAT1	3.29999	1.31531	1.83418	-1.33339	-1.54308	-0.0412951	-0.662093	0.032912	-0.830588	-0.180051	0	0.362762	-0.27818	-0.150108	0.504748	3.11963	1.47379	0.495084	0.493676	1.27441	1.09979	0.587997	0	-0.102092	-0.396754	-0.254499	-1.04787	-0.534098	-0.240138	2.19473	-0.517647	0.132932	1.49246	-0.132932	-0.289787	0.175605
LRP11	0.353464	-0.032454	0.188171	-0.348188	-0.0754706	-0.0398474	0.16044	0.350819	0.1009	-0.0116538	-0.146399	-0.258431	0.406588	0.19181	0.265763	0	-0.0354456	0.0311125	-0.0334884	0.154873	-0.205904	-0.220792	-0.239649	-0.200157	0.22825	0.124197	0.0489676	0	-0.0191332	0.0342187	-0.0058447	0.0058447	0.107443	0.0201379	-0.202427	-0.124851
ACOX2	2.71597	0.829322	1.62694	-0.504009	-0.931814	-0.0398026	-0.275776	-0.41095	-1.30117	0	-0.362522	0.368038	-1.03271	0.00523535	0.0580301	1.71637	0.792075	0.106774	0.593212	0.770041	0.492618	-0.381593	0	-0.507763	-0.199779	-0.0128904	-0.918829	0.22281	-0.12377	1.02457	-1.33229	0.29604	0.636351	-0.646591	0.12377	-0.389706
ITGB1BP1	-0.155619	0.465259	0.536724	0.263032	0.14203	-0.0390678	-0.126688	-0.100622	-0.134324	-0.0499555	-0.0141237	0	-0.316336	0.680983	0.361953	0.00833149	0.099375	0	0.193372	0.194733	-0.348692	-0.168811	-0.200252	-0.0399488	-0.0197792	0.354872	0.181345	0.510539	0.138777	0.0102704	-0.154527	0.215462	-0.0954969	-0.0696549	0.306389	-0.0102704
PRCP	-0.0901512	0.149672	0.192715	-0.149092	-0.253837	-0.0389278	-0.0260449	0	-0.0650116	0.193974	0.0138265	0.0553244	-0.101367	-0.0101294	0.154989	0.215127	0.169288	0	-0.0140356	0.217214	0.0306115	0.048976	-0.0927253	0.124033	-0.128396	-0.00779454	-0.124911	0.0572453	0.61322	0.191987	-0.0565492	0.0314438	-0.187842	-0.099155	0.0517694	-0.0314438
ZSCAN2	-0.376927	-0.0195428	0.0149088	0.0766497	-0.460779	-0.0388562	-0.143455	0.157139	-0.533469	-0.131274	0	0.195428	0.161944	0.196428	-0.302168	0.31972	0.0938466	-0.252949	-0.147471	0.00450695	0	-0.12894	0.223984	0.122949	-0.286058	0.232874	-0.255794	0.273854	0.230716	-0.288562	-0.101316	0.28062	-0.260112	-0.410859	0.101316	0.138392
SUV420H1	0.133439	0.164309	0.0876692	0	0.137764	-0.0386463	0.0858287	0.0194732	-0.324455	-0.169494	-0.192526	-0.360124	0.107626	-0.0245048	0.0489506	-0.0391918	-0.130469	0.182342	0.179971	-0.0422905	0	-0.32392	-0.159425	-0.181567	0.331698	0.18223	-0.0463841	0.122073	-0.0732164	0.0432601	-0.173235	0.111657	-0.00752806	0.00752806	-0.267746	0.283375
LOXL2	-0.651327	-0.187977	-0.0447122	-0.243362	-0.138382	-0.0382545	0.361379	0	1.25516	1.25028	1.36331	1.07372	0.389093	-0.0181309	0.197265	-0.211232	1.04481	-1.63114	-1.74131	-1.00893	0.146385	2.21375	0.336289	0.735768	-0.717663	0.0867009	-0.857587	0	0.69488	0.268518	-0.297377	0.590273	-0.268518	-0.352978	0.936238	-0.627541
SLC9A9	0.0176012	0.0503409	0.405581	0	-0.0582684	-0.0378647	-0.0648389	0.198464	-0.155416	-0.340664	0.282775	0.0160381	-0.0188086	0.0461042	-0.0813997	0.458379	-0.272821	-0.119814	0.0720364	0.0571692	-0.0206545	0	0.0998971	0.275234	-0.231405	-0.126273	-0.306614	0.22463	0.393084	0.137404	-0.601196	0.327791	-0.120908	-0.181588	-0.0403262	0.0403262
GTPBP4	0.230057	-0.0578497	-0.161681	-0.0266573	0.00103961	-0.0369561	-0.0546403	0.334524	0.130046	0.112512	-0.196629	-0.676107	0.0486767	0.0666514	0	0.182234	-0.0971345	0.209826	0.00782232	0.346271	-0.169596	0.426977	-0.199013	-0.258972	0	-0.0155483	0.00354304	-0.118265	-0.00122303	0.0962349	0.00122303	-0.0240782	0.331699	0.0415588	-0.088982	-0.152616
DAB2	-1.13456	0	0.140821	-0.196855	-0.938684	-0.0358121	-0.427359	0.617352	0.287473	0.695999	0.368609	0.668291	-0.0312969	-0.190194	-0.698372	0.694457	0.199572	-1.0523	0	0.162628	0.257375	1.62513	0.784651	1.11081	-0.554269	-0.154222	-0.821411	-0.00609254	0.772235	0.0231771	-0.370912	0.313863	-0.267825	-0.509096	0.19577	-0.0231771
ALDH9A1	0.272184	0.126946	0.0777927	-0.412214	-0.450194	-0.0351105	0	-0.273112	-0.565055	-0.347941	-0.529053	-0.0733485	0.0124006	0.114011	0.160497	0.718222	0.295335	-0.0702692	0.207276	0.222641	-0.190424	-0.508934	0.0925483	-0.237417	0.211723	0	-0.121346	0.256046	0.196098	0.0680464	-0.411565	-0.0809996	0.0747109	-0.237739	0.134949	-0.0680464
VCP	0.203083	-0.234158	-0.14266	0	-0.130017	-0.0345941	0.0113961	-0.208638	0.0554578	0.0882278	-0.0157584	0.122347	-0.112894	-0.0577966	0.024556	0.203696	0.16285	-0.345019	-0.224404	0.0188532	0.0158176	-0.136295	0.0112972	0.00916736	-0.0906709	0	-0.0730483	0.068934	-0.00840082	0.0105551	0.102679	-0.179333	-0.0800838	0.0774118	0.00840082	-0.0599204
TMEM59	0.316293	0.173367	0.0401641	0	-0.04115	-0.0344929	0.136245	-0.314154	-0.147766	-0.18882	-0.372302	-0.502687	0.0802049	0.0244403	0.273589	0.0936454	-0.117614	0.121206	0.150075	-0.0359874	-0.412395	-0.491362	-0.514401	-0.431565	0	0.168893	0.140473	0.0414079	0.272247	-0.0261134	0.0261134	-0.144004	-0.030758	-0.0612791	0.0451048	0.281292
EBP	1.93914	0.604608	0.689726	-0.0742637	-0.40254	-0.0332553	0.136167	-0.257698	-0.371643	-0.0638522	-0.236161	0.0594007	-0.116638	0	0.323768	1.46465	0.697708	0.45556	0.29684	0.515168	0.195497	-0.276373	-0.0116424	-0.432946	-0.0260993	0	0.142101	-0.0101266	-0.185328	0.684624	0.196511	-0.241515	0.542941	-0.0381913	0.0381913	-0.087384
RGL1	-0.823873	0.0543194	-0.0502478	-0.0740253	-0.444441	-0.0320115	-0.232794	0.100879	0.0518985	0	0.0904868	0.218277	0.127951	-0.129453	-0.503028	0.516993	0.266282	-0.62786	-0.0246962	0	0.0597856	0.5347	0.367692	0.796003	-0.310891	-0.151358	-0.395294	0.160005	0.472204	0.0386474	-0.186216	0.352757	-0.249292	-0.247651	0.44004	-0.0386474
STX7	0.127695	0.243244	0.199719	-0.0709167	0.0700049	-0.0298078	0	0.13054	-0.131681	-0.168551	-0.168193	-0.492761	0.119535	0.322649	0.118683	-0.207628	-0.337548	0.187312	0.171504	-0.293359	-0.415142	-0.235522	-0.4189	-0.356162	0.206418	0.209221	0.0512324	0	0.267739	-0.272809	0.00315494	0.216955	-0.0758083	-0.00315494	0.0197698	-0.011752
RASSF4	-1.17362	0.194834	-0.190721	-0.583627	-0.269448	-0.0287748	-0.502206	0.555236	1.18175	0.618086	0.684927	1.08671	-0.183176	0	-0.655206	0.971407	0.241255	-1.30069	-0.802098	-0.147065	0.684889	1.44677	0.845999	1.75748	0	-0.0840319	-0.986747	0.490782	0.428251	0.0344341	-0.155679	0.462931	-0.381828	-0.900676	0.697718	-0.0344341
RPA1	0.121234	0.237133	0.062965	0.0168941	0	-0.0287658	0.22693	-0.86291	-0.180316	-0.151324	0.0443441	0.107377	-0.487818	-0.639922	0.196907	-0.412912	-0.461205	0.321035	0.22251	0.191883	-0.127792	-0.412093	0.12	0	-0.026052	-0.0664116	-0.0641676	0.0967713	0.0113922	-0.0475907	0.00346561	-0.0845715	-0.0967966	-0.00346561	0.0246168	0.0601917
E2F8	0.805499	0.14801	0.321404	-0.0840595	-0.131683	-0.0285139	-0.419786	0.584193	0.745001	0.116394	0.23997	0.13061	-0.529718	-0.515348	-0.176605	-0.00722985	0	0	0.594226	0.123291	0.332238	0.597941	-0.0756075	0.490156	-0.392778	-0.568284	-0.341369	-0.722369	-0.824804	-0.0161558	0.232847	0.0161558	-0.035851	0.628493	-0.428917	0.229198
TPM1	0.16484	-0.128599	-0.160854	0.0448904	-0.140923	-0.0284171	0.438763	0.0158097	-0.869774	0	0.16354	-0.476972	0.276456	-0.276	0.145182	0.0311895	-0.0113209	-0.839075	-0.0571009	-0.445329	-0.02236	0	7.00118e-05	0.206379	1.05907	0.0393783	-0.0303033	0.457783	0.71611	-0.0353616	-0.319397	-0.221342	0.0353616	-0.454323	0.631065	0.264242
AP3S2	0.193606	0.188294	0.0495365	-0.20335	-0.239678	-0.0282436	-0.0342347	-0.132219	-0.286457	0.265873	0.113693	0.249667	-0.0760757	0	-0.109153	0.217128	0.147941	-0.26085	-0.235924	0.274785	0.048407	-0.280758	0.166795	0.0796371	-0.157736	0	-0.165369	0.045556	-0.0818949	0.0818949	-0.0999956	0.220628	-0.18186	-0.204877	0.138365	0.163113
COL14A1	-1.14959	0.276279	0.0616072	0.387138	-1.15137	-0.028065	-0.396364	0	-0.977974	0.570979	0.681868	0.741012	-0.072716	-0.646176	-0.880248	0.239145	1.14216	-1.07652	0.0822728	-0.0717299	-0.00347798	0.795023	1.11995	0.536423	0	-0.460341	-1.19026	4.82496e-05	1.42413	-0.284245	-0.282378	-0.128112	0.17	0.464863	-0.0543846	0.0543846
HIST1H2BM	0.327369	-0.342979	-0.342405	-0.0634624	0.0260191	-0.0275969	0.0713256	0.337262	0.612368	-0.0130859	0.083277	0.244899	-0.126017	-0.518036	-0.016728	0	0.269804	0.10598	0.540444	-0.0265677	-0.211678	0.0802112	0.0372636	0.246294	-0.463049	-0.237367	-0.497613	0	-0.485308	0.168243	-0.0656377	0.252841	0.626607	0.0656377	-0.464591	-0.135105
CLN5	0.0727833	0.148205	0.228676	0.0506395	-0.01373	-0.0270951	0.129599	-0.0621944	-0.233753	-0.229674	-0.366764	-0.342088	0.28071	0.212773	0	0.0919942	-0.0978147	0.235131	0.108899	-0.0461986	-0.339673	-0.199563	-0.677792	-0.145366	0.127891	0.212434	0.138111	0	0.0879228	0.177719	-0.0859077	-0.0115603	-0.143053	-0.316761	0.0115603	0.209943
NEDD4	0.342673	0.0489458	-0.0241653	-0.174728	0.228808	-0.0255212	0	0.469668	0.164609	0.104182	0.0322216	-0.596437	0.308294	-0.0429353	-0.203713	-0.0804072	-0.0873704	0.340708	0.0230112	-0.149362	-0.253179	-0.261341	-0.716249	-0.136876	0.128243	0	0.169038	0.0214729	-0.0145771	0.132876	-0.014826	0.0145771	0.201756	0.444877	-0.170888	-0.0529063
ABTB2	-0.104786	-0.252962	0.104982	0.250357	0.384705	-0.0243018	0	-0.606742	-0.733066	-0.485566	0.0902384	0.46907	0.106082	0.0252844	0.460337	-0.227375	-0.0995436	-0.0171802	-0.0964654	-0.00709979	0.69107	0.656411	0.265468	0	0.303415	-0.0996537	0.598409	-0.370905	-0.627257	0.130439	0.215018	-0.348268	0.113135	-0.0345588	0.0345588	-0.123077
SGCD	-0.760182	-0.106129	0.00411565	0.337579	-0.409066	-0.0241734	-0.398729	0.504203	-0.202916	0.823035	0.522648	0.144191	-0.140279	0	-0.805304	0.52417	0.756413	-0.942773	0.0976949	0	-0.0788664	1.31227	1.00314	0.674073	-0.0470655	-0.301383	-0.368707	0.455231	0.71181	-0.161254	-0.314757	0.45083	-0.908241	-0.0785856	0.121059	0.0785856
ARHGEF10	-0.792048	0.0670176	0.289357	0.187409	0.0660659	-0.0240761	-0.0462504	-0.158055	-0.122239	0.128806	-0.215998	0.227484	-0.0730403	0.121861	0.130079	-0.484915	0	-0.593189	-0.411811	-0.514114	0	0.3761	0.214191	0.0402656	0.165947	-0.211933	-0.152108	0.00887622	0.124571	-0.428746	-0.257277	0.19056	-0.435172	0.211998	0.0306276	-0.0306276
LRPAP1	-0.0179855	-0.0659202	0.206969	-0.0690774	-0.186389	-0.0240648	0	-0.216272	-0.296161	0.0717806	0.123778	0.251168	0.110859	-0.00613006	0.122931	0.343479	0.503777	-0.163312	-0.0154306	0.0563269	0.0416358	-0.164734	0.146921	0	-0.168191	-0.0724791	0.0174668	0.0484109	0.0441043	-0.0332428	-0.175124	0.0306511	-0.000435968	0.000435968	0.122479	-0.0499713
SMARCE1	0.13553	0.154341	0.0853902	0.142078	-0.0299858	-0.0237645	-0.0511983	0.339181	-0.0707072	-0.0765189	-0.204518	-0.40178	0.120454	0.129951	-0.0631321	0.0769077	0	-0.12698	0.151756	0.252033	-0.0790892	-0.120014	-0.264755	-0.464601	0.104065	0.00758516	0.0719175	0	0.147901	-0.281782	0.0195623	-0.00519076	-0.0948622	0.035559	-0.1906	0.00519076
TCEB2	0.135718	0.157275	-0.106156	0.0736271	-0.167487	-0.0228588	0.0552005	-0.0577728	-0.108302	0.123262	0	-0.144775	0.113439	-0.114618	-0.000511224	0.0238657	0.222092	0.569038	0.232166	-0.0566008	-0.398323	-0.562169	-0.0691302	-0.429145	0.0728845	0	0.0768505	0.165047	0.0126555	0.11112	0.00446452	-0.147146	0.247018	-0.215975	-0.0911476	-0.00446452
ZDHHC4	0.42502	0.116406	0.115545	-0.230231	-0.403441	-0.022097	-0.0887742	-0.114088	-0.185828	-0.073654	-0.0133485	0.171788	0.164848	0	0.0232588	0.259496	0.320192	-0.345683	-0.104714	0	-0.150268	-0.139148	0.123686	0.230121	0.0366221	0.201483	-0.0463144	0.0278193	-0.0802884	-0.244762	-0.445285	0.222173	0.25032	-0.282196	0.203221	0.0802884
SF3B5	0.310049	0.0648595	-0.0674017	0	-0.105713	-0.0201442	0.0347284	-0.259208	-0.275062	0.0126554	-0.251405	-0.140757	-0.109955	0.0869818	0.195956	0.148813	0.266407	0.29661	0.0218691	0.03002	-0.226418	-0.529839	-0.218629	-0.295902	-0.203334	0	0.103674	0.0435721	-0.0107613	0.0202525	0.00714665	-0.0525583	0.283262	-0.00714665	0.169334	-0.173777
SH2D4A	0.148456	0.112357	0.391336	0.249148	-0.176816	-0.0199446	0.0953503	-0.103307	-0.621188	-0.0128106	-0.042771	0	-0.142235	0.379436	0.0893027	-0.0902174	0.0943963	0.0782237	-0.0147629	0.0304029	0.0312234	0.283695	-0.23074	-0.611602	-0.103011	-0.101206	0.0164753	0	0.637361	0.0144238	-0.37194	0.387801	-0.0864497	-0.0144238	-0.437543	0.149511
HIST1H2BK	0.114871	-0.0745206	0.00121742	-0.0414635	-0.283205	-0.0199221	0	0.281223	0.255014	0.133621	-0.079068	0.206689	-0.159667	-0.299052	-0.0515222	0.420439	0.536747	0.145514	0.234184	0.147804	0	-0.0155294	-0.0672683	-0.185969	-0.415094	0.0627526	0.173566	-0.234206	-0.172948	0.0424037	-0.0247827	-0.152233	0.0891035	0.0408777	0.0247827	-0.130998
CCPG1	0.159093	0.213869	0.35101	0.0731022	-0.214347	-0.0197336	0	0.413097	-0.0260731	-0.0652875	-0.32421	-0.53413	0.123637	0.103564	-0.0989791	0.498138	-0.099154	-0.227441	0.313864	0.153314	-0.520105	0.175151	-0.747965	-0.691589	0.0926972	0.213074	0	-0.145161	0.180505	-0.128356	-0.0861377	0.22841	0.0894075	0.0861377	-0.299729	-0.209043
RARA	-1.32727	-0.6072	-0.481736	0.0186269	0.307574	-0.0180436	0.0431345	0.179255	-0.0515727	0.247404	0.3602	0.628602	-0.0342719	-0.456286	0	-0.208118	0.00548695	-0.881931	-1.15664	-0.282786	0.508522	0.681036	0.606088	0.323382	0	-0.0763708	-0.0931615	0.128772	0.1796	-0.134974	-0.112281	0.320048	0.0615367	-0.0617463	0.0106051	-0.0106051
CYP2R1	1.02761	0.550599	0.399686	-0.162463	-0.274052	-0.0173905	-0.255131	0.0954724	0.700637	0.383362	-0.0726987	-0.171966	-0.632949	0.0517404	-0.267235	0.560957	0	0.360021	0.583424	0.596451	0.35297	0	-0.0209282	0.0592382	-0.0671032	-0.0268659	-0.400897	-0.218746	-0.355385	0.0421952	0.110782	-0.108	-0.0421952	0.629359	-0.0500998	0.45027
SLC27A5	0.366923	-0.044577	-0.125498	-0.251102	0.238251	-0.0162468	0.439455	-0.608729	-0.171017	-0.304986	0	0.217124	0.018827	-0.300231	0.514085	0.0503431	0.480788	0.238829	-0.172683	-0.477344	0	-0.0199886	-0.0185215	0.0425857	0.398886	0.0611868	0.240491	-0.280607	-0.982706	0.276051	-0.251146	0.0744292	0.517958	0.430698	-0.0744292	-0.160674
TNFRSF1A	-0.395233	-0.292595	-0.340303	-0.242553	0.0452481	-0.0161021	0.0440165	0.131219	-0.0194427	0.255494	0.301478	0.227267	0	-0.389312	0.0714821	-0.0722124	0.204094	-0.5423	-0.414433	-0.0225287	0.109417	0.371628	0.308207	0.340229	0.0919434	-0.268437	-0.202855	0	0.100272	0.0529378	-0.117779	0.0786824	-0.290099	-0.0269079	0.0226091	-0.0226091
FAM35A	0.229048	0.405286	0.261836	0	-0.404007	-0.0159846	-0.219418	0.334737	0.0880652	-0.162098	-0.369874	-0.87874	-0.0633114	0.236122	-0.0868715	0.267122	0.0104718	-0.065689	0.213554	0.00666712	-0.393126	0.148282	-0.691535	-0.999127	0	0.0624952	0.0940255	-0.207134	0.165776	-0.464631	-0.0265621	0.221002	-0.319004	0.0265621	-0.519274	0.102708
HBS1L	0.253229	0.139681	-0.0893296	0.0147964	0.00384161	-0.0158861	-0.0573935	0.13931	-0.0363998	-0.00289464	-0.28634	-0.452	0.161136	0.180116	0	0.0952592	-0.0601354	-0.0534096	0.170888	0.160121	-0.332793	-0.0903438	-0.395505	-0.550874	0.145668	0.196745	0.166627	0	0.00280024	-0.128123	-0.00280024	-0.115785	0.0419796	0.0631464	-0.0771056	0.0799728
GALNT11	0.682586	0.400191	0.255463	0.0432648	-0.0497071	-0.0152949	0	0.134907	-0.0527804	-0.102493	-0.0542666	-0.251172	-0.0114274	0.0653471	-0.0950942	0.346496	0.142522	0.235431	0	0.00860912	-0.138695	0.0616061	-0.120562	-0.363406	0.0169741	-0.0171919	0.0393419	-0.131453	-0.0249969	0.122831	0.0249969	0.0820584	0.194107	-0.136665	-0.181176	-0.155628
B4GALT5	-0.257436	0.082767	-0.169904	-0.0106054	-0.24192	-0.0152425	-0.186791	0.411065	-0.189851	0.471118	0.535378	0.252378	0.162397	0	-0.170915	0.617551	0.322091	-0.771656	-0.862122	0	0.000667053	0.5385	0.100854	0.2382	-0.106787	-0.0896137	-0.42678	0.0438881	0.193331	-0.0403317	-0.183696	0.424218	-0.104446	-0.0309412	0.293492	0.0309412
TIMP1	-1.03042	0	0.21493	-0.214936	-0.756305	-0.0149857	-0.532257	0.318865	0.516244	0.86719	0.760131	0.822971	-0.0604307	-0.570881	-0.457631	0.406076	0.587417	-0.729206	-0.17144	0.355091	1.07774	2.22866	0.867832	1.16123	-0.118685	-0.184512	-0.493263	0	1.0507	0.174746	-0.428366	0.916844	0.0692544	-0.282143	-0.0692544	-0.341857
DERA	0.2665	0.101783	-0.0296732	-0.0451247	-0.243752	-0.0140585	0.0409145	-0.204915	0	0.048311	-0.195452	-0.295961	-0.0155492	0.036948	0.0809212	0.115291	0.0507336	-0.114461	0.239083	0.167168	-0.281258	-0.0870127	-0.2415	-0.164591	0.01472	0.0118493	0.0459917	0	0.194011	-0.142618	-0.102947	-0.0647631	-0.00891614	0.116057	0.00891614	0.149245
NCLN	-0.521931	-0.537562	-0.281597	-0.00982176	-0.218688	-0.0139525	0.0293768	-0.261184	0.223338	0.411964	0.089901	0.296201	-0.111225	0.230711	0	0.11116	0.18189	-0.660944	-0.512001	-0.025326	0.029319	0.359171	0.0787687	0.334261	-0.25566	-0.296707	0.0186837	0	-0.0475318	0.204144	0.0475318	-0.306296	0.162382	0.085176	-0.0805779	-0.13948
PNMA1	-1.02943	-0.555718	-0.255902	0.175345	0.221697	-0.0130028	0	-0.193545	0.00935137	0.156625	0.294555	0.231977	-0.551801	0.223183	0.175594	-0.521116	-0.15279	-1.1941	-0.873865	-0.325068	0.179735	0.340363	0.224457	0	-0.0488046	0.0642808	-0.393961	0.179727	0.25292	0.082794	-0.408519	-0.0276136	-0.412807	-0.213215	0.256639	0.0276136
USP18	0	0.0159444	0.115549	-0.524018	-1.1784	-0.012566	-0.112676	-0.237925	0.339642	0.680587	-0.00538854	0.859235	-0.088028	0.181251	-0.418721	0.78332	0.167951	-0.687031	0.0838602	-0.284154	-0.458956	-0.244935	1.62449	0.546499	0	0.0703386	-0.00572638	0.00529681	-0.0450395	-0.290762	1.24074	0.20037	-0.11806	0.108163	0.0450395	-0.896986
ACSL3	0.732019	0.22296	0.200913	-0.241865	-0.655663	-0.0120472	-0.203332	0.0570822	-0.615303	0	-0.363105	-0.205396	-0.00667433	0.111058	0.116641	0.767273	0.00710748	-0.0239529	0.126005	-0.034743	0.0100064	-0.113405	-0.490694	-0.486609	0.0459991	0.274513	0.110052	0	0.0908022	0.317864	-0.213632	-0.0785157	0.351709	-0.207901	-0.0403824	0.0403824
DDX6	0.0233898	-0.0371357	-0.0149436	0.0702919	-0.00806744	-0.0112545	-0.0698881	0.14458	-0.224834	-0.00390984	0.0644335	-0.123408	0.252631	0.112465	0.0205971	0.242761	0	-0.137835	-0.015727	0.0175353	-0.0072772	-0.235444	0.0174433	-0.0206523	0.00672719	0.0735846	0	0.0914366	0.129106	0.101129	-0.0243634	0.0243634	-0.168177	-0.0935835	-0.0294047	0.217867
NCL	0.173673	0	-0.135668	0.206317	-0.107067	-0.0103104	0.0519311	0.374569	-0.0222486	-0.0135253	-0.343282	-0.5945	0.257	0.0659871	-0.0802601	0.305235	0.109477	0.0108277	0.166011	0.414492	-0.235436	-0.00315484	-0.212146	-0.393555	0.178873	0	0.243906	-0.00307542	-0.00817141	0.165502	0.204787	-0.0198173	0.00817141	0.102239	-0.13193	-0.292155
USP36	-0.672706	-0.528473	-0.138968	0	0.244225	-0.0101013	-0.0473319	0.0652912	0.268172	0.145095	0.329228	0.390219	0.00538462	0.0785403	-0.148422	-0.614734	-0.150502	-0.113374	-0.330316	0.0550227	0.506837	0.872063	0.828457	0.764372	-0.0463248	-0.188313	-0.112813	0	-0.180365	-0.068441	0.0958845	-0.120498	-0.270558	0.068441	0.0771347	0.164631
MSH3	0.401439	0.0756143	-0.0703439	-0.151068	-0.0630552	-0.00971601	0	0.0628131	0.0282876	-0.195477	0.0408799	-0.536535	0.611223	0.136936	-0.0514256	0.467298	-0.0620399	0.219192	0.365651	0.0885542	-0.0444295	-0.351727	-0.285994	0	-0.00991406	0.0562866	-0.268139	0.541063	-0.50847	0.283071	-0.121406	0.174772	-0.026642	-0.430413	0.026642	0.201066
PAFAH1B1	-0.1429	-0.182219	-0.116721	0.0679117	0.182559	-0.00936696	-0.0591126	0.0132095	0.176805	0.113192	0	-0.293438	0.0180354	0.0341956	0.106628	-0.111181	-0.245082	-0.436046	-0.318767	-0.129252	0.0378998	0.0084077	-0.230865	-0.270174	0.115712	0.0171424	0.00186881	0	0.148955	-0.0653432	0.0811352	0.015584	-0.241623	0.0729956	-0.0483695	-0.015584
GLUL	0.11381	0.00954982	0	-0.0648151	-0.195593	-0.00886826	-0.143697	0.400443	-0.319743	0.136544	0.363884	-0.158055	-0.16362	0.4171	0.103746	0.0792897	-0.0101786	-0.322689	-0.0738863	-0.0167038	-0.455463	0.107511	-0.00685803	0.27766	0.185792	0.345113	0	0.165451	-0.300159	-0.0793988	0.523168	0.313803	-0.116449	-0.195028	0.274025	0.0793988
PPP1R3C	-0.452639	-0.161502	-0.247382	0.138022	0	-0.00547161	-0.0841558	0.0325839	0.604237	0.609894	0.0524541	-0.0915631	0.316262	-0.443899	-0.496075	0.212326	0.370141	-0.69919	0	0.161067	-0.369005	0.0695754	0.415948	-0.08862	0.5834	0.249613	-0.231753	-0.102771	0.655291	-0.418744	-0.759395	-0.0777772	0.0651462	-0.0651462	0.154024	0.406599
FHL2	0.231253	0.206768	-0.221014	0.0423791	-0.326301	-0.0047389	0	-0.607446	-0.208661	0.46005	0.285142	0.153395	-0.0843505	-0.232977	0.1328	-0.143676	0.150718	-0.448925	-0.155081	-0.309384	0.00559066	0.314375	0.0467549	0.318072	0.217008	-0.132694	-0.254056	0	0.171486	0.262905	-0.0463295	-0.518631	-0.195619	-0.334916	0.0463295	0.215281
POLD2	0.333782	-0.0298755	0.0299119	-0.27332	-0.29111	-0.00448109	0.246682	-0.0804787	-0.0905557	-0.153514	0	-0.0181997	0.0738879	0.101762	0.287782	0.0297622	0.313747	0.454348	-0.345112	0.14396	-0.224867	-0.383956	0.0331063	-0.0815474	0	-0.0275045	0.368609	0.0713754	-0.0513327	0.272877	0.0513327	-0.150248	0.379403	0.227305	-0.131407	-0.0554226
FAM3A	-0.276663	-0.307028	-0.168542	0.0310156	0.0966126	-0.00405248	0.145727	-0.258736	-0.0262983	0	0.04347	0.16708	-0.0918503	0.107511	0.196306	-0.00227142	0.066973	-0.301809	-0.0996829	0	0.051021	0.0401542	0.263304	-0.000107803	-0.0187831	-0.0235678	0.186585	0.246551	-0.0966532	0.183951	-0.0872215	-0.111655	0.347656	0.0872215	0.154652	-0.217426
SDCCAG3	-0.118887	0.0114165	-0.1754	0.0633514	0.281705	-0.00297505	0.21601	0.0444772	0.0169169	0.0668825	0.103141	-0.0221885	-0.501196	-0.222439	0	-0.135314	-0.00883993	0.0871967	-0.213862	0.145693	-0.178145	0.133261	0.112873	0.284319	-0.277244	-0.12906	0	-0.206219	-0.265512	-0.0113174	0.0637111	-0.0322386	-0.164102	0.048061	0.0494549	0.0113174
FN3KRP	0.572544	0	0.31534	0.402553	0.565907	-0.00236113	0.386763	-0.1441	0.100838	-0.141036	-0.355957	0.298899	-0.251193	-0.37443	0.128668	-0.891857	-0.463619	0.0100851	0.0382282	0.107171	0	-0.499363	-0.186311	-0.0450806	0.192549	-0.0857742	0.0176507	-0.169656	-0.154455	-0.046123	0.046123	-0.075595	-0.696238	0.206412	0.157368	0.156448
PRSS36	-0.818729	-0.146878	-0.586173	-0.0224653	0.430707	-0.00203669	0	0.166317	0.640189	0.217572	0.00969857	-0.211549	0.154097	-0.0239328	0.441281	-0.362377	0.341448	-0.010379	-0.198846	-0.0362314	0	0.719433	0.146541	0.456575	0.0519788	-0.139784	-0.10786	0.0700145	0.146461	-0.146461	0.261028	0.216936	-0.26179	-0.818804	0.189056	-0.518933
CTBP2	-0.558797	-0.098922	-0.0544781	0.0134747	0.196064	-0.000990656	0	0.254384	-0.201658	0.0298609	0.249444	0.0226337	0.115679	-0.0639904	-0.145545	-0.154035	0.0709983	-0.458844	-0.21917	0	0.00744275	0.214525	0.000180793	0.0932277	-0.017885	0.0126463	-0.0718284	-0.078226	-0.000285448	0.000285448	-0.165342	-0.0360234	0.117231	0.0935882	-0.0992245	0.162509
A2M	-0.737969	-0.237879	-0.282044	-0.510521	-0.989812	0	0.0551256	-0.192859	-0.113853	0.591719	0.81066	0.516325	0.336752	0.155381	-0.376639	0.470876	0.832125	-0.745316	-0.804504	-0.535135	0.62357	0.739437	0.476683	0.548765	-0.103029	0	-0.399991	0.571625	0.816397	0.202337	-0.525399	0.0852322	-0.156527	-0.310333	0.124333	-0.0852322
ACADVL	0.839196	0.181225	0.176341	-0.0432798	0.0441733	0	0.0570311	-0.264874	0.41567	-0.204108	-0.169961	-0.268693	-0.193539	-0.103529	0.202188	0.296417	-0.00783751	-0.298013	0	-0.148488	0.239008	0.196913	-0.065795	0.203029	0.0400465	-0.0661056	-0.201416	0.179343	0.0126741	0.0525122	-0.110789	0.0471706	0.49356	-0.0345246	-0.0126741	-0.256868
ADAM19	-1.20539	-0.43271	-0.963682	-0.451235	-0.0230975	0	-0.0484644	0.814966	0.590911	0.794018	0.797867	0.660492	0.303453	-0.602769	-0.928616	0.923569	0.457907	-1.99433	-1.15834	-0.371806	0.301144	1.20325	1.05731	1.0672	0	-0.701573	-1.06486	0.00508731	0.0926805	0.339475	-1.12321	0.207963	0.00527267	-1.13613	-0.00527267	-0.293472
AK3	0.712621	0.268504	0.190221	0.117284	-0.377138	0	-0.186624	0.000201894	-0.0899814	-0.204154	-0.464862	-0.693884	0.0477674	0.228442	-0.0386412	0.118306	-0.326125	0	0.292714	0.15415	-0.3393	-0.352403	-0.75557	-0.694896	-0.146393	0.211967	0.240503	0.0569977	-0.000383374	-0.266012	0.0280186	0.013277	-0.0729476	-0.176867	0.000383374	0.0796227
AMICA1	-0.97255	0.247173	0.0529928	-1.19962	-0.866684	0	-1.08926	0.673001	0.25757	-0.0123563	0.367264	1.16296	-1.33946	-1.33651	-1.42693	1.55016	0.132308	-1.5232	-0.25158	0.120844	0.361789	0.814763	0.685898	0.984828	-0.827003	-0.495407	-2.04801	0	-0.0576923	0.432572	-0.630766	0.722085	-0.0502143	-0.350047	0.0502143	0.479498
ARG2	0.430121	0.15288	0.0538198	-0.057566	-0.0864624	0	-0.260823	-0.0161586	-0.287898	-0.0619034	-0.431001	-0.11592	0.165638	0.302862	0.0913351	1.26914	0.507357	-0.0359638	0.0979879	0.0436157	0.0482978	-0.20536	-0.239544	-0.192889	0	0.331669	-0.0551298	0.255584	-0.0525563	0.338421	-0.129633	-0.388332	0.570786	-0.64418	0.0525563	0.143867
ARHGDIB	-0.159738	0.273899	-0.0204463	-0.357728	-0.444651	0	-0.190499	0.591731	0.402723	0.492671	0.403282	0.562497	-0.217657	-0.238317	-0.195958	0.995265	0.281686	-0.676705	-0.366206	0	0.227157	0.334652	0.424191	0.684779	-0.175633	-0.025163	-0.372626	0.369757	0.355902	0.119989	-0.612436	0.0974213	-0.636865	-0.0836317	0.0283099	-0.0283099
ATG4D	-0.151615	-0.194594	-0.328499	0.0354712	0.119946	0	0.29209	-0.442776	0.134362	-0.0903097	0.101613	0.108663	-0.0238419	-0.0437567	0.349908	-0.14628	0.115298	-0.00060445	-0.103709	-0.315374	0.079887	-0.492088	0.079831	-0.154554	0.247478	0.0940089	0.128077	0	-0.00193622	-0.055855	0.418286	0.00193622	0.224015	-0.0240234	-0.167319	0.106783
ATP10B	0.394109	-0.506525	-0.0163568	0.201129	0.175711	0	-0.0321823	0.152347	0.933386	0.186806	-0.384596	-0.551889	0.0627622	0.17023	-0.361421	-0.420111	-0.235863	0.32127	0	0.0678272	0.0942451	-0.281446	0.0886477	0.0923597	-0.130387	-0.541029	-0.145266	-0.0406397	0.040145	-0.0625607	0.49255	-0.040145	-0.183678	0.510869	-0.849652	0.0596885
ATP6V1B1	-1.05121	0.124073	0.154638	0.203618	-0.928782	0	0.129444	-2.15697	-2.17918	-0.713476	0.0979225	0.815221	0.533909	-0.285153	0.43726	-2.12867	-1.48008	-0.166012	0.52717	-0.389046	1.05131	-0.523606	-0.234228	-0.921068	0.464705	0	0.922214	0.304026	-0.800069	-0.540073	0.410534	0.240106	1.33586	-0.480132	-0.240106	0.701806
BCAP29	1.18141	0.335311	0.616404	0.20375	-0.122017	0	-0.324401	0.512249	-0.24351	-0.333115	-0.745227	-1.25442	0.103433	0.202819	-0.243156	0.725432	-0.427649	0.0465138	0.28653	0.226319	-0.56156	-0.00197434	-1.15421	-1.06376	0	0.0316183	0.151905	-0.298145	0.178113	-0.133714	0.217427	-0.0196074	-0.168384	0.0196074	-0.20588	0.078437
C1orf123	-0.0321073	0.0613993	0.311673	-0.217716	-0.225193	0	-0.00171923	-0.0215521	-0.115633	0.0289305	0.031427	-0.300634	-0.0890612	0.100695	0.140759	0.0353772	0.294829	-0.037122	0.0579438	-0.0211497	-0.17649	0.262039	-0.256556	0.109804	0	0.156007	0.307187	-0.0227093	0.33254	0.0902074	-0.411753	0.156815	-0.0902074	-0.19887	0.139429	-0.197784
C21orf119	0.272483	0.345689	0.0804144	0.424206	-0.161722	0	0.245974	-0.0552984	0.266512	0.310691	-0.195707	0.387495	-0.101934	-0.252058	-0.263227	-0.515315	-0.097017	0.148354	-0.107228	0.246841	-0.0581287	-0.415457	0	-0.15094	0.0421519	0.100978	0.333701	-0.39504	0.293708	-0.0670639	0.621183	-0.100155	0.0670639	-0.529614	0.551113	-0.455784
CACNA1H	-1.99926	-1.43135	0.57554	-0.761303	0.474122	0	0.871977	-0.97188	-1.36439	-1.09449	0.697173	0.942472	-0.382594	1.09349	0.454452	-0.918539	0.182551	2.16838	-1.91412	-1.55346	0.0167753	0.863082	-0.0845456	0	0.968791	-1.19383	-1.06468	0.347578	-0.0235529	0.429413	-0.466615	-0.0629844	0.0581685	-1.36302	0.816609	0.0235529
CALML4	-0.136396	0.0308758	0.120914	0.0911013	-0.0643925	0	-0.245541	0.0835932	0.349292	0.249309	0.178332	0.218995	-0.00494865	-0.17054	-0.419269	-0.390315	-0.652746	-0.00996369	0.112771	-0.0226503	0.312527	0.687988	0.221654	0.305246	0	-0.223793	-0.0249828	-0.359676	-0.238257	-0.0414022	-0.0826591	0.175027	0.005241	0.004041	-0.004041	0.265238
CAPG	-0.599001	-0.0620522	-0.256338	-0.059129	0.0881743	0	0.476112	-0.424616	0.388151	0.0550276	0.153688	0.159966	-0.0138324	-0.171072	0.437643	-0.381292	0.137569	0.258857	0.313505	-0.177983	-0.541486	-0.40585	0.329736	0.245884	0.298055	-0.306368	-0.0399393	0	0.100246	-0.0337936	0.194922	-0.111628	-0.125518	0.101739	0.0337936	-0.194395
CDC42EP3	-0.360302	0.00551589	-0.160687	0.21231	-0.114031	0	-0.298386	0.476897	-0.30604	0.19107	0.245326	-0.346695	0.0553055	0.176429	-0.208948	0.163419	-0.294077	-0.261226	-0.144311	0	-0.238777	0.123433	0.107317	0.30409	0.0319365	0.0702805	-0.0751004	-0.00271658	0.125101	-0.412292	-0.0772815	0.110966	-0.753286	-0.550953	0.160083	0.0772815
CDH11	-1.62322	-0.411177	-0.513739	1.44119e-05	-1.19132	0	-0.686552	0.844327	1.01171	1.56145	1.18129	0.693023	-0.0429746	-0.877145	-1.16321	0.661858	0.296121	-0.635142	-0.397683	0.306565	0.771631	1.68655	1.72664	2.06556	-0.344467	0	-0.956755	-0.0472236	0.592632	-0.0319887	-0.107892	0.724208	-0.0195531	-0.369353	0.0195531	0.0634803
CLCA2	0.806396	0.28974	-0.124117	0.138208	-0.544103	0	-0.0259315	0.253177	0.581732	0.270406	-0.334527	-0.796155	-0.187824	-0.124178	-0.133237	0.365413	0.196598	0.0908748	0.138971	0.536365	0.0763753	-0.787862	-0.64473	-0.334504	-0.181245	0.166234	0	-0.137992	-0.0265771	0.397849	0.527754	-0.517008	0.0235787	0.44017	-0.26857	-0.0235787
CLDN23	-0.476001	-0.0250677	-0.169616	0.923562	1.05826	0	0.299728	0.0323521	-1.26825	-0.372196	-0.220036	0.0254307	0.802864	0.970334	1.37859	-1.7412	-0.890186	0.503673	-0.288372	-1.00739	0	0.142461	-0.619916	-1.80216	0.361002	-0.617333	0.572001	0.540565	-0.263834	-0.507383	0.515973	0.0563831	0.48974	-0.274528	0.35909	-0.0563831
CLIC6	-1.63615	-0.829907	-0.680711	-0.087586	-1.42192	0	0.055509	0.105361	0.247319	1.04188	0.116509	0.869432	0.00815519	-0.421983	0.139813	-0.551787	-0.149377	-1.04295	-0.243489	0	0.842269	1.15367	0.15621	0.940459	-0.169678	-0.0659152	-0.198146	0.034585	0.0444115	-0.0444115	0.0801595	0.493714	0.216864	-0.72313	-0.260141	-0.233133
CLYBL	0.830225	-0.151747	-0.162396	-0.364147	-0.392165	0	0.0994074	-0.334678	-0.661095	-0.196158	0.22169	0.277026	0.0983644	0.110891	0.510255	0.313224	-0.0278241	-0.495887	0.361161	-0.400611	0.394492	-0.944562	0.338904	-0.0880276	0.37793	0	-0.0503542	0.162493	-0.23245	0.452493	-0.0675503	0.127047	0.300366	-0.904653	-0.265406	0.0675503
COL6A3	-1.23355	-0.456714	-0.365346	-0.0437472	-0.43323	0	-0.188431	0.595996	1.1126	1.54428	1.68724	1.14207	0.315687	-0.210341	-0.186098	0.568115	1.75309	-1.57613	-0.691805	0	0.813763	2.17628	1.79582	1.81934	-0.222065	-0.015642	-0.524653	0.223511	1.25373	-0.0916128	0.0767321	-0.174894	-0.151489	0.0448545	-0.0202849	0.0202849
COMP	-2.96981	-0.911685	-1.57159	0.567453	-4.04798	0	-0.302303	0.978484	2.36395	2.96788	2.41354	2.5029	-2.55227	-1.86699	-2.712	0.203878	0.295237	-2.33421	-0.276082	0	1.94427	3.14724	3.11183	3.90423	0.216685	-0.370458	-5.03916	-0.784916	-0.260443	-0.790343	0.260443	0.30715	-2.63609	0.429861	0.678575	-0.358976
CORO2A	-0.0874909	-0.118868	-0.130021	-0.113733	0.0907989	0	0.234943	-0.03124	-0.241189	-0.363227	0.455268	0.0413054	0.161809	0.258348	0.351037	-0.538193	0.188157	-0.301952	-0.180564	0.00486133	0.052535	-0.840734	-0.0550556	-0.154211	0	0.0232258	0.260839	0.110205	-0.118689	-0.188043	0.562351	-0.296535	0.472639	0.0685768	-0.0685768	0.146939
CTDSP1	-0.612063	-0.133984	-0.216305	-0.0240916	0.0853828	0	0.289424	-0.269564	-0.409778	-0.24479	0.0382651	0.159015	0.109343	0.0148329	0.180667	-0.353819	0.103417	-0.299573	-0.231988	-0.283078	-0.159824	-0.3374	0.183845	0.190151	0.139655	0	0.11731	0.323755	0.310487	0.0290424	-0.164024	0.0910286	-0.0290424	-0.119168	0.176716	-0.0613515
CTNNBIP1	0.283009	-0.0786572	-0.385641	0.171992	0.111795	0	0.287407	-0.652048	-0.118681	-0.289028	0.182428	-0.143782	-0.0539715	0.313567	0.217936	-0.309134	0.00906585	0.458662	0	-0.0824616	-0.318942	-0.902771	0.239237	-0.553238	0.110188	-0.312934	0.0928902	0.186408	0.235939	-0.607894	0.510233	-0.0880183	0.01376	0.0438815	-0.0382764	-0.01376
DDX17	-0.14868	0.0100316	0.0507739	-0.0969089	0.41036	0	-0.217162	0.149433	0.264241	0.0208514	0.328229	0.265018	-0.0125523	-0.0913986	-0.250677	-0.479415	-0.270388	-0.166428	-0.379296	-0.192414	0.428069	0.433249	0.245688	0.414159	-0.0257879	0	-0.0928295	0.0655317	-0.164377	0.000599163	-0.168192	0.0517669	-0.0320779	0.149833	-0.000599163	0.291014
DHFR	0.749336	0.499746	0.0857197	0.194466	-0.288701	0	-0.32523	0.58885	0.139257	-0.171451	-0.550476	-0.59569	-0.535624	0.337785	-0.53526	0.307942	-0.190572	0.503905	0.0819586	0.648842	-0.155697	-0.415766	-0.852805	-0.477416	0.00767052	-0.0178619	0	0.186798	-0.57942	0.0416585	0.194543	0.433501	-0.0416585	-0.195526	0.163753	-0.130756
DHRSX	0.754364	0.107403	0.124556	0.177204	-0.313852	0	-0.214724	-0.126061	-0.170987	0.234457	-0.0137028	-0.274021	-0.000746962	0.119797	-0.108015	0.651653	0.546553	-0.30971	0.232147	-0.336343	0.0347387	0	0.277261	-0.168018	-0.540841	0.113455	0.263382	-0.022228	0.369899	0.00116481	-0.00980493	-0.152802	-0.00116481	-0.193662	0.347832	0.117087
DUSP5	0.851048	0.091029	0.319705	-0.0831462	0.0204817	0	-0.112756	0.129941	-0.353261	-0.0363138	-0.168226	0.217934	-0.294579	-0.297123	0.0334755	0.518632	-0.00735154	0.0472434	0.293179	-0.0308905	0.151693	-0.106775	-0.158164	0.0432772	0.292465	0	-0.291872	-0.140115	-0.119694	0.236962	0.0731108	-0.505418	0.521708	-0.298519	-0.0731108	0.105606
EIF4EBP2	-0.264845	-0.302354	-0.0679566	-0.020252	0.109493	0	0.0129198	0.13675	-0.265341	-0.0426917	-0.0509905	-0.0280148	0.391425	0.377765	0.128402	0.318201	0.273902	-0.183552	-0.141293	0	0.0638158	-0.240669	0.12852	-0.0152051	-0.0607713	0.0301368	0.14216	0.131883	-0.00133654	0.0235342	-0.190267	0.0022224	-0.271559	-0.13392	0.00133654	0.00548678
EMX2	-0.143406	0.526987	0.461783	0.742314	-0.0458176	0	0.177064	0.102074	-0.729032	-0.579027	-0.0481496	-0.0423555	0.0149295	0.431014	0.528657	-0.141435	-0.565494	-0.57664	0.0853172	0.372622	-0.49034	-0.877415	-0.175819	-0.2497	0	0.177439	0.159229	0.422285	0.410279	-0.220228	-0.744197	0.652222	0.00450261	-0.240332	0.647429	-0.00450261
EPHX2	0.68206	-0.0799815	0.0708103	-0.626915	-0.0714043	0	0.506755	-0.786764	-0.888491	-0.787928	0.155048	0.221417	0.50743	0.03879	0.24044	-0.41549	-0.0737541	0.553012	-0.0687277	-0.42772	0	-0.783325	-0.307444	-0.605093	0.0820908	0.105194	0.670525	0.678526	-0.52016	0.478703	-0.0636677	-0.296218	0.376442	0.320269	-0.229274	0.0636677
GCSH	1.48641	0.488447	0.243289	0.177715	-0.319015	0	-0.120887	-0.280728	-0.365286	-0.340403	-0.831723	-0.781402	-0.457804	0.315569	0.0379967	0.468151	0.00273978	0.975541	0.915463	0.336525	-0.308392	-0.397039	-0.854238	-0.776074	0	0.748853	0.710573	-0.219594	-0.199702	-0.358934	-0.0102938	-0.0854788	0.0102938	0.500091	0.652901	0.437024
GLDN	0.19164	0.857763	1.20268	0.800447	-0.57093	0	-0.810655	0.63909	-1.05385	-0.745013	-0.0795237	-0.778455	-0.442971	0.0453158	-1.15877	0.716345	0.230619	0	1.12761	1.54923	-0.352905	0.209674	-0.603753	-0.296098	-0.328136	0.264022	-0.277439	0.24444	0.195417	-0.728454	-0.332898	0.801073	-0.768192	-0.0531869	0.504624	0.0531869
GTF2IRD1	-0.200308	-0.129605	-0.150679	0.109208	0.126018	0	0.166804	-0.179447	0.222008	-0.021906	0.110971	0.353164	0.172707	0.0164096	-0.0205993	-0.542686	-0.176072	-0.0586633	-0.213557	0.262292	0.236566	-0.516417	0.100121	0	0.117842	-0.131677	-0.0198748	0.119002	-0.224484	-0.0970694	0.247802	-0.311299	-0.00672382	0.0508375	0.00672382	0.264189
HDAC4	-0.650245	-0.638901	0.214454	-0.0130814	0.331863	0	0.269981	-0.076973	0.0257658	0.0305389	0.405168	0.295126	-0.112002	-0.0694809	0.0749702	-0.492094	-0.208669	-0.55721	-0.552358	-0.437521	0.0798672	0.0286639	0.472657	0.453721	0.114116	-0.196246	-0.0675437	0	-0.0666628	-0.090476	-0.0535684	-0.27067	0.100802	0.224493	0.193163	0.0535684
HMGCL	1.20249	0.257218	0.228417	-0.315863	-0.418833	0	0.0938429	-0.528739	-0.464766	-0.37649	-0.0889996	-0.21025	-0.0448469	0.0588609	0.240619	0.818886	0.442095	0.14867	0.154672	0.0654217	-0.194912	-0.501566	-0.104446	-0.173856	0	0.168408	-0.199266	0.230295	0.173042	0.267147	-0.144316	0.00435094	0.301565	-0.0292194	-0.00435094	-0.0925218
IDI2	-0.191721	-0.0584762	-0.0503122	-0.168429	-0.597334	0	0.29619	0.160876	0.0802907	-0.197658	0.227589	-0.240473	0.0607952	0.430791	0.179958	-0.121973	0.388689	0	-0.440006	0.0185937	0.0241307	0.0673405	-0.158749	-0.401256	-0.00546899	0.282773	0.0660174	-0.531676	-0.3497	-0.0212414	0.524685	-0.428776	0.444121	-0.309479	0.0212414	0.233031
IGKC	-5.3807	-1.34502	-1.12812	-3.5247	-2.13389	0	0.974816	0.56634	0.010202	0.784442	1.45793	5.36385	0.390033	-4.71853	-2.46657	2.72581	-0.0611594	-4.2041	-2.11348	-2.79754	0.20632	2.63647	1.42034	3.03068	0	-1.72483	-3.35245	0.789071	-0.22387	1.70154	0.22387	3.15441	-2.01867	-2.68191	-0.42512	0.943052
ITGB1	-0.245958	0.0116506	-0.0451243	-0.0277428	-0.155534	0	-0.0862672	0.360958	-0.210804	0.135373	-0.093266	-0.600895	0.250388	0.477801	0.0645235	0.302262	0.118536	-0.357732	-0.0222744	0.00306691	-0.445629	0.448203	-0.565284	-0.375555	0.369144	0.472224	0	0.48391	0.629882	-0.0108188	-0.0505132	0.349122	-0.0861874	0.0108188	0.391657	-0.19666
KIAA1462	-0.652058	-0.242874	-0.436538	0.273631	-0.860501	0	-0.296813	0.320869	0.293692	1.25858	1.03512	0.367181	-0.139636	-0.139805	-0.844022	0.377821	0.502472	-1.32131	-0.794683	0	0.595945	1.15056	1.52984	1.17293	-0.157843	-0.223908	-0.578033	0.598315	0.898813	-0.111984	-0.158371	0.403037	-0.937944	0.176757	0.111984	-0.170721
LAMB1	-0.28274	-0.479109	-0.249309	0.074728	-0.140074	0	-0.327401	0.363957	0.233235	0.395303	0.828442	0.404046	-0.0857205	-0.453236	-0.574844	0.100997	0.291854	-0.422759	-0.331246	-0.120385	0.636612	1.06555	0.801172	0.951596	0	-0.0443549	-0.192717	0.520878	0.295233	0.14911	0.0526518	-0.478348	0.0330514	-0.218688	-0.0330514	-0.150657
LDHD	2.07365	0.787465	0.699011	-1.45387	-2.59397	0	-0.212069	-0.625351	-1.11101	-0.271809	-0.636564	0.495911	-0.107115	0.208783	0.579206	2.3483	1.60483	-0.0927176	0.639552	0.447311	0.363049	-1.24694	0.420975	-0.730041	-0.607781	0	-0.416868	0.618352	-0.0537133	1.28068	-0.098253	-0.394925	1.07365	0.0537133	0.65279	-1.19896
LOXL1	-1.60023	-0.455434	-0.264364	0.424146	-0.89141	0	-0.56522	0.480315	0.918087	1.0747	1.06292	1.26858	-0.00535432	-0.484688	-0.623973	0.586855	0.660374	-1.00378	-0.70682	-0.506794	0.653604	1.7128	1.38391	1.57216	-0.496637	0.00993497	-0.626695	0	0.126109	-0.358697	-0.0167288	0.0167288	-0.606536	0.0498458	0.314788	-0.647877
LRRC15	-1.5754	-0.270158	-1.17638	0.281041	-1.95498	0	-1.54939	0.761678	0.769722	1.41692	1.32576	0.791204	-0.0901982	-1.42907	-1.0083	0.431065	0.542279	-1.12933	0	-0.614005	1.07901	1.0753	1.77669	1.81132	-0.654803	0.496557	-2.36141	-0.349097	0.414359	-1.00698	0.0836441	-1.22253	-0.567275	0.125661	0.430142	-0.0836441
LSS	-0.240442	-0.240169	0.0349678	0.247869	0.545443	0	0.15139	-0.317298	-0.216852	-0.311131	-0.143894	0.1718	0.141436	0.528676	0.552582	-0.51084	-0.185419	-0.158341	-0.438331	-0.53402	0.0844553	0.137386	0.395238	-0.0365175	0.404182	-0.120416	0	0.394909	-0.0203386	-0.251333	0.135656	-0.0961525	0.0546818	0.0203386	0.174305	-0.122162
MATN4	0.649605	1.5273	2.58469	0.520806	1.46225	0	-0.513189	-2.21598	-3.79906	-3.02197	-0.468725	-0.331925	-0.041052	0.899945	2.22551	-0.748806	0.392925	1.24996	1.40418	-0.56535	-0.320214	-1.69991	0	-2.20093	-0.114384	2.07256	3.45472	0.330973	1.11839	0.432608	-1.99342	0.959592	-0.508337	1.05218	-0.432608	-2.09804
MBNL2	0.102775	0.0752042	0.0100297	0.0225027	-0.099851	0	-0.323091	0.183641	0.0277788	0.0348807	-0.0744577	-0.37511	0.100033	-0.193974	-0.162605	-0.0353614	-0.370509	0	0.134998	-0.00296595	-0.00194521	0.211731	-0.221476	-0.312738	0.0890881	0.208274	0.0612078	-0.203655	0.313211	-0.121725	-0.114255	0.0589753	-0.0594175	-0.0589753	0.113008	0.299433
MORF4L1	0.0232863	0.260779	0.168691	0.154793	0.0352418	0	0.0963145	-0.290248	-0.108114	0.0585614	-0.238987	-0.388763	-0.420487	-0.301809	0.0467281	-0.110183	-0.294774	-0.155745	0.247	0.244889	-0.26212	0.121989	-0.317778	-0.177669	-0.105376	0.140112	0.101516	0	0.498861	-0.176639	0.0180598	0.15463	-0.174985	-0.040555	0.00248032	-0.00248032
MRPL43	0.145151	0.00462249	-0.0127904	-0.094501	0.00436987	0	0.0386889	-0.0725488	-0.225285	-0.179447	-0.129551	-0.0950279	-0.0522985	0.0263022	0.0400789	0.102792	0.164021	0.356453	0.248105	0	-0.147316	-0.31997	-0.0363667	-0.200282	0.0281602	-0.0179037	0.152651	0.0160082	0.0160288	-0.0160288	0.0387672	-0.289025	0.0774052	-0.446043	0.0219385	-0.150747
NDUFB5	0.516656	0.16731	0.065726	-0.344777	-0.142269	0	0.0577787	-0.0771092	-0.631994	-0.66649	-0.483468	-0.590469	0.230641	0.289776	0.419134	0.307078	-0.34691	0.0833581	0	-0.276397	-0.555231	-0.626403	-0.686635	-0.775435	0.120873	0.192851	0.13455	0.107194	0.0927651	0.0425547	0.00263973	-0.516231	0.0809604	-0.123306	-0.133705	-0.00263973
NFE2	0.143811	-0.299816	-0.0185705	0.565305	-0.156252	0	0.035407	-0.0247319	0.0824718	-0.416377	-1.10671	-0.544608	0.013543	0.254975	0.228125	-1.60724	0.0608035	0.177652	0.920987	0.417919	-0.115887	-0.404997	-0.568721	-0.741896	0.24793	-0.0520616	0	0.407189	-0.00551401	-0.779794	0.457438	0.173923	0.124536	-0.326828	0.00551401	-0.638877
NRAS	0.082019	-0.00742812	-0.285471	0.261478	-0.135657	0	-0.119987	0.313143	0.300881	0.192828	-0.263023	-0.673444	0.188103	0.157427	-0.0388766	0.0514106	-0.282671	-0.158854	-0.0380703	0.148803	-0.151724	0.0729604	-0.389477	-0.244556	0.186726	0.0516934	0.0263348	0	0.406756	-0.0961548	0.261439	0.00488115	-0.220767	0.0912952	-0.119264	-0.00488115
NUAK1	-0.464921	-0.28156	-0.381548	-0.279871	0.419092	0	0.540414	-0.0330754	-0.732938	-0.376055	0.19175	0.00217841	0.281176	0.127554	0.0826283	-0.401543	0.237132	-0.0170959	-0.634332	-0.768701	-0.312423	-0.50251	0.0128445	0.176919	0	0.0914611	0.219868	0.421132	-0.0143399	0.362108	0.262636	0.0906337	-0.328311	-0.100403	-0.031728	0.0143399
NXT1	-0.107123	-0.167675	-0.187302	0.345446	0.0378429	0	0.160432	0.0316849	-0.118387	0.119421	-0.047332	-0.116668	-0.0266461	-0.0594132	0.212352	0.176796	0.248802	0.147533	0.0401022	0.186663	-0.146513	-0.0351051	-0.0593722	-0.259076	-0.15268	0.085657	0.15215	0	-0.0246338	-0.0516797	0.044425	0.0431913	-0.14006	0.0114416	0.0543436	-0.0114416
OPTN	-0.319212	0.0895195	-0.0868324	-0.00453573	0.134783	0	0.197228	-0.190782	-0.170974	-0.186605	-0.288052	-0.504143	0.420307	0.07476	0.0861918	0.0591965	0.291438	-0.0488097	0	0.0494185	-0.479214	-0.252541	-0.0827699	-0.239425	0.292296	0.249023	0.250337	0.260753	0.319014	-0.18413	0.00464404	0.227227	-0.00464404	0.135427	-0.0353419	-0.214354
PAPSS2	-1.45865	-0.374719	-0.414421	-0.856003	-1.12765	0	-0.159602	0.712594	0.299737	0.523183	0.365254	0.300625	-0.089739	0.125762	-0.620028	0.35581	0.335505	-1.17296	-0.757605	-0.199564	0.252724	1.24027	0.525638	0.803566	0	-0.090536	-0.584157	0.472208	0.735318	-0.0898465	-0.25616	0.604712	-0.0660194	-0.0203689	0.483049	0.0203689
PEMT	-0.359412	-0.0166969	0.0221229	0.0469642	-0.480369	0	0.238239	-0.242697	-0.324998	0.0473285	-0.197436	0.0916437	-0.0105112	0.327066	0.125871	-0.00044264	0.37451	-0.0348358	0.23585	-0.126681	-0.26059	-0.270337	0	-0.0948935	0.19051	0.328718	0.36977	0.192402	0.344598	-0.000803159	0.000803159	0.291268	-0.0214484	-0.0753336	0.363745	-0.187246
PFDN1	0.309294	0.204303	-0.125532	-0.0099732	-0.197269	0	0.0596551	-0.00214303	-0.060416	-0.142103	-0.287289	-0.344804	0.00766608	0.287795	0.176122	0.106041	0.305998	0.133973	-0.0301264	0	-0.293658	-0.155094	-0.182417	-0.348555	0.0231491	0.117111	0.250868	0.119146	0.0257331	-0.13014	-0.138785	0.229418	-0.00393785	-0.0786388	0.0521856	0.00393785
PLA2G4C	-0.449949	-0.407031	0.0613967	-0.41294	0.219556	0	-0.216589	0.222203	-0.395649	0.211519	0.498026	0.0255537	-0.428745	-0.383509	0.0600525	0.424978	-0.489778	-0.235639	-0.181535	0	-0.16281	0.654282	1.26234	0.479104	0.387651	0.118168	-0.0418759	-0.0111906	-0.232627	1.03316	-0.540833	0.0117581	0.715504	-0.0117581	-0.0806653	0.541034
PNPLA4	0.320084	0.198322	0.0222664	0.0623744	-0.235946	0	0.187578	-0.0969361	-0.0732059	-0.799744	-0.219139	-0.260606	0.0946951	0.257684	0.361379	-0.485829	-0.35426	0.739864	0.593921	-0.0697311	-0.408736	-0.538886	-0.11128	-0.197005	0.543291	0	0.108721	0.275387	-0.00612091	0.109114	0.0804793	0.00612091	-0.00661021	-0.281279	-0.0498378	0.166862
POLK	0.202408	0.18756	0.486149	0.0155859	-0.01147	0	-0.196978	0.650893	0.21183	-0.0511567	-0.315742	-0.934971	0.321046	-0.0183686	-0.461648	0.324963	-0.250078	-0.132556	0.17214	0.180177	-0.191872	0.472441	-0.696504	-0.414759	0.254967	0.293175	0	-0.349421	-0.12376	0.00520331	-0.00520331	0.264387	-0.0964543	0.25886	-0.2475	0.073003
POLR3GL	0.160551	0.466775	0.367433	-0.0252828	0.0171974	0	0.124199	-0.196593	-0.383652	-0.208384	-0.529812	-0.638813	-0.0781857	0.147599	-0.0404352	0.0147388	0.131814	0.367666	0.307769	0.10937	-0.666124	-0.45176	-0.215868	-0.701015	0	0.552571	0.407116	-0.0160884	0.0974246	0.0188706	-0.306879	0.293047	-0.0484668	-0.190152	0.0858423	-0.0188706
PSMF1	-0.021284	0.0213573	0.00199073	-0.130478	-0.244757	0	0.0778188	-0.248538	-0.135484	0.0359909	-0.0248679	0.0876515	0.0216102	-0.228383	0.0239541	-0.0512335	0.0294125	-0.077133	0.157168	0.0331818	-0.0344553	-0.154808	0.125951	0.157268	0	-0.0246977	-0.0407185	0.193161	0.0270868	0.0470029	-0.0478234	-0.0401638	-0.117142	0.0458456	0.154331	-0.0270868
RAD23B	0.384897	-0.0970192	-0.137663	0.0353166	0.0422715	0	0.123923	-0.0714422	-0.0931596	-0.0625537	-0.0284322	-0.18343	0.206635	0.131301	0.245799	0.0375174	-0.254559	-0.00864264	-0.0297615	0.0608535	-0.0597303	-0.29696	0	-0.123458	0.136475	0.0987471	0.182959	0.201244	0.179955	-0.0233795	0.0895087	-0.103514	-0.146577	-0.0743411	0.0233795	0.0670475
RPL27A	0.353654	0.165999	-0.0369059	-0.084127	0.062942	0	0.341391	-0.265368	-0.27685	-0.483108	-0.0384034	-0.136972	0.145504	-0.161651	0.276967	0.0758696	0.274868	0.575255	0.267196	-0.26585	-0.189627	-0.460998	-0.342405	-0.419006	0	0.251258	0.367853	0.087866	0.0640826	0.124946	0.0353543	-0.131058	0.226416	-0.0789661	-0.0353543	-0.126332
SAMD10	-0.426587	-0.324478	-0.102933	0.228796	-0.0961472	0	0.213121	0.226236	0.545508	0.351916	-0.276289	0.0114528	0.1309	0.0704131	-0.0127446	-0.273263	-0.105191	-0.408556	-0.374631	-0.250777	0.413759	-0.253007	0.122355	0.233485	0	-0.0392338	0.0410177	0.259102	-0.330902	0.183624	0.214662	-0.365564	-0.0100577	0.0100577	-0.588148	0.0204218
SEMA6A	-0.00512534	0.179352	0.00190771	0.230236	-0.157468	0	-0.279296	0.183353	-0.422048	0.0924053	0.132708	0.282307	0.0939859	-0.168697	-0.635975	-0.316853	-0.35165	-0.0939076	0	-0.0190569	0.70414	0.31868	0.0700964	0.270994	-0.44256	0.259956	-0.0675603	-0.318495	-0.278555	-0.128766	0.0603607	0.271125	-0.0603607	-0.0760104	0.276335	0.189741
SIN3B	-0.675635	-0.0708717	0.159588	-0.000533089	0.193311	0	-0.216622	0.0348304	0.278384	0.0543495	0.340783	0.376077	-0.328142	-0.0674572	-0.217078	-0.278045	0.0762465	-0.00733013	-0.252559	-0.04398	0.572289	0.530294	0.579363	0.65505	-0.0953638	0.0998709	-0.1721	0	-0.204636	0.130623	-0.0155936	0.106491	-0.0568555	0.0402839	-0.107399	0.0155936
SMARCA4	-0.615698	-0.574227	-0.340956	-0.0440357	0.197682	0	0.23904	-0.395259	0.0319191	0.0524995	0.407987	0.391346	0.0524413	-0.249332	0.038619	-0.790519	-0.297445	-0.547683	-0.524729	-0.429868	0.440044	0.266093	0.577832	0.43828	0	-0.240303	-0.0234915	0.145254	-0.181217	0.0531596	-0.00357751	-0.263217	0.0677181	0.0238424	0.00357751	-0.0229594
SMARCC2	-0.249967	-0.0457878	0.155893	-0.0354853	0.153466	0	0.155395	-0.00269954	-0.283563	-0.301738	0.0361756	0.092952	0.17666	0.0923042	-0.0365146	-0.204339	0.00173937	-0.115601	-0.0886792	-0.134932	-0.0225688	-0.0166158	0.0899274	0.113193	0.036721	0	0.166093	0.139471	-0.152965	0.152549	-0.172207	0.195603	-0.0131248	-0.0456452	0.0960349	0.0131248
SP110	-0.399902	-0.202736	-0.294836	-0.19056	-0.321025	0	-0.287199	0.146266	0.154864	0.337429	0.0244619	0.231537	0.149695	-0.415183	-0.417874	0.665925	0.238847	-0.140728	-0.365537	0.0483311	0.0310255	0.454339	0.713677	0.927635	-0.600139	-0.0398739	-0.262478	0	0.0425666	0.132149	0.241532	0.416285	-0.158606	-0.0425666	-0.382919	-0.169019
SPN	-0.640645	-0.0624778	-0.201898	-0.406771	0.0359005	0	0.150481	0.701587	-0.0395902	-0.497091	0.208023	0.77927	0.00891923	-0.495858	-0.137834	0.928244	0.367148	-0.986335	-0.36069	-0.0702766	0.131818	0.300558	0.747575	0.864964	-0.0758131	0	-0.547887	0.534324	-0.556743	0.562421	-0.527233	0.192031	-0.134497	-0.366786	0.134497	0.237179
SULF2	-0.322021	-0.508797	-0.163042	-0.0990572	-0.178248	0	-0.226688	0.494348	1.19871	1.03209	1.04545	0.786382	0.0333767	-0.402939	-0.453405	0.39194	0.370819	-0.826866	-0.826711	0	0.78728	0.847797	1.3313	1.29789	-0.0904592	0.410223	-0.349674	-0.0254053	0.24844	-0.122542	-0.0622998	-0.00271988	-0.756009	0.228972	0.0940118	0.00271988
TCEA3	0.199988	0.202336	-0.190978	-0.267613	0.084775	0	0.510765	-0.328526	-0.427018	-0.442899	-0.0226789	0.097378	0.521205	-0.0911032	0.39923	-0.482097	0.171168	0.162217	0	-0.0755345	-0.26617	-0.713773	0.198046	-0.532967	0.222536	-0.078636	0.485068	0.255625	-0.00418546	-0.185241	-0.0354852	0.162057	0.375808	-0.0412269	0.00418546	0.074213
TCFL5	0.0859553	0.193308	-0.15283	-0.00209811	0.0728414	0	0.177499	0.0182353	-0.0374444	-0.0258037	0.0170856	-0.18929	-0.127583	0.142712	0.260251	-0.330637	-0.167464	0.0176298	0.0424243	0	-0.381931	-0.579513	-0.396725	-0.0541326	0.223928	0.153195	0.212816	-0.204747	0.0242624	0.0972913	-0.345414	-0.190332	-0.367223	0.0990961	-0.0242624	0.219926
TGOLN2	-0.297231	-0.169257	-0.126214	-0.0821765	-0.085455	0	-0.0531386	0.257971	-0.100891	0.179972	0.139278	0.248543	0.291049	0.300139	-0.2893	0.281415	0.203849	-0.629345	-0.101244	-0.271381	0.199871	0.27706	0.417753	0.439007	-0.250863	-0.0421827	0.0299441	0	0.102228	0.159865	-0.259415	0.0730081	-0.359403	-0.164939	0.124681	-0.0730081
THY1	-1.64313	-0.0546373	-0.452399	0.280799	-0.787397	0	-0.58041	1.16146	0.730951	1.54877	1.12894	1.26137	-0.241213	-0.327539	-1.01073	1.01297	1.06731	-1.37089	-0.879249	0	0.5125	1.54649	1.23309	1.63787	-0.350852	-0.223126	-0.97297	0.0872167	1.42423	0.154649	-0.546584	0.741704	-0.485342	0.134236	-0.134236	-0.16344
TNFAIP1	0.178024	-0.146367	-0.283819	0.00636736	-0.105595	0	-0.0887839	0.176745	0.214001	0.511179	0.180582	-0.0352085	-0.0167796	-0.145342	-0.0767321	0.169772	0.304302	-0.191735	-0.406317	-0.159812	0.161779	0	0.0737613	0.206666	0.0149283	-0.0540256	-0.254151	0.02334	0.108003	0.124328	-0.0720486	-0.208514	-0.301918	0.0519522	-0.01684	0.01684
TRIM2	0.421896	0.272899	0.359086	0.240301	-0.546183	0	-0.419264	0.0897412	-1.01629	-0.290304	-0.140843	-0.179743	0.131307	0.281046	-0.180586	0.256217	-0.438258	0.0400661	0.362117	0.0961038	0	-0.17272	-0.416107	-0.946152	-0.0618175	0.355325	0.162432	-0.178121	0.043414	-0.1916	-0.0745767	0.253689	0.360249	-0.450625	-0.043414	0.179694
TTC19	0.3291	-0.013092	-0.0666875	0.0451473	0.0446011	0	0.0317563	-0.0831172	0.030842	0.0919499	-0.213473	-0.255949	-0.164643	0.120963	0.0653579	-0.307469	-0.53968	-0.00238341	-0.193794	0.122643	0.121524	0.0960055	-0.209358	-0.000536774	0.0406767	0	0.262054	-0.160686	0.00690196	-0.00690196	0.107824	-0.0961091	-0.104936	0.0889893	-0.0160435	0.326397
TWSG1	-0.0761271	0.276462	0.261074	0.423548	0.184051	0	-0.0141576	0.345299	0.158298	0.323231	0.025657	-0.373227	-0.256578	-0.244783	-0.0899846	-0.333183	-0.634645	-0.748295	0.0817882	0.164295	-0.387461	0.1264	-0.580494	-0.0232346	0.11701	0.0942331	0	-0.167928	0.348623	-0.0396331	-0.360697	0.0396331	-0.358993	-0.316251	0.260629	0.0473158
UBE3A	0.106505	-0.0974992	-0.122401	0.0527998	0.0890903	0	-0.0342985	0.113356	-0.0393308	-0.216591	-0.27653	-0.642303	0.186266	0.024852	0.0796059	0.0226061	-0.197781	-0.00247436	-0.0119834	0.0571725	-0.124056	0.0254347	-0.432259	-0.551878	0.243607	0.0164407	0.113958	0	0.0285917	-0.110974	0.184301	-0.14015	-0.0285917	0.0973297	-0.135609	0.2116
UROS	0.509598	-0.396127	0.2257	-0.0157633	-0.47565	0	-0.23197	-0.0494769	-0.075808	0.16544	-0.463831	0.182122	-0.39376	0.327099	0.0859476	0.69661	0.588148	0.460982	-0.0281608	0.252429	0.160248	0.0682729	-0.200667	0.17571	-0.406515	-0.0508932	0	-0.325379	0.436401	-0.499544	0.0817759	-0.0303898	0.0303898	-0.213012	0.0556275	-0.100891
VAPB	0.0383183	-0.146954	0.0978248	0.178474	0.266995	0	0.174666	-0.25606	-0.310071	0.120975	0.0570107	-0.191107	-0.0389299	-0.249605	0.190066	-0.156937	-0.108485	0.00261574	-0.334553	-0.0214216	0.268725	0.0178727	0.180295	-0.0761612	0	-0.0481284	-0.137784	0.153186	0.0411862	0.145429	-0.171337	-0.0115557	-0.132843	0.112885	0.0115557	-0.11713
VDAC2	0.316687	-0.0323361	-0.181104	-0.239982	-0.114492	0	0.20296	-0.478519	-0.13329	0.153642	-0.122204	-0.146849	0.164509	0.0355314	0.366908	0.137508	0.117611	0	0.00573514	-0.00705169	-0.0307714	-0.284911	-0.165973	-0.206521	0.0997918	0.0388044	0.134789	0.102192	0.0257666	-0.0257666	-0.0741485	-0.245454	0.161287	-0.0570077	0.267293	0.432524
WISP2	-0.777795	0.999333	1.91636	0.114877	-1.27961	0	-1.20782	-0.280656	-0.256996	-0.766966	-0.0237979	0.199897	-0.861173	0.0683151	0.0677839	1.05862	0.147264	-0.133985	0.611165	1.06035	-0.538131	0	-0.658193	0.0594794	-1.3957	0.920993	0.755127	-0.81954	0.57401	0.324499	-0.694541	1.22616	-0.436786	-0.864576	0.478392	-0.324499
ZGPAT	-1.06383	-0.585411	-0.276752	0.0486069	0.224155	0	0.174321	-0.427752	0.146064	0.0920942	0.205766	0.155918	-0.00038201	-0.316906	0.404286	-0.564493	-0.205409	-0.599217	-1.19901	-0.655516	0.0589946	0.308606	0.184375	0.123121	-0.015663	0	0.122413	-0.028384	0.122111	0.0320205	-0.178188	0.021573	-0.021573	-0.331621	0.198271	-0.0421023
ZNF493	0.763588	0.0797018	0.654594	-0.641637	-0.350463	0	-0.409503	0.164733	0.0772117	-0.348652	-0.0808222	-0.47729	0.341542	0.171057	-0.270758	0.501524	-0.452061	0.115725	0.22263	0.303886	0.374719	0.336537	-0.419938	-0.322289	-0.139818	0	-0.110201	-0.52779	-0.58078	-0.054775	0.294168	0.054775	0.322069	-0.0763964	-0.302324	0.637766
MTA3	0.219352	0.00257527	-0.14335	-0.00771733	-0.180481	0.000554125	0.0460735	-0.170236	0.00605606	-0.187352	0.0546377	-0.18926	0.0997532	0.188889	-0.0256209	-0.124882	0	-0.0813426	-0.0406439	-0.0187143	0.100878	-0.238968	0.0406216	-0.146035	0	0.00554837	0.0505405	0.197415	0.00220454	-0.111196	-0.00220454	0.0489028	-0.0839713	0.00232115	-0.063561	0.116208
SLC16A3	-1.63595	-0.805011	-0.861936	-0.7851	-0.139893	0.000886214	0	0.276367	1.23897	0.913929	0.732771	0.761468	-0.333411	-0.747503	-0.151456	0.294628	0.0491363	-1.4533	-0.871891	-0.309354	0.295602	1.40636	0.49154	1.65229	0	-0.379119	-0.508966	0.0357947	0.629493	0.239532	-0.39462	0.000433355	-0.134284	-0.000433355	-0.0534628	0.0705935
SLC25A5	0.824041	0.226685	-0.0239113	-0.121163	-0.435609	0.000906341	-0.0111469	-0.382612	0.00363486	0	-0.209942	0.0506993	-0.0880098	-0.170472	0.250243	0.36014	0.237794	0.193377	0.0893553	0.241403	-0.01359	-0.70418	-0.21365	-0.386654	0	0.0816971	0.178061	-0.102273	-0.17991	0.21471	0.172619	-0.272093	0.351488	-0.0499253	-0.130289	0.0499253
ATIC	0.506129	-0.0715102	0.0832024	0.106144	-0.0155349	0.00192333	0.159636	-1.03679	0.0326002	-0.0381817	0	0.02265	-0.859636	-0.847765	0.499353	-0.900373	-0.843118	-0.00872214	0.0907917	0.55249	0.167674	0	-0.013182	0.281545	-0.0627738	-0.430356	-0.17837	0.356793	0.00908554	-0.0100923	-0.151034	-0.00908554	-0.166333	0.392044	0.199858	0.184516
RPL15	0.378995	0.0998422	0	-0.192907	0.0545623	0.0022569	0.290434	-0.228991	-0.477704	-0.580092	-0.236888	-0.425926	0.195252	-0.0425024	0.322975	-0.0890477	0.0341687	0.24943	0.0117367	-0.39263	-0.531812	-0.745337	-0.870471	-0.66906	0.0306526	0	0.0850764	0.0332553	0.122201	0.14325	-0.00920491	0.00920491	0.236739	-0.210446	-0.0234017	-0.0219302
TAF6	-0.405623	-0.153736	0.0444737	0.172841	0.399312	0.00237874	0.286413	-0.18391	-0.101614	-0.00245075	0	0.108339	0.130281	-0.132658	0.0801467	-0.291118	-0.0689301	-0.564676	-0.554402	-0.525919	0	0.126507	0.0590137	0.12035	-0.164822	-0.167464	0.0781162	0.135974	-0.018499	0.018499	-0.134754	-0.0315729	0.111868	0.250628	0.117901	-0.0315867
ZNF577	-0.0212511	0	0.590498	0.157319	0.992123	0.00242962	-0.0962734	0.0575186	0.287211	-0.472469	0.291959	0.243083	-0.0216851	-0.000177228	-0.0349324	-0.73412	-0.933574	0.173397	-0.0336851	-0.295227	0.228407	0.401855	0.183577	0.114476	0	-0.0369841	-0.255974	-0.260416	-0.555612	-0.0137904	0.0137904	0.230071	0.261853	0.280269	-0.116989	-0.0707396
MRPS30	-0.109414	-0.231556	-0.168556	-0.139533	0	0.0024478	0.0493731	0.173642	-0.179597	0.115687	0.0755062	-0.140293	0.188219	0.0375398	0.144782	-0.0676786	-0.104715	-0.126352	-0.30702	0.0600493	0	-0.058878	-0.0545058	-0.00523607	0.235784	0.192855	0.341447	0.0279495	-0.0831799	-0.0231071	0.0231071	-0.271141	0.0920984	-0.277289	0.151244	0.218032
COL18A1	-1.63156	-1.016	-0.643015	0.00794632	0.441486	0.00267712	0.242524	-0.131151	0.250524	0.0156442	0.476861	0.39424	-0.17744	-0.470395	0	-1.04046	-0.112262	-1.14667	-1.24764	-0.46328	0.530644	0.478984	0.64526	0.382558	0	-0.408529	-0.156089	0.272767	0.0929237	0.0344903	-0.0344903	-0.130233	-0.047806	0.408593	0.110204	-0.637491
PAM	-0.537173	0.611339	1.24632	0.431349	-0.263001	0.00292219	-0.38506	-0.152286	-0.277653	-0.296118	0.0595722	0.082726	-0.443517	0.16153	-0.10063	0.271904	0	-0.378536	0.685204	0.403588	-0.421005	0.183556	0.0899698	0	-0.546356	0.110355	-0.175295	-0.103105	0.57355	0.0488677	-0.643691	0.450489	-0.431981	-0.0488677	0.199783	-0.272646
MICAL2	0	-0.435005	-0.226478	-0.040672	0.138537	0.00302179	0.152796	0.0316735	0.611985	1.00009	0.53139	0.327439	-0.062663	-0.208242	-0.422472	-0.455914	-0.484765	-0.651281	-0.563296	-0.0295065	0.663288	1.18063	0.786807	1.19646	0.122639	-0.289815	-0.604681	0	0.120596	0.325328	-0.102443	-0.156896	-0.0185076	0.1789	-0.0495077	0.0185076
GALC	-0.244357	0.171715	0.0349547	0	-0.184514	0.00311218	-0.103255	-0.0878595	-0.240131	0.0275931	-0.106392	-0.195284	-0.0341819	0.313609	0.244028	0.248242	0.0760741	-0.0565607	-0.0298128	0.315223	0.178377	0	-0.10432	0.0479792	-0.156541	-0.0990015	0.00924618	0.0661989	0.146664	-0.0865619	-0.0103439	0.0103439	-0.509566	-0.207394	0.22544	0.0754632
CAMKK2	-0.495021	0	-0.0256906	0.239676	0.0237773	0.00382868	0.0652262	-0.321741	-0.0152102	0.0832637	0.210233	0.390877	-0.101254	-0.229209	0.0728607	-0.239813	-0.012366	-0.210866	-0.323127	-0.100089	0.00488424	0.271884	0.20471	0.245557	-0.120511	-0.165777	0	0.116281	0.206454	-0.0936489	-0.185064	0.0983188	-0.000111737	0.000111737	0.0575397	-0.113933
GADD45B	-0.316155	-0.0298032	-0.285789	0.134461	-0.303927	0.00407807	0	-0.148937	0.356981	1.10655	0.825022	0.090146	-0.347599	-0.459128	-0.322565	0.285435	0.0422357	0	-0.217858	-0.0863228	0.0254136	0.953389	0.597458	1.30719	-0.00837382	0.0514749	-0.221997	-0.165109	-0.0528686	-0.222089	0.152193	0.157843	0.0510176	-0.259003	0.00179012	-0.00179012
RAB32	-0.585975	-0.150074	0	-0.207166	-0.251515	0.00449848	-0.0804663	0.0901939	-0.242946	0.400158	0.0495472	0.106368	-0.147376	-0.0110093	0.0143257	0.746515	0.632133	-0.220275	-0.0126305	-0.114179	-0.07863	0.497743	0.280699	0.212386	0	0.193408	-0.242147	0.0678827	0.307321	-0.337047	-0.117017	0.00955992	-0.625963	0.140403	0.132321	-0.00955992
NUP62	-0.569625	-0.542912	-0.517051	-0.101562	0.0491683	0.00488763	0	0.114205	-0.0125585	-0.14524	-0.0823905	0.0883011	0.0721306	0.0144055	-0.0101554	0.0189636	0.0550303	-0.319422	-0.56427	-0.18319	-0.0333842	0.0717319	0.422416	0.130134	0	-0.137265	0.173329	0.105949	-0.104467	0.133473	-0.0847605	-0.0121506	-0.0247313	0.012312	0.132505	0.0121506
PFKM	0.134036	0.421267	-0.0578484	0.00682502	-0.291074	0.00510431	0	-0.433026	-0.751896	-0.515206	-0.185656	0.0984756	-0.1659	0.0323123	0.0290509	-0.142202	0.193159	0.621563	0.160366	0.226803	0.159162	-0.323453	-0.0713597	-0.333699	0.0738625	-0.0243558	0	-0.0852916	-0.0614231	-0.158726	0.311753	0.106257	0.314966	-0.152093	0.0461861	-0.0461861
CPXM2	-0.802545	-0.532567	-0.647436	-0.157193	-0.416996	0.0052869	0.0405128	-0.1253	1.1058	1.72526	0.825921	1.37876	0.120839	-0.344675	-0.191718	0.711987	0	-0.227619	-0.292802	-0.681827	0.573238	0	1.5623	2.16147	0.259719	-0.076376	-1.04236	0.448778	0.266405	0.163559	-0.163559	0.448068	-0.245793	-0.436815	0.449475	-0.469886
CDK5RAP2	-0.00613575	-0.0414749	0.072613	-0.00698737	-0.117487	0.00554883	0.0440976	-0.262461	-0.0463493	-0.0581451	0.0661334	0	0.0480331	-0.0401875	0.0180155	0.116038	0.0497866	-0.408959	-0.145083	-0.111036	0.0342026	0.0783982	0.107312	0	0.028855	-0.030634	0.127397	-0.154445	-0.024812	-0.0357802	-0.0525569	0.0860166	0.024812	0.0306286	-0.159439	0.0536542
UQCRC2	0.615021	0.016713	-0.045955	-0.265182	-0.493825	0.00566042	0	-0.348875	-0.391339	-0.448495	-0.353689	-0.52207	0.00318275	0.0350848	0.121565	0.302336	0.0677078	0.147479	0.197378	0.171613	-0.229396	-0.394938	-0.231858	-0.429463	0	-0.0225102	0.0765514	0.1217	-0.076388	0.0125159	0.0260487	-0.183215	0.205257	-0.339922	-0.0125159	0.21511
CLDN3	-1.8605	-0.914819	0.744003	0.591092	-0.933954	0.00582638	0.441076	-0.526952	-1.58207	0.679635	0	1.07892	0.0866632	-0.15608	0.689919	-0.49004	-0.253392	0.1974	0	-1.34673	0.132867	-1.39883	-1.79412	-2.48337	0.186694	0.00140955	0.70878	-1.46997	-0.132311	-0.566961	0.357136	0.132311	0.719048	-0.45466	-0.192653	0.490609
TOM1L1	0.729371	0.0129208	-0.194713	-0.0654203	-0.473096	0.00597104	0.0164603	0.0556854	0.270101	-0.0425373	-0.457132	-0.819292	0.148944	0	-0.0446745	0.0876697	-0.0749031	0.248107	0.0410271	0	-0.310201	-0.884682	-0.596699	-0.744601	0.0863139	0.0708002	0.15032	-0.278514	-0.0632229	0.0202254	0.250088	-0.0202254	0.0808557	0.45387	-0.214964	-0.0433946
TBCE	0.455802	0.120872	0.396114	0.209198	0.142773	0.00649898	0.0937192	-0.00993551	-0.104554	-0.642652	-0.500901	-0.546814	-0.160205	0	0.069424	-0.314469	-0.316846	0.250958	0.202587	0.148651	-0.257496	-0.419503	-0.720274	-0.628426	0.280982	0	0.0660299	-0.055905	0.36789	-0.127598	0.262198	0.0288973	0.237864	-0.211105	-0.0288973	-0.0959815
DDX3X	-0.218424	0.0294909	-0.261118	0.00548448	-0.113907	0.00910774	0.00685865	0	0.163499	-0.25335	-0.0301097	-0.446313	0.248537	0.170448	0.0855163	-0.243928	-0.417517	0.183994	0.209582	-0.0962673	-0.202978	0.119133	0	-0.0240523	0.395234	-0.15255	-0.0414073	0.388841	0.358904	-0.102498	0.0798248	-0.0798248	-0.113424	0.249992	-0.104238	0.33488
IL15RA	-1.10762	-0.313713	0.117511	-0.341364	-0.402589	0.0104781	-0.0719164	0.174881	0.0668752	0.309474	0.0367486	0.24735	0	-0.513201	-0.297445	0.251635	-0.0201115	-0.709086	0	0.0222514	-0.181514	0.440232	0.232758	0.936088	-0.60009	-0.225691	-0.140004	0.113149	0.534828	-0.0518246	-0.295038	0.0518246	-0.108122	-0.327133	0.156476	0.155697
SOX8	-1.66135	-0.570764	-0.274696	0.764501	0.181729	0.0127603	0	-0.564405	-0.778257	-0.420439	0.154833	0.80243	0.159263	0.166024	0.836822	-0.914369	-0.880214	-0.0526593	0.219426	-0.739037	0.587313	-0.155559	-0.224923	-1.22976	0.308145	0.289007	0.949685	0	-0.0615337	-0.224587	-0.0351456	0.181318	0.991931	-0.530508	0.0351456	0.0479451
ALG1	-0.112035	0.0602745	-0.159708	0	-0.226053	0.0131702	-0.0682425	-0.09534	0.14209	0.12853	-0.114801	0.132313	-0.0477853	-0.00753776	0.0931555	0.0483428	0.30331	0.0210247	0.062172	0	-0.13893	0.0656318	0.0813438	0.0629957	-0.364281	-0.222773	-0.415751	-0.051228	-0.101678	0.15422	-0.160681	0.05414	-0.00434655	0.235216	0.00434655	-0.0268854
ECHS1	0.308782	0	0.0835315	-0.302213	-0.291987	0.0134193	0.181135	-0.552923	-0.57875	-0.292682	-0.257792	-0.0872926	-0.056556	0.788729	0.543118	0.269063	0.331739	0.166124	-0.0924018	0	-0.317525	-0.409248	-0.186933	-0.313124	0.019568	0.484103	0.172635	0.486623	-0.0451737	0.147306	-0.150504	0.0451737	0.220609	-0.145704	0.394497	-0.134868
POLE4	0.191615	-0.0672002	0.187191	-0.0831511	-0.128727	0.0145809	0.200683	-0.452312	-0.157226	0.245603	-0.033261	-0.286089	-0.146709	0	0.153374	0.270706	0.314107	-0.0649966	-0.241491	0.050545	-0.0668611	0	-0.157376	0.137668	-0.321231	0.0852019	0.261021	0.207685	-0.0519319	0.0519319	-0.500024	0.298337	-0.159806	-0.10454	0.209306	0.0656465
CTHRC1	-1.589	-0.2198	0.00891291	0	-1.72022	0.0153095	-0.968334	-0.201637	1.0111	1.17829	0.505234	0.447781	-0.534886	-0.292215	-0.755741	0.114554	0.442964	-0.954057	0.0535895	-0.0618647	0	1.47226	1.0418	1.52136	-0.992972	0.208738	-0.0768816	-0.333443	1.57933	-0.113232	-0.0193302	0.0193302	-0.403762	0.122718	-0.230382	0.105676
NAPG	0.115925	0.151629	-0.0184976	0.0272694	-0.252908	0.015574	-0.193584	0.361465	0.235087	0.0690529	-0.510734	-0.728861	0	0.187891	-0.221657	-0.123634	-0.453632	0.0661281	0	0.425726	-0.14985	-0.0317887	-0.581603	-0.404712	0.148573	0.166347	0.157823	-0.295655	0.21121	-0.161967	0.14395	-0.208179	-0.0580199	0.0580199	-0.258428	0.0833519
POLR2J	0.110582	0.0519117	0.0475275	0.00837171	-0.133686	0.0160011	0.165237	-0.0360413	-0.182486	-0.0465483	-0.378232	-0.354229	0	-0.116221	0.274182	-0.0113312	0.129609	0.330696	0.275075	0.105871	-0.155399	-0.30342	-0.00301153	-0.147642	-0.0559899	0.0535753	0.244912	0	0.157961	-0.00160739	-0.037198	0.069109	-0.162891	0.123842	0.00160739	-0.145164
ATF4	-0.0607888	0.090414	-0.0920759	0.0537166	0	0.0167601	-0.093047	0.0203648	0.0819338	0.191015	-0.154167	-0.080351	-0.17395	-0.153229	-0.121916	0.0728093	0.0955399	-0.0690954	-0.0961587	0.132806	-0.21983	-0.00161219	-0.0088297	0	0.0669004	0.152964	0.122928	0.0332741	0.106375	0.0549073	-0.0595347	0.0144594	-0.0144594	-0.0449455	0.0489192	-0.0848729
DLD	0.933041	0.142369	0.162319	-0.0938227	-0.222336	0.0175191	0	-0.0172552	-0.131193	-0.250683	-0.648339	-0.847484	0.0125492	0.053479	0.145979	0.629932	-0.0259408	-0.0819526	0.0227836	0.17441	-0.378126	-0.299945	-0.810058	-0.989237	0.0513408	0.00690992	0.0409787	0	-0.13236	0.170054	0.0914525	-0.0711271	0.0886728	-0.314331	-0.251744	0.0711271
ZADH2	-0.0380649	0.143492	0.0839149	-0.206766	0	0.0175334	0.159762	0.0133952	-0.0627322	-0.0814372	0.182984	0.205312	0.0797439	-0.0152074	-0.145991	-0.165299	-0.323055	-0.110134	0.0784692	-0.210797	-0.035498	-0.157723	0.0758191	0.107569	0	0.0899013	0.0891875	-0.100649	0.0773699	0.0165678	-0.213134	-0.0653632	-0.0165678	-0.148017	0.0824523	0.218093
CTSB	0.676269	0.236964	-0.205701	-0.281539	-0.768609	0.0176926	-0.411293	-0.218019	0.615133	0	0.0948582	0.40194	-0.674248	-0.492567	-0.290807	0.613062	0.0478953	-0.65855	-0.127326	0.090209	0	1.049	0.161305	1.16101	-0.35691	0.265085	-0.462962	-0.00594902	0.45708	-0.197813	-0.0362924	0.0811631	0.0362924	-0.507981	0.0941606	-0.231122
FAM64A	-0.288199	-0.273438	-0.0148891	0.139235	0	0.0191825	-0.0301037	0.513087	0.400028	0.0045702	0.308902	0.147361	-0.450484	-0.476801	-0.0805454	-0.174205	0.52451	0.276415	0	-0.0153318	0.0562944	0.783437	0.30209	-0.0201438	-0.241028	-0.0581306	-0.248016	0.42212	-0.0480054	0.550697	-0.138258	0.0480054	0.759839	0.145929	-0.255817	-0.0643063
PMPCB	0.366487	0.17866	0	-0.0500868	-0.0995335	0.0193802	0.0278764	-0.299412	-0.28639	-0.398978	-0.33305	-0.578329	0.0291563	0.0234344	0.021825	0.169089	-0.205991	0.25064	-0.062924	0.0582167	-0.208193	-0.284865	-0.465756	-0.607224	0.0802624	0.0637468	0	0.00988409	-0.0249437	-0.247729	0.0895091	0.0249437	-0.0444781	-0.156002	0.0438033	0.265817
SNX7	0.389251	0.8666	0.96868	0.497178	-0.296285	0.0204587	-0.100483	0.0506256	-0.0796196	-0.00284261	-0.182157	-0.762856	-0.16426	0.0961275	-0.128242	0.351582	0	-0.127089	0.6703	0.612491	-0.324801	0.213381	-0.0967287	-0.213471	0	0.572919	0.587331	-0.0891917	0.835791	0.0441815	-0.371165	0.449814	-0.140285	0.0284441	-0.0284441	-0.0599779
SLC20A1	-0.403255	0	-0.0837911	-0.0199206	-0.0913985	0.0207954	-0.324987	0.600405	0.836633	1.38324	1.03662	0.889953	-0.149019	-0.425504	-0.354073	1.03723	0.712063	-0.876475	-0.363578	0.135559	0.757296	1.708	0.573227	1.23358	-0.367616	0	-0.693349	-0.323208	0.558738	0.215909	-0.0867444	-0.0292975	-0.402329	-0.1064	0.0292975	0.252131
TXNIP	-0.199429	0.326754	0.222998	-0.314266	0.137527	0.0210332	0.191365	-0.318883	-0.908898	-0.519613	-0.0493171	-0.0363278	0.227979	0.0551166	0	-0.0629452	0.155723	0.168187	0.122499	-0.386859	-0.373343	-0.419284	-0.156128	-0.151353	0.290167	0.238424	0	0.000472869	0.00544431	-0.00544431	-0.0772542	0.0222439	-0.0623906	-0.379654	0.403311	0.236486
RAP1B	-0.0797662	0.0763658	0.0757397	0.0920295	0.0163368	0.0221531	0	0.202683	-0.0617787	0.0168335	-0.51186	-0.977515	-0.00389427	-0.0393421	-0.0798921	0.120473	-0.40166	-0.154299	0.0626607	0.141412	-0.560743	0.205694	-0.850681	-0.561015	0.0484697	0.10127	-0.0474105	0	0.469726	-0.160662	0.00188785	0.25075	-0.551581	-0.00188785	-0.053195	0.377793
LILRB3	-2.55576	0.149873	0	-2.32939	-1.69689	0.0223119	-0.843607	0.675465	0.921061	0.379394	-0.204538	0.280039	-1.43852	-0.529894	-1.01008	0.499218	0.119988	-2.12972	-1.14826	0	0.595101	2.33428	0.285001	1.56572	0.227602	-0.928649	-1.48177	-0.0564835	0.139003	0.1008	-0.886964	-0.0587171	-0.298	-0.317548	0.581963	0.0587171
ZDHHC20	0.460536	0.184789	-0.126356	0.0610021	-0.0174276	0.0230429	-0.00883494	0.496717	0.51036	0	-0.235627	-0.559048	0.345041	-0.00260572	-0.094918	0.256043	-0.111182	0.128776	0.105269	0.0106596	-0.287938	-0.158898	-0.529237	-0.461636	0.195838	0	0.0676932	-0.126127	0.314141	0.00875559	0.245285	-0.109628	-0.00875559	0.0603577	-0.339221	-0.148065
LRRC14	-0.554107	-0.242313	-0.041647	0.0425329	0.281612	0.0252091	0	-0.268993	0.0396891	0.0383862	0.278128	0.391587	-0.273213	-0.124829	-0.255699	-0.218107	0.189718	0.034812	-0.607492	0	0.129851	0.0457395	0.420037	0.207141	-0.12307	-0.242597	-0.143993	-0.186931	-0.135585	0.203386	0.122578	-0.0767041	0.0584598	-0.00258591	0.00258591	-0.0613544
PIAS3	-0.147536	0.108793	0	0.381744	0.22796	0.0259502	0.146456	-0.191595	0.130671	-0.0156147	0.0621575	0.168397	-0.0446799	-0.240869	-0.305508	-0.450793	-0.103411	0.0814172	-0.00558216	0.0729026	0	0.0139702	0.147601	0.0157188	-0.248089	-0.27455	-0.115813	-0.150745	-0.0708532	-0.0566164	0.237819	0.174116	-0.280714	0.0870703	-0.189725	0.0566164
PIGH	0.21233	0.259555	0.218164	0	-0.181989	0.0260806	-0.0253369	-0.0955558	-0.0877137	-0.178434	-0.278232	-0.267301	0.178574	0.227075	0.182874	0.0423444	-0.0443358	0.504984	0.355259	0.154145	0	-0.363298	-0.24961	-0.362166	-0.0453537	0.165043	-0.0647725	0.124047	-0.193849	0.149316	0.0620756	-0.160802	0.151613	-0.0852672	-0.0620756	0.287798
RPLP2	0.195874	0.0719447	0.036783	-0.187967	0	0.0263129	0.357635	-0.763733	-0.437895	-0.403563	-0.0325509	-0.0281588	-0.0700665	-0.0440835	0.335983	0.0385366	0.144667	0.507698	0.233582	-0.227615	-0.142505	-0.498476	-0.29153	-0.410467	0	0.217339	0.313845	0.136294	-0.00652858	0.155617	0.00652858	-0.0603545	0.249075	-0.114275	0.0921765	-0.0901384
SNX14	0.513295	0.256531	0.277367	0	-0.032911	0.026691	-0.166003	0.0669749	0.051154	-0.2583	-0.514709	-0.756795	-0.024287	0.0430948	-0.136104	0.510311	-0.238801	0	0.179098	0.260474	-0.257601	0.121527	-0.808757	-0.555698	-0.00580105	0.190707	0.227595	-0.223594	0.259605	-0.117458	-0.0907352	-0.0925523	0.210163	0.0476434	-0.0476434	0.323104
PRRG2	0.67602	-0.0521358	-0.240019	-0.0845276	0	0.0271501	0.392901	-0.656184	-0.175107	-0.541479	0.0740476	-0.273611	-0.0199917	0.0905936	0.724547	0.106075	0.238971	0	0.285464	-0.109155	0.336365	-0.892625	-0.0507373	-0.403165	0.210348	0.0786319	0.290789	-0.336232	0.0945106	-0.059386	0.0312453	-0.296639	0.410149	0.33239	-0.0312453	-0.294858
ALDH5A1	0.986014	-0.0205303	0.329102	0	-0.214094	0.0274129	-0.0521969	0.296494	-0.914597	-0.601579	-0.502462	-0.285958	0.0981807	0.105475	-0.0639997	0.299862	0.306242	-0.122519	0	0.0825658	0.0530507	-1.24782	-1.03718	-0.974882	-0.0331648	0.14919	0.517813	0.0568638	-0.51728	0.273946	0.0992939	-0.101074	0.124048	-0.413461	0.150756	-0.0992939
FKBP1A	0.288376	0.0184976	0.00516658	-0.102399	-0.184722	0.0276494	0.0946922	-0.249906	0	0.268531	-0.11657	-0.0104778	-0.181198	-0.490293	0.013939	0.085779	-0.0995993	-0.200531	0.109973	-0.0166244	0.0169296	0	0.0208097	0.043422	-0.229655	-0.0397539	-0.198175	0.143664	0.308384	0.126486	-0.215839	0.00526011	-0.410102	-0.123301	-0.00526011	0.150705
BLVRA	0.0218142	0.0433275	-0.177734	-0.0678505	-0.126973	0.027732	0.0525766	-0.397733	-0.0820066	0.00443273	-0.0380221	-0.184394	-0.040314	0	0.0698114	0.232006	0.198053	0.131225	0.000562963	-0.0257303	-0.374119	0	0.114814	-0.064588	-0.0283051	0.0155002	-0.0217509	0.109733	0.329666	0.0730907	-0.297764	0.196486	-0.130149	-0.0730907	0.104307	-0.201514
SRRM2	-0.358351	-0.490884	0.0700921	0.0395367	0.413925	0.0278605	0	-0.28031	0.247334	0.0114887	0.213699	0.406416	-0.263273	-0.132607	-0.232512	-0.86893	-0.255869	-0.145841	-0.0644826	0	0.777087	0.82323	0.70719	0.770521	-0.540235	-0.374587	0.0482962	-0.170198	-0.264295	0.149802	-0.249411	-0.0353246	-0.264934	0.0353246	0.0828782	0.209638
TRIM11	-0.509805	-0.490672	-0.285498	-0.0516715	0.0342573	0.0288032	0	-0.234584	0.24109	0.176136	0.0839828	0.227838	-0.242202	-0.163966	0.235268	-0.0623869	0.120489	-0.404101	-0.288875	0.0264074	0.160986	0.165404	0.21349	0.309584	-0.0894611	-0.288316	-0.0860836	0	0.0147922	-0.205971	0.207597	-0.210807	-0.00831809	0.133187	0.00831809	-0.0260938
C12orf4	0.246584	0	0.0631705	0.0231336	-0.162209	0.028919	-0.261136	0.4133	0.223188	-0.18539	-0.512563	-1.10147	-0.16665	0.142445	-0.149103	0.269367	-0.128844	0.268619	-0.0791647	0.215148	-0.223702	0.323932	-0.4963	-0.362343	0	0.142846	0.166433	-0.116387	-0.288317	0.0680211	-0.00546107	0.00546107	0.0717757	-0.0169613	-0.214357	0.0991502
TMEM25	-0.188653	0.0772209	0.0405923	-0.00671627	0.0591956	0.0293898	0.254158	-0.389628	-0.649735	-0.386935	-0.127856	0.24399	0.322997	-0.196725	0	-0.231163	0.126191	0.288003	0	-0.0166251	-0.112958	-0.920867	0.0923543	-0.415282	-0.031575	0.13149	0.332646	0.137344	-0.0288711	-0.390737	-0.0475708	0.0818533	0.275323	-0.334176	0.196252	0.0288711
COX4I1	0.540727	0.0960847	0	-0.131675	-0.210804	0.0315175	0.136185	-0.361118	-0.314353	-0.289721	-0.256901	-0.0586402	0.00499825	-0.129746	0.288892	0.194548	0.180206	0.249857	0.202189	-0.115977	-0.16375	-0.535508	-0.271633	-0.399737	0	0.105812	0.148056	0.121389	-0.0489352	0.0925954	0.0392107	-0.0392107	0.369613	-0.105663	0.0841123	-0.0755605
PPAN	-0.852265	-0.566396	-0.329654	0.168085	0.280306	0.0315334	0	-0.0678112	0.450415	0.0823882	0.145612	0.289199	-0.100304	-0.0568958	0.120316	-0.42679	-0.358795	-0.0414734	-0.494786	-0.255189	0.285148	0.323034	0.248616	0.103946	-0.214545	-0.237194	0	0.0220729	-0.443869	0.00047636	0.10329	-0.352932	0.00468509	0.02135	-0.00047636	-0.0825521
PGPEP1	-0.620982	-0.136062	0.157644	-0.0184792	-0.0650824	0.0322486	-0.163214	0	-0.487823	-0.173145	0.0915208	0.529938	0.402568	0.111004	-0.531908	0.588937	0.611852	-0.538922	-0.285318	0	0.117152	-0.315916	0.422048	-0.0559623	-0.00136768	0.170998	0.0834891	0.361551	0.42459	-0.0275429	0.0275429	0.284714	-0.144621	-0.663703	0.269859	-0.0618321
LYZ	-0.184017	0.0417851	-0.158386	-0.199241	0	0.0324896	-0.735043	1.81307	1.47476	0.317752	1.00157	0.885494	-0.5212	-1.10681	-1.30898	1.43069	-0.329702	-1.61649	0	0.0555068	0.0978582	-0.145246	0.233026	1.14755	-0.659744	-0.204087	-2.30048	0.574123	0.105232	0.596209	-0.582141	1.09858	0.122374	-0.566289	-0.541626	-0.105232
VAMP3	0.0562213	0.0707373	-0.0235604	0.0559389	-0.123797	0.0329031	-0.0409419	-0.0114377	-0.0644748	0.0186481	-0.12986	-0.276341	0	0.00533845	0.157563	0.0514094	-0.135947	0	-0.0290285	0.0628994	-0.341867	-0.292053	-0.153092	-0.190216	0.0848314	0.0370427	0.0586069	0.0691774	0.167296	-0.307812	0.0201403	-0.104127	-0.209321	-0.0201403	0.077933	0.301221
TMCC3	0.537891	0	-0.300693	-0.268472	-0.228318	0.0329391	0.220139	-0.287181	0.0396262	-0.131401	-0.30543	-0.159511	0.401238	0.0158589	-0.229518	0.412582	0.300783	-0.129918	0.152556	0.130162	0	-0.265932	0.0960809	0.0185652	-0.102187	-0.0628106	-0.0173147	0.43563	0.209193	0.151782	0.200107	-0.142522	0.0432609	-0.104187	-0.0432609	-0.103217
TCEAL1	0.184436	0.223708	0.0445107	0.181583	0.184957	0.0331341	0.138525	0	-0.702867	-0.781786	-0.615226	-0.789126	-0.000834518	0.13878	-0.0217941	-0.50829	-0.724012	0	0.0615818	0.262908	-0.613784	-0.380503	-0.670504	-0.655012	0.563215	0.20918	0.29173	-0.121775	0.0317216	-0.206575	-0.00527897	0.0787347	-0.231759	-0.0945544	0.00527897	0.0590319
HINT1	0.531138	0.131566	-0.0760003	0	0.112415	0.0333732	0.270458	-0.350518	-0.257188	-0.371987	-0.355882	-0.633829	-0.0184677	-0.0752337	0.3459	0.0795579	0.0874041	0.304392	0.0270883	0	-0.539129	-0.679005	-0.725292	-0.690244	0.0262284	0.154575	0.278345	-0.136756	0.00666108	0.0684293	-0.00772013	-0.213475	0.290383	-0.200392	0.064466	-0.00666108
ASMTL	-0.342162	-0.0450816	0	0.227496	-0.119126	0.0348246	0.116114	-0.529031	-0.161103	0.0561394	0.328096	0.107263	-0.0294974	-0.252719	0.102891	-0.429393	0.0132012	-1.18193	-0.346555	-0.374145	0	-0.10914	0.197235	0.130412	-0.0417431	0.247679	0.498842	0.370766	-0.18081	0.00887861	-0.00887861	0.133195	0.0187003	-0.0281705	0.106996	-0.0379512
BCR	-0.193259	-0.66579	-0.111608	0.056063	-0.0281213	0.0356741	0	-0.0847733	-0.13385	0.17276	0.132044	0.119865	-0.0660608	0.197044	-0.0592468	0.092461	0.217095	-0.485243	-0.585313	0.064827	0.223776	0.0232888	0	0.256077	-0.113215	-0.079715	0.0648005	-0.0411058	-0.0560036	0.117954	0.0187186	-0.413453	-0.0838161	0.154711	0.0900766	-0.0187186
SSR1	0.0304272	-0.0736607	0.0307484	0.0550584	-0.0532239	0.0362317	-0.0167373	0	-0.088055	0.0689391	-0.0134114	-0.176654	0.126347	0.0540453	-0.0142207	0.263677	-0.0697563	-0.0824575	0.139117	0.254521	0	0.222714	-0.0854778	-0.135725	-0.0958035	0.0237297	0.0523939	-0.0151865	0.413126	-0.0323953	-0.057503	0.226435	-0.126208	0.107626	-0.0246708	0.0246708
NFE2L3	0.216815	-0.321232	0.131937	0.17361	0.0723666	0.0372823	-0.203858	0	0.562535	0.0171524	-0.0772353	-0.0832987	-0.168034	-0.313236	-0.36964	0.507606	-0.4227	0.0122135	-0.0128594	0.353762	0.221789	0.26649	-0.217124	0	-0.368983	-0.0899279	-0.3742	0.0193582	-0.262522	-0.136002	0.40665	-0.226403	-0.009881	0.130321	0.009881	0.217625
CCDC6	0	-0.146244	-0.200229	-0.0162639	0.153182	0.037565	0.122811	-0.143221	0.083299	0.213718	-0.00285346	-0.239562	0.22887	0.059115	0.056569	-0.163584	-0.185144	-0.0690433	-0.0290348	0.0522143	0.0876323	-0.0643488	0	0.0637281	0.0371201	-0.150838	0.0686009	-0.0871798	0.0558907	-0.168262	0.0658465	-0.174923	-0.168867	0.0650238	-0.0558907	0.22557
HMGB3	0.363689	-0.0324367	-0.564799	0.143185	-0.552588	0.0376133	-0.212969	0.316572	0.250286	0.160772	-0.455605	-0.141162	0	-0.280747	0.0298981	0.267135	-0.129235	-0.209603	-0.286709	0.286365	0.0224152	0.077351	-0.151638	-0.29488	0	-0.0785042	0.0445009	0.0529486	-0.280024	0.00453021	0.164775	-0.00453021	-0.219199	0.0635576	-0.148964	0.410723
UBE2L6	-0.736058	0	-0.154376	-0.190936	-0.284785	0.0376265	0.0341332	-0.379683	0.242958	0.024579	-0.00144274	0.272352	0.0289601	-0.804191	-0.361943	0.491848	0.082667	-0.287192	-0.14893	0	0.0361464	0.415784	0.670797	1.01276	-0.421493	-0.111624	-0.0949259	0.170201	0.791102	0.0924155	0.431293	0.0208863	-0.176141	-0.125769	-0.0208863	-0.196715
HIST1H2BN	-0.228481	-0.190483	-0.388225	-0.251961	-0.34204	0.0379254	-0.246508	0.138388	0.286853	0.00747445	0.112367	0.385504	-0.0848076	-0.497794	0	0.11063	0.364819	0.360685	0.473709	0.0525887	-0.0591871	0	-0.0687642	0.0975653	-0.342744	-0.108404	0.00270413	-0.0470891	-0.403013	0.0543075	0.0420841	-0.0393507	0.0393507	0.0876278	-0.111678	-0.144435
IFI35	-0.512815	-0.36755	-0.317087	-0.0912371	-0.598749	0.0379539	0.0221207	0.00239397	0.679786	0.593298	0	0.311984	-0.219398	-0.698304	-0.247129	0.35578	0.0437802	-0.686983	-0.499024	-0.189877	-0.086594	0.448458	0.707271	0.961141	-0.0389101	0.191437	0	0.338251	-0.0490495	0.364298	0.377579	0.134605	0.0128452	-0.502263	-0.0128452	-0.500928
IL10RA	-0.973298	0	-0.353434	-0.820148	-0.756584	0.0379749	-0.407029	0.435974	0.737897	0.434698	0.338941	0.914011	-0.282578	-0.40202	-0.655093	1.67466	0.62779	-1.40575	-0.224988	0	0.237694	1.46585	1.0126	1.25874	-0.649824	-0.363296	-0.896437	0.304909	0.0625854	0.0406226	-0.610494	0.00175827	-0.00175827	-0.925494	0.310788	-0.209498
SLC16A11	-0.0575035	0.339953	0.11205	-0.0475334	0	0.0383183	0.0904091	-1.16598	-0.258245	-0.536194	-0.442791	0.245419	0.179941	-0.154183	0.418479	0.483782	-0.0185593	0.71165	0.456069	0	0.422705	-0.273624	-0.248175	-0.122566	0.139633	-0.00922551	0.243863	-0.245226	-0.250497	-0.268129	0.256431	-0.00181623	0.607521	-0.336401	0.0970269	0.00181623
SPOCK2	-0.878805	-0.160105	-0.0701358	-0.949511	-0.535655	0.0384199	-0.337091	0.922577	0.575285	0.402109	0.164954	0.610813	0	-0.471903	-0.582756	1.95096	0.471485	-2.22956	-0.464929	0	0.286626	0.420564	0.939696	1.11984	-0.725736	-0.24089	-1.52463	0.3441	-1.86611	1.02179	-0.441868	0.800354	-0.839995	-0.898984	0.462499	0.441868
HIST1H2AE	0.24533	-0.299283	-0.334417	-0.237134	0.0622801	0.0389245	0.177106	-0.105876	0.0526895	-0.321968	-0.196492	0.0773758	0	-0.520487	0.189886	-0.175631	0.21154	0.615146	0.531604	0.089147	0	-0.474126	-0.0663226	-0.323067	-0.0594618	0.0585735	0.24513	-0.0426795	-0.18502	0.105615	0.117227	-0.105615	0.770733	0.16196	-0.207333	-0.200871
SLC25A24	0.0904969	0.284577	0.481123	-0.0427454	-0.043171	0.0394983	0	0.437982	0.0516737	0.188155	-0.184937	-0.707757	-0.0657512	-0.0323557	-0.0285688	0.32104	-0.174636	-0.0592922	0	0.231434	-0.0661819	0.288379	-0.682346	-0.918514	0.00673375	0.290031	0.0781715	-0.163931	0.40078	-0.147814	-0.0523704	0.208308	0.0420564	-0.0420564	-0.250008	0.147173
GSN	-0.270505	0.786473	1.08699	0.178154	-0.413524	0.0397246	-0.0738405	-0.671204	-1.27122	-0.864711	-0.452312	0.0239835	-0.145452	0.563464	0.320877	0	0.299165	0.0337903	0.510714	0.245814	-0.351117	-0.797122	-0.422889	-0.788576	-0.35201	0.442949	0.338306	0	-0.0684158	0.0684158	-0.49058	0.504952	0.163468	-0.538377	0.707317	-0.379146
USP6NL	0.0623787	-0.161559	-0.291451	0.152124	-0.00149815	0.0402284	-0.0703792	0.0319086	-0.168627	0.0609784	-0.103791	-0.246133	0.192983	0.0887034	0.0274652	0	-0.25933	-0.202126	-0.269815	0.0296366	0.215489	-0.300268	-0.0781266	-0.169989	0.0420858	0	0.0375877	0.16673	0.0236439	-0.173905	0.208921	-0.114644	0.0356729	-0.052699	-0.0236439	0.0787742
VHL	-0.158446	0.172677	-0.177156	0.211898	0.101669	0.0402411	0	0.213985	-0.0429474	0.0344223	0.211419	0.232005	-0.0381408	-0.0523046	-0.0635467	-0.189628	-0.061047	-0.312602	-0.330925	0	0.0327166	-0.225836	0.0258949	0.0716227	0.0337499	-0.107019	-0.117119	0.00822404	0.146985	-0.239452	0.0206861	-0.0206861	-0.103555	-0.226061	0.0278757	0.0702518
UHMK1	-0.0721131	0	-0.0114219	-0.102587	-0.166506	0.0408605	-0.279485	0.359681	0.102282	0.207682	0.114314	-0.18412	0.0562343	0.32461	-0.165044	0.213299	-0.230218	-0.297679	-0.115124	0	0.0434794	0.173992	-0.0872159	0.0495814	0.108974	0.0861991	-0.149864	-0.245185	0.165997	-0.126909	0.0172364	-0.0172364	-0.0838872	-0.277497	0.0938727	0.201374
CYP3A5	-0.250957	0.94571	-0.0496203	-0.428284	0.369486	0.040978	0.03718	-0.390664	0.694867	-0.219873	1.58274	0	-0.0969356	0.0411216	0.12558	-1.52006	-0.814615	0	0.106463	-0.00943607	0.409469	-0.276345	0.726926	0.066998	0.116104	-0.774969	-0.349667	-0.674392	0.287165	-0.9454	0.261442	-0.43455	0.0290429	0.182972	-0.282327	-0.0290429
GNG11	-0.0923814	0.630984	0.667546	0	-0.0153808	0.041521	-0.150486	-0.041017	-0.159668	0.177091	0.0287626	-0.564985	0.118557	0.255247	0.0435141	-0.0174753	-0.0690748	-0.256387	-0.119368	0.144705	-0.379814	0.360123	-0.272881	0	-0.0318507	0.688881	0.227807	0.824112	1.02568	-0.084338	-0.481251	0.26541	-0.149193	-0.159844	0.395289	0.084338
CLEC4A	-0.603118	0.117121	-0.206769	-0.976344	-0.389652	0.0418754	0.0291151	0.348556	0.344784	-0.0420983	0.0339805	0.443465	-0.496158	-0.916609	-0.929338	1.05776	0	-0.922378	0.0526534	0	0.00864289	0.0778479	0.366332	0.324064	-0.396127	-0.145617	-1.01309	-0.0982928	0.21132	0.0272134	-0.606467	0.257156	-0.349743	-0.0621197	0.127738	-0.0272134
LAMA5	-1.52818	-1.0503	-0.275681	0	0.770643	0.0423466	0.387577	-0.991525	0.0396309	0.153872	0.159589	0.500382	-0.625976	-0.355313	0.0975861	-1.86855	-0.809909	-0.347294	-0.48523	-0.712769	0.607897	0.42487	0.723919	0.481425	0.0498454	-0.482076	0	-0.334946	0.0560957	-0.123753	-0.106301	-0.286178	-0.0560957	0.14324	0.143775	0.064553
TCF3	-0.854299	-0.476813	-0.4767	0.231483	0.215944	0.042798	0.207986	-0.0553533	0.0468387	0	0.181505	0.182523	0.148861	-0.0914521	-0.0762451	-0.400685	-0.209282	-0.461107	-0.695017	-0.325883	0.0909028	0.191849	0.285145	0	-0.171572	-0.183136	0.0375143	0.0710571	-0.25808	0.0255333	0.0207053	-0.0207053	-0.166262	0.17106	0.0324894	-0.153702
BTN3A1	-0.939133	-0.0334451	-0.125601	-0.772135	-0.190158	0.0439418	0.10883	0.0213048	0.151425	-0.665278	0.0826976	0.202659	0.237381	-0.785359	-0.317629	0.342968	0	-0.356482	-0.31245	-0.354243	0	0.197001	0.510118	0.879785	0.27745	-0.0549293	-0.124286	0.497448	-0.397232	-0.140224	0.160637	0.43191	0.156194	-0.0669024	-0.0972866	0.0669024
PSMB1	0.294033	0.139154	0.036929	0.192484	-0.199504	0.0454157	0	-0.469086	-0.0390491	-0.0438384	-0.320489	-0.352938	-0.160217	-0.00128026	0.0617653	0.430717	0.317156	0.178502	0.0561511	0.180246	-0.378115	-0.304111	-0.376677	-0.244968	-0.0858935	0.111577	0	0.0845097	0.124266	-0.0609336	0.0815072	-0.128025	-0.0724682	-0.236388	0.0609336	0.129148
DHX37	-0.493097	-0.347484	-0.327396	-0.136545	0.0713782	0.0455222	0.20426	-0.202341	0.107808	0.229745	0.300974	0.198586	-0.0343245	-0.0468645	0.191413	-0.450365	0	-0.614899	-0.779519	-0.250203	0.0427461	0.214942	0.429547	0.310346	0	-0.234596	-0.0610751	0.0778122	-0.159709	0.222084	0.128646	-0.177265	-0.0718419	0.00325239	-0.00264535	0.00264535
AZI2	0.851058	0.419512	0.462818	0.0165717	0	0.0460786	-0.0719816	0.454199	0.324384	-0.244253	-0.729214	-1.28603	-0.244504	-0.000359037	-0.198408	0.447889	-0.209606	0.22478	0.314049	0.298884	-0.622382	-0.201526	-1.46077	-0.947955	0.0755634	0.192723	0	-0.386544	0.135894	-0.0965298	0.125676	0.0526039	0.0776628	-0.0526039	-0.258323	-0.16833
LEPREL1	-0.552369	-0.678497	-0.335442	0.254914	0.681751	0.0475111	0.446912	-0.100423	-0.116177	-0.566362	0	0.0759546	0.0860383	0.364791	0.861597	-0.236408	-0.134706	0.0240772	0.0981918	0.0504501	-0.089041	-0.59185	0	-0.221106	1.07644	-0.472505	0.0117725	-0.169597	-0.25868	-0.326548	0.562156	-0.781496	0.176309	0.441682	-0.176309	0.208121
GSS	0.399256	0.086029	0	-0.171192	-0.0717528	0.0487108	0.148919	-0.077603	-0.0504959	-0.182064	-0.0247858	0.03519	-0.027775	-0.107936	0.21103	0.238209	0.395264	-0.0371858	0	-0.179216	-0.233774	-0.161812	0.0616744	-0.0505867	0.0710966	0.0362142	0.0861885	0.0465004	-0.0690576	0.0198073	-0.315832	0.0243362	0.184857	0.154194	-0.0198073	-0.114609
TBC1D3	0.608821	-0.261205	0.151788	0	0.124666	0.0499551	-0.118602	-0.315868	1.1021	0.555345	0.871464	0.169155	-0.794865	-0.533701	-0.789026	-0.735385	-0.741749	-0.253249	0.127802	-0.0742172	0.571306	0.402819	0.449991	0.656336	0	-0.340394	-0.278037	-0.644771	0.0541495	0.270134	-0.0541495	-0.124307	-0.263454	1.49404	-0.241233	0.477622
ITCH	-0.0338769	0.0272645	-0.0854837	0.0714293	-0.0226571	0.0508673	-0.0339539	0.130963	-0.151045	-0.0798958	-0.00722796	-0.293599	0.316712	0.244925	0	0.0990263	0.0338046	0.00748177	0.0147428	0	-0.0527172	-0.138595	-0.1193	-0.293644	0.187114	-0.0212342	0.0259345	0.136657	0.30146	-0.263333	-0.0108817	0.0118537	-0.226156	-0.125053	0.0108817	0.23909
HIST1H3D	-0.232833	-0.955122	-0.421014	-0.411111	-0.00355159	0.0512064	0.0067134	0.057505	0.278877	-0.233582	-0.148773	0.00362357	0.00671579	-0.805489	0	0.125438	0.419404	0.206088	0.493947	0.0605433	0	-0.468612	0.0867495	-0.0888224	-0.297866	-0.382679	-0.269303	0.0553653	-0.19999	0.0798773	0.172005	-0.0798773	0.52537	0.255596	-0.14847	-0.192049
MPPE1	0	0.299682	-0.198113	-0.00706548	0.0201519	0.0512133	0.207839	-0.234203	0.510684	-0.069338	0.154304	0.19682	-0.00161591	-0.681097	-0.610367	-0.0167354	0.0851368	-0.047902	-0.104985	0.0379021	0.0324187	-0.0819798	0.272452	0.314637	0	-0.0153185	-0.0025172	0.00283459	0.110687	-0.0154069	-0.10769	-0.00188977	-0.201197	0.00188977	0.067879	0.238722
WARS2	0.120422	-0.104542	-0.155468	0.0847733	-0.15936	0.0519961	-0.0359875	0.203666	-0.313472	0	0.0708988	-0.0975192	0.130242	0.404763	0.364465	-0.0397071	-0.0150382	0.0512415	-0.0251151	-0.053335	0.0273506	0.069643	-0.0902467	-0.0425648	0.0702901	0	0.132516	-0.153118	0.0198191	-0.0198191	-0.216995	0.166715	-0.119034	-0.252508	0.142388	0.441624
BAK1	0.00997644	-0.112251	-0.216512	0.0614043	0.0902801	0.0527933	0.182868	-0.176397	0	0.209805	-0.0121363	0.013339	-0.419191	-0.438731	-0.0206285	-0.119768	0.00948104	-0.404269	-0.0917118	0.486401	0.0421097	-0.336215	0.0535921	0.516404	0.277636	0	-0.32814	-0.0343796	0.354773	0.23907	0.622191	-0.056576	0.056576	-0.150477	-0.396181	-0.339321
PPP2R2B	-0.586126	0.00988043	-0.219513	0.696394	0.314676	0.0555671	0.664295	-0.63359	-0.665027	0.396189	0	-1.08229	0.253193	0.0341218	-0.127929	-0.568828	-0.176292	-0.496176	0.859677	-0.00162935	-0.142298	-0.375656	0.0134322	0.293252	0.816186	0	-0.0844444	1.12269	0.297927	-1.09192	-0.099284	0.386178	-0.229985	-0.182968	0.326799	0.099284
DLST	0.113397	0	0.0901464	-0.0415168	0.0215388	0.0564814	0.112495	-0.611594	-0.279204	-0.137625	0.19937	0.002983	-0.244697	-0.085394	0.174542	-0.181952	-0.0349335	-0.0626387	-0.0770163	0.151423	-0.141179	0.0194213	-0.0804226	0.0261329	-0.0832951	0	0.0451989	0.148306	-0.0236168	-0.0288291	-0.280244	0.224462	0.126975	-0.210956	0.0427851	0.0236168
TSPAN5	0.351259	0.109927	-0.294511	0.248942	0.350754	0.0569352	0	-0.118791	0.0998587	-0.304154	-0.161841	-0.349385	0.0181546	-0.0274869	0.118164	-0.117491	-0.138269	0.26843	0.15659	-0.0530922	-0.135682	-0.451946	-0.189983	-0.016422	0.175025	0	0.0798389	0.030412	0.320397	-0.174053	0.437883	-0.115324	0.115324	0.265762	-0.202036	-0.139164
FBL	0.225664	0	0.164652	-0.0571464	0.218455	0.05765	0.451552	-0.616635	-0.403897	-0.409631	0.00959432	0.111686	-0.156805	-0.590466	0.309425	-0.393167	-0.166086	0.243993	0.186658	0	-0.141901	-0.456488	-0.41675	-0.138694	-0.00121468	0.0922342	0.233399	0.150843	-0.101228	0.337689	-0.113987	-0.0742901	0.247134	0.205472	-0.0272689	0.0272689
MAP4K4	-0.532008	-0.299738	-0.573889	-0.167796	-0.568055	0.0577111	-0.264487	-0.0389404	0	0.353482	0.291469	0.00528427	0.0715399	0.0280199	-0.271151	0.106859	0.398385	-0.724371	-0.676004	0	0.0329562	0.154785	0.547755	0.158063	-0.567	-0.343192	-0.460079	0.077495	0.590722	-0.0166823	-0.195394	0.110574	-0.247657	0.0420134	0.0166823	-0.126623
TCOF1	-0.473769	-0.373061	-0.043802	0.0174882	0.387549	0.0581666	0.194707	-0.0182765	-0.0255157	0.0602191	0.20709	0.125663	0.144174	-0.0346289	-0.0271557	-0.352639	0	-0.346059	-0.509733	-0.362003	0	0.171143	0.358891	0.475078	0.0802696	-0.132234	-0.0491873	0.265315	-0.465448	0.0628754	-0.0597775	-0.232744	0.0597775	0.126927	0.129097	-0.15461
DCN	-0.0708474	1.15412	1.77904	0.616272	-0.568502	0.0585525	-0.742004	0.585807	-0.583277	-0.36075	-0.213762	0.0902413	-0.761346	0.218581	-0.232933	0.534318	0	0.338468	1.2634	1.16971	-0.651299	-0.145696	-0.181351	0	-0.731776	0.586093	0.310827	-0.173177	0.859932	0.138083	-0.582341	1.11004	-0.380481	-0.328602	0.360323	-0.138083
SMAD1	-0.0788893	-0.0274757	-0.196418	-0.149076	0.124339	0.0605397	0.173865	0.0238026	0.0164272	0.163236	0.136742	-0.0433021	0.358762	-0.0860023	0	-0.249724	-0.150049	0.0494259	-0.286468	-0.025967	0	-0.207769	0.322585	0.0862243	0.00692622	-0.0464303	-0.1106	0.380091	0.173921	0.0280039	0.080569	-0.0346758	-0.182199	0.289622	-0.0636365	-0.0280039
TBX18	-0.0597466	0.847469	1.57147	0.678824	0.153334	0.0606396	-0.0308613	0.185347	-0.622868	-0.631844	0.0563198	0.265082	0	-0.00868433	-0.636364	-0.242243	-0.42503	0.0237688	0.702419	0.0500152	-0.231222	-0.594031	0	-0.604771	-0.503324	0.0908127	-0.399524	0.0414751	0.327352	0.0713341	-0.626016	0.467335	-0.0713341	-0.250085	0.118719	-0.438075
NCBP2	0.0478184	0.226574	0.0778217	0.0762575	-0.118262	0.0606484	-0.0399955	0.404083	-0.0695581	-0.00169062	-0.219705	-0.264714	0	0.079828	-0.127228	0.176016	-0.134477	0	-0.0913915	0.0484231	-0.265327	0.0966206	-0.265401	-0.123134	0.0839007	0.150701	-0.231127	0.0499451	-0.111072	0.011685	0.0169729	0.036343	0.0226866	-0.0365487	-0.136434	-0.011685
ALDH6A1	0.370713	-0.197142	-0.072473	-0.725585	-0.655686	0.0617504	0.195585	-0.0623227	-1.22371	-0.631907	-0.0639814	0	0.267974	0.500158	0.466063	0.840898	0.465568	-0.0906685	0	0.116159	0.0230749	-0.622526	-0.290098	-0.269668	0.30157	-0.00182512	0.178462	0.567419	-0.140814	0.107858	-0.436733	-0.107858	0.153121	-0.688811	0.249503	0.112764
STAT6	-0.41009	-0.297501	-0.195662	-0.0363287	0.202078	0.0618603	0.209242	-0.118786	0	-0.261519	0.0372736	0.0745559	0.0218366	0.0501453	0.104444	-0.594758	-0.362516	-0.280474	-0.413293	-0.199778	0	-0.0591316	0.156472	0.194563	0.176972	-0.0962241	0.258828	0.169801	-0.0852389	0.315914	-0.0766313	0.0210041	-0.0210041	0.0750467	0.029809	-0.0741765
MAN1A2	0.0774081	-0.0950277	-0.00255086	0.0658013	-0.196221	0.0629435	-0.100513	0.450995	-0.0955541	0	-0.127172	-0.349531	0.432761	0.272967	-0.223172	0.323641	0.220397	-0.148392	0.0469972	0.0762899	-0.0353101	-0.0339403	-0.282238	-0.425758	0.0289673	0.0910245	0	0.111822	0.0262123	-0.100148	0.0600397	-0.0364891	-0.0229108	0.00788176	0.00635613	-0.00635613
SMAP1	0.322743	0.114814	-0.0763577	0.04898	-0.120293	0.0663763	0	0.143095	0.099241	-0.0164522	-0.130399	-0.297412	-0.0233252	0.171828	-0.0226123	0.106665	-0.195111	-0.0219704	0.0213971	0.13527	-0.154642	-0.353357	-0.242626	-0.300517	0.0399399	0.154952	0.135368	0	0.0529561	-0.0791714	-0.00518889	-0.130291	-0.287749	0.119953	0.00518889	0.0959873
LYNX1	-0.377394	-0.036161	-0.101583	0.380208	0.106336	0.0669872	0.373852	-0.156499	0.860986	0.223003	0	-0.0496332	-0.377554	0.226475	0.171453	-0.996111	-0.0867692	0.450084	0.246342	0.167903	-0.0106621	-0.387214	0.432465	-0.17736	0	-0.149944	0.0876103	-0.140889	0.096404	-0.329026	0.196412	0.189282	-0.096404	0.182045	-0.120078	-0.294417
RCL1	0.411192	-0.025229	0.0430267	-0.138026	-0.153437	0.068019	-0.0552481	-0.366394	-0.545125	-0.189275	0.142429	0.0801955	-0.153893	0.0892137	0	0.416268	0.25899	0.420186	-0.0813375	0.0153108	0.106194	-0.292229	0.30782	0	-0.0464299	-0.141517	0.0566324	-0.210212	-0.256749	0.143449	0.297832	-0.0867376	0.160464	-0.0655089	-0.0789943	0.0655089
C3	-1.93027	-0.160027	0.299487	-0.206252	-0.521758	0.0680278	-0.948977	0.248668	0.0286398	0.134444	0.534867	1.17929	-0.374783	-0.859856	-0.811327	1.01154	0	-1.43593	-0.65747	0	0.972177	0.59255	0.81037	0.528801	-1.22414	-0.324527	-1.54902	0.0203468	0.401125	0.226594	-0.607397	1.09399	-0.0176779	-1.03466	0.0176779	-0.131128
CRTAP	-0.399144	0.218804	0.265854	-0.0573171	-0.151623	0.0683432	0.0445249	-0.00265948	-0.829218	-0.382585	-0.038979	0	0.0616052	0.354209	0.171839	-0.0515283	0.260745	-0.0441161	0.0924385	0.0559312	-0.510808	-0.357065	-0.339303	-0.371166	0	0.327795	0.285193	0.0990727	0.0856212	-0.165991	-0.174037	0.525194	-0.164997	-0.0856212	0.390886	0.0975243
GTF3C4	-0.190055	-0.325677	-0.265075	-0.0292216	0.107423	0.0692179	0.0494105	-0.167503	-0.178513	0.0603946	0.210846	0	0.206428	0.0612954	-0.0214258	-0.128811	0.0843916	-0.0427685	-0.295534	0.0516997	0.22176	-0.10109	0.539766	-0.084197	0.0113453	-0.107919	0.204219	0	-0.171846	0.101109	0.153249	-0.187453	-0.140931	0.0488902	-0.0488902	0.0972685
USP33	0.215709	0.169146	0.232796	-0.0773157	-0.0343617	0.0693543	-0.0633667	0.423464	-0.159115	-0.357335	-0.406393	-0.682848	0.129365	0.244898	0	0.475544	-0.0108322	0.24516	-0.0158585	0.117762	-0.372608	-0.102196	-0.649581	-0.634859	0.173053	0.144141	0.0617801	0	0.000596502	-0.0749109	-0.149438	0.169561	-0.0831071	0.00748549	-0.000596502	0.225858
HIST1H2BG	0.252997	-0.303506	-0.227724	-0.242215	0.143825	0.0693821	0.0834147	0.0317581	0.149696	-0.307164	-0.139317	-0.0320205	0	-0.349078	0.242713	-0.0133658	0.232154	0.61012	0.184614	0	0.00712079	-0.473064	-0.203686	-0.298416	-0.132845	0.17879	0.214114	-0.0334143	-0.313603	0.102424	0.162289	-0.245164	0.635032	0.146125	-0.123754	-0.102424
QPCT	0.622947	0.519667	0.28359	0.403941	-0.0391084	0.0700594	-0.255672	0.335005	-0.802838	-0.172994	-0.321771	-0.455945	-0.668868	0.305503	0.0227187	-0.305321	0	0.129043	0.504928	0.453268	-0.525081	-0.408752	-0.821603	-0.781714	0	0.198348	0.188251	-0.427195	-0.0520172	-0.584593	0.405377	0.0944595	-0.392219	0.0889177	-0.0269676	0.0269676
ETV1	-0.566057	0	0.014423	-0.0324868	-1.42057	0.0708743	0.0793976	-0.168907	-0.210633	0.0677154	-0.131208	0.242516	0.993239	-0.14058	0.301017	-0.0888079	0.206595	-0.201926	0.149028	-0.233358	0.106979	-0.111705	0	-0.532922	-0.00396	0.129926	0.494943	0.0608469	0.477047	-0.468577	-0.453596	0.0619701	0.894664	-0.859316	-0.0619701	0.218009
MAOA	0.372761	-0.125619	0.107474	-0.802221	-0.294604	0.0711316	0.0813213	-0.247501	-1.8082	-1.44492	-0.449418	-0.705138	0.272073	1.3029	0.730491	0	0.266608	-0.000161526	0.0911462	0	-0.438945	-0.837985	-0.849165	-0.976656	0.649674	1.14972	0.430683	0.781874	-0.346428	0.109289	-0.0238209	0.213968	0.0238209	-0.937334	0.873875	-0.192052
SEMA3F	-0.681913	-0.825544	-0.288282	-0.08755	0.619417	0.0724645	0.742756	-0.631953	0.185558	-0.283274	0.164698	0.0913907	0.173812	0	0.436817	-1.39535	-0.150212	-0.029399	-0.621948	-0.324957	0.0135814	-0.256225	0.373714	0	0.511248	-0.104548	0.138093	0.435792	0.187311	-0.147217	0.0859114	-0.322388	0.0258964	0.110255	-0.0601522	-0.0258964
TSPAN15	-0.895259	0.0615661	0	0.119169	0.140375	0.0725457	-0.337286	-0.471392	-0.460023	0.0491936	0.312916	-0.0472029	-0.00785536	0.277572	-0.224484	0.0626629	-0.261201	-0.044292	-0.480587	-0.0224145	0	-0.249572	0.207865	0.206143	0.189681	0.622738	-0.0603731	1.33701	0.394164	-0.210448	-0.132749	0.517776	-0.0961095	-0.644736	0.787073	0.0961095
WFDC3	0.073414	0.520482	0.449535	-0.45851	-1.15616	0.0731418	0.272301	-1.37633	-3.05624	-1.53213	-3.66735	-3.82006	1.09369	1.15795	0.79203	0	-0.53916	0.232235	-0.624215	0.129967	-0.157881	-5.17896	-0.668088	-1.48359	0	0.107334	0.736002	0.108663	-0.112981	-1.17768	0.862141	-0.274176	0.433867	-0.39351	0.112981	1.44221
PSMD5	0.513725	0.151573	-0.149594	0.0200998	-0.125012	0.0732266	0.0695399	0.0208821	-0.093455	-0.105875	-0.048223	-0.159461	0.0452171	-0.0534694	-0.130813	0	0.0627879	0.14095	0.0766576	0.151837	-0.188428	-0.265971	-0.215671	-0.0705579	0.019136	0.173815	0	-0.0427935	0.0906146	0.28082	0.0355043	-0.0355043	-0.143539	-0.205406	-0.126598	0.0461405
HLF	0.0748958	0.211802	0	0.305686	-0.309406	0.0732469	-0.0967189	0.105817	0.235381	0.01427	-0.375612	-0.476604	-0.000208846	0.316956	-0.106558	-0.659505	-0.287094	0.777173	0.0253389	-0.123727	-0.0474255	-0.438746	-0.011403	-0.883774	0.48475	0.192148	0.576805	0	-0.101024	-0.630315	0.693727	0.547626	-0.350352	0.463386	-0.095037	0.095037
FMO1	-0.922821	0.130731	-0.747782	-0.621854	0.312911	0.0735606	-0.147726	-0.568392	-0.843455	0.0449554	-0.497964	0.462707	0.894073	-0.495938	0.164679	0	0.612327	0.627311	-0.12034	-1.44999	0	0.445423	0.119129	0.141143	-0.154172	-0.2079	-0.285811	0.685839	1.08935	-0.291722	-0.377994	0.363997	0.431692	-0.325347	0.291722	-0.590296
PDE1A	-1.38455	-0.390091	-0.178493	-0.399602	-1.64874	0.0742189	-0.796522	0.668107	0.491092	0.508696	0.444213	0.225076	0	-0.95308	-1.07614	0.428843	0.743269	-1.3076	-1.24983	-0.172341	0.244655	0.788814	0.500014	0.499148	-0.416675	0	-0.72172	0.184967	1.06194	0.00555113	-0.242982	0.141427	-0.976994	-0.0267634	-0.00555113	0.820595
HIPK3	-0.198756	-0.0967851	0.0066599	0.0265123	0	0.0746226	-0.00295055	0.188294	-0.0184841	0.235612	0.0154976	-0.280064	0.310034	0.129623	-0.0035115	-0.0864034	-0.083733	-0.336777	-0.194741	-0.034386	0	0.201631	-0.249079	-0.145029	0.181638	0.179324	0.0791478	0.0594117	0.0434212	-0.162951	-0.0117983	0.0117983	-0.234908	-0.0818647	0.0351276	0.269926
NAGS	-0.627611	0	-0.103456	-0.400543	0.472961	0.0752553	0.154417	-0.0938054	0.840441	0.0618872	0.423034	0.697338	0.439639	-0.444908	-0.102475	-0.0441315	-0.00120037	-0.403768	-0.369843	-0.0928501	0.303747	0	0.0568447	0.534606	-0.0665505	0.104256	-0.821999	0.210433	-0.532132	-0.184373	0.46511	-0.0122524	0.919296	0.0122524	-0.702098	0.650876
ATP6V0A4	0.228814	0.179206	0.00857315	-0.555365	-3.40624	0.07571	-0.144297	-1.34614	-2.73078	-0.732566	-0.1599	0.542712	0.250281	0	0.583916	0.0973954	-0.788837	0	0.0731379	-0.294915	0.560095	-1.11656	-0.492554	-2.86318	0.522103	0.561019	0.245796	-0.468122	-0.132283	0.0665543	0.542806	-0.0665543	1.50398	-1.183	-0.0846173	0.45019
KLHL6	-1.30695	-0.156591	0.0628036	-0.757236	-1.02988	0.0764556	-0.589286	0.836356	0.922091	0.642512	0.566588	1.31711	-0.708622	-0.902293	-1.55848	1.4402	0	-1.32897	-0.664274	0	0.146376	1.05075	0.812187	1.52828	-1.03905	-0.535504	-2.04604	0.0601168	-0.0917488	0.99145	-0.0520319	0.369096	-0.713694	-0.121216	0.0520319	0.491184
FXYD2	0.0599216	0.0357713	-0.356025	-0.344312	-0.248792	0.0773164	0.382038	-0.585312	-0.864824	-0.597751	0.0776653	0	0.304269	-0.119107	-0.00246847	0.374932	0.206845	0	-0.240697	-0.505615	0.272058	-0.430159	0.551745	-0.729879	-0.0107056	0.673563	0.226482	0.858699	-0.0231318	-0.18604	-0.0594041	0.259075	0.173969	-0.123294	0.397003	0.0231318
BAIAP2L1	0.338682	-0.0766354	0.0691991	-0.0314905	0.385277	0.0776641	0.310611	-0.392178	-0.471684	-0.198223	0.398804	0.191921	0	-0.0997592	0.44374	-0.483236	-0.156041	-0.132028	-0.363504	-0.272363	0.23093	-0.363917	0.414121	-0.107447	0.238174	0	0.289266	0.163951	-0.590028	0.113883	0.0402899	-0.479328	0.0163088	-0.112472	-0.0163088	0.0415173
GNA12	-0.430219	-0.118288	-0.32692	0	-0.0816361	0.0794466	0.0676091	-0.253266	-0.00413281	0.445836	0.295152	0.235519	-0.169065	-0.0791946	0.042042	0.0729702	0.236514	-0.57835	-0.527616	-0.144446	-0.132286	0.32984	0.127979	0.278306	0	0.0254115	-0.169669	0.140032	0.269077	0.054874	-0.244456	0.238254	-0.0642492	-0.054874	0.408087	-0.10243
HIST1H3B	-0.212881	-0.57109	-0.278925	-0.108777	0.0758875	0.0795191	-0.05943	-0.00736042	0.369279	0.153752	0	0.345987	-0.242398	-0.537385	0.0627356	0.307234	0.445791	0.260947	0.497008	0.0680692	0.107808	-0.0101288	-0.259623	-0.151897	-0.460729	0	0.287389	-0.181599	-0.0399302	0.108638	0.0715246	-0.242016	0.53329	0.0399302	-0.438813	-0.356039
PPARA	0.52081	-0.30392	-0.143588	-0.295657	-0.106291	0.0806406	0.141009	0.0884697	-0.770506	-0.395752	0.223065	-0.0359277	0.262631	0	-0.209495	0.745991	0.472292	0	-0.533882	-0.215562	0.296018	-0.48981	0.449888	-0.533146	0.411687	0.125626	-0.0821333	0.250665	0.295452	0.178687	0.0147337	-0.0756467	0.138264	-0.0147337	-0.0420007	-0.0867197
IL4R	-0.350443	-0.116167	-0.389235	-0.292177	-0.0983916	0.0808403	0	0.411969	0.744497	0.853477	0.434285	0.251713	-0.0866258	-0.493236	-0.257318	0.287655	0.511767	-0.910057	-0.825307	0.518978	0.407522	0.724414	0.755715	1.04968	-0.071547	0	-0.27905	-0.0136276	0.106165	0.373593	-0.155656	-0.0685226	-0.333929	-0.087762	0.0750746	0.0685226
MMRN2	-0.614011	-0.11592	0	-0.498508	-0.363224	0.0815968	0.20927	-0.465711	-0.286794	0.585406	0.0689301	0.04026	0.100852	0.156098	-0.0711107	-0.144511	0.64664	-0.667782	-0.590788	-0.26021	0.0807934	0.305565	0	-0.183352	-0.223761	0.116526	0.0776526	0.138802	0.556932	0.021196	-0.265241	0.199052	-0.2495	-0.211617	0.470008	-0.021196
WDR54	-0.378926	0.11146	0.321386	-0.0392663	-0.156792	0.0824388	-0.0401991	-0.444076	0	0.112842	0.332513	0.641168	-0.098567	-0.4809	-0.062886	0.598832	0.600952	-0.0814384	-0.0831368	0.168116	0.183193	-0.121136	-0.0440808	0.606378	-0.623725	0.238959	0.149205	0	0.347273	-0.00937456	-0.38192	0.00937456	-0.300358	0.0202013	0.136664	-0.0757435
RABEP1	-0.266401	0	0.05855	0.0839321	-0.218419	0.0824466	-0.0927673	0.230283	-0.278323	-0.271927	-0.113422	-0.427336	0.231947	0.122474	-0.162033	0.359302	0.211701	-0.376037	0.039388	0.00482211	-0.254248	0.0247053	-0.408225	-0.628001	0.148216	0.178562	0	-0.00694257	0.181782	-0.0572957	0.037935	0.142642	0.403964	-0.037935	-0.0728469	-0.0540177
FAM20A	-1.44111	-0.226774	-0.354448	-0.345317	-1.09661	0.0831571	-0.702718	0.278274	1.18958	0.924312	0.740124	0.781523	0	-0.0410389	-0.521874	0.188069	0.0071768	-0.614416	-0.640197	-0.0316931	1.19063	1.98248	1.01772	1.55623	-0.72605	0	-0.288569	0.167219	0.25944	0.1647	-0.390457	0.244966	-0.0640647	-0.370716	0.0340453	-0.0340453
TNC	-0.686024	0	-0.895759	-0.0693362	-0.923336	0.0836143	-0.136924	1.30991	1.80021	2.48551	1.42308	0.945716	-0.128263	-0.920273	-1.06628	0.684544	0.306397	-1.80092	-1.18882	0.0602527	0.74578	2.22195	0.911692	1.82078	0	-0.0813655	-1.33277	-0.474625	0.319286	-0.00721609	0.0485211	0.00721609	-0.27582	-0.11781	0.232644	-0.266084
PLN	0.409497	-0.0937187	-0.196614	0.309907	0.0170289	0.0851321	0.497302	0.0896853	-1.3456	-0.854347	-0.794927	-1.93284	0.749857	0	0.0641032	-0.705328	-0.523729	-0.427297	0.542903	0	-0.781748	-0.999682	-1.68981	-1.26151	1.71236	0.290138	0.557436	1.0189	0.778661	-0.397904	-0.172476	0.172476	-0.352405	-0.74416	0.66842	0.976628
IL3RA	-0.475304	0.146287	0.240371	-0.600603	-0.0662871	0.0866997	-0.255125	0.0301137	-0.294956	0.624742	0.442472	0.741204	-0.787429	-0.103431	0.0244465	-0.168749	0	-1.20827	-0.566659	0.195132	0.320068	0.706463	0	0.279446	-0.330941	-0.109171	-0.370844	0.0510171	0.123069	0.783429	-0.731511	0.0738712	-0.103574	-0.600073	0.248254	-0.0738712
GMFG	-0.728398	-0.0363946	0.12459	-0.754214	-1.04286	0.0867113	-0.538597	0.12551	0.0398337	0.18708	0	0.282971	-0.583884	-0.920234	-0.540835	0.830783	0.0981228	-1.00909	-0.477666	-0.0623702	0.0471665	0.625531	0.168588	0.561084	-0.153063	0	-0.919554	0.502217	0.317513	0.0389825	-0.546016	0.307806	-0.494093	-0.344475	0.275995	-0.0389825
EFNB2	0.613595	-0.0847385	-0.13452	0.166915	0.059293	0.0873663	0.100212	-0.235565	-0.192777	-0.0142666	-0.00989752	-0.0708426	0.0417285	0	0.204855	0.475301	-0.0786524	-0.381169	-0.453285	-0.131519	0.216251	-0.354876	0.134255	-0.558411	0	0.0566208	0.482577	0.193957	-0.357338	0.173879	-0.415791	-0.305736	0.0571499	0.0976149	0.0313811	-0.0313811
CPT1A	-0.423158	-0.129752	0.273136	-0.0223197	-0.015079	0.0881479	0	-0.327113	-0.22276	0.222013	0.187435	0.139048	0.0822329	-0.228839	0.26646	-0.427843	0.00579264	-0.0169728	-0.365767	-0.287285	0	0.458935	0.13331	0.583521	0.00147111	-0.467596	-0.567335	0.153142	-0.0122869	0.0130067	-0.81992	0.0122869	0.0784584	-0.246862	-0.106366	0.18696
BCL3	-1.50323	-0.738266	-0.312091	-0.0253828	0.0765984	0.0885917	0	0.447152	0.749749	1.10415	0.226797	0.401289	-0.218457	-0.395548	-0.263779	-0.242067	0.140097	-0.119242	-0.670279	-0.086925	1.19132	1.50486	0.668822	1.05852	0.0735854	-0.123752	0	-0.600199	0.202235	0.432215	-0.0481951	0.365015	0.0481951	-0.250381	-0.590539	-0.349701
MFNG	-0.748453	-0.0749494	0	-0.559674	-0.228776	0.0891006	-0.0842566	0.056898	0.198521	0.419858	0.291699	0.451607	-0.137452	-0.00447948	-0.0973803	0.813931	0.698135	-1.15232	-0.503055	0.00715938	0	0.648147	0.127498	0.878312	-0.106936	-0.0752576	-0.390172	0.457737	0.360086	-0.0626841	-0.798371	0.58937	-0.278184	-0.473327	0.0626841	0.180575
MAFB	-0.362393	-0.465495	-0.262135	0.424283	0.150675	0.0891941	0.351578	-0.23626	0.381423	0.406659	0.208013	0	-0.247914	0.170154	-0.0672978	-0.238751	-0.00195406	0.104049	-0.34589	-0.0900037	0	0.303289	0.821925	-0.228861	0.123158	-0.230045	0.0272897	-0.24689	-0.00399156	-0.361082	0.186673	0.126546	-0.399262	0.00399156	0.0136467	-0.281283
SERPINB1	-0.283008	0.336257	0.145604	-0.00371556	-0.600183	0.0893389	-0.158092	0.0303057	0	0.280738	-0.156956	0.266616	-0.038146	-0.109005	-0.0758961	0.33661	0.0215572	-0.430584	0	0.291602	0.00401099	0.331181	-0.031557	0.204229	-0.311201	0.0429297	-0.0534214	-0.0895089	0.291109	-0.181417	-0.299789	0.0495426	0.00523429	-0.252184	-0.00523429	0.00971856
CPVL	-0.255125	0.843227	0.374633	-0.392257	-0.0960443	0.0905795	-0.00289387	0.64999	0	-0.207247	0.482673	1.00875	-0.141093	-1.49975	-1.07941	1.45542	0.208876	-0.308238	0.47825	0	-0.039692	0.676567	0.473615	0.449028	-0.262333	-0.19001	-0.377554	0.351448	0.315258	-0.0690457	-0.640123	0.349147	0.0687301	-0.0687301	0.160227	-0.574166
NNMT	-1.61838	-0.489039	0	-0.0665331	-1.46017	0.0909222	-0.841975	0.731214	0.615388	1.80444	1.31205	0.324213	-0.947666	-0.46603	-0.669843	0.769975	0.348774	-1.48582	-0.596449	1.23309	0.456236	2.20438	0.801018	1.72852	-0.452741	0	-0.589972	-0.797967	0.616542	0.078863	-0.588348	0.319747	-0.68717	-0.85439	0.448022	-0.078863
TP53I11	-1.17167	-0.111771	-0.229963	0.109525	0.2352	0.0911517	-0.108544	-0.0537995	0.220558	0.285714	0.752653	0.358612	0	-0.0947438	-0.212448	-0.106499	0.254247	-1.16317	-0.656312	-0.296093	0.0370013	0.349552	0.599468	0.384229	-0.298999	-0.28374	0	0.0108989	0.771038	0.125803	-0.188968	0.0796301	-0.202171	0.168001	-0.0796301	-0.141975
PARP3	-0.300046	0.338283	0.184381	0.123361	-0.299638	0.0911715	-0.222658	0.185776	-0.000359111	0.0480359	-0.158768	0.227278	-0.192643	-0.32522	-0.387628	0.0485541	0	-0.25187	-0.0986452	0.296529	0.00107976	-0.0443043	-0.484262	0.365411	0.0383977	0	-0.179101	0.147592	0.0115046	-0.0636479	0.0639249	0.256375	-0.0115046	-0.166422	0.17112	-0.0237153
CRY2	-0.0262392	-0.106779	-0.0109806	0.336309	0.272154	0.0918207	0	-0.329183	-0.382041	0.0398151	0.000647754	0.33406	-0.16706	0.188252	0.281672	-0.348543	-0.00960121	-0.0408082	-0.33991	-0.285052	0.0929737	0.195625	0.195886	-0.462371	0.0104931	-0.0214513	0.548436	0	-0.0506595	-0.501828	0.128087	0.0551822	-0.260143	0.183829	0.0506595	-0.104332
CLTA	-0.071667	-0.139972	0.0504408	-0.0113234	0.0704115	0.092382	0.282185	-0.0545236	-0.108009	0	-0.091301	-0.0882332	0.212645	-0.0163436	0.333475	0.110413	0.107947	0.0230678	0.036349	-0.130459	-0.193832	0.0555904	-0.168664	-0.146441	-0.176663	0	0.11619	0.104538	0.175876	0.0103346	-0.00894966	-0.019142	0.0822398	-0.0719806	0.00894966	-0.301878
GLIPR1	-0.167152	0.467996	0.417609	-0.137456	-0.36655	0.0929252	-0.401754	0.869218	0.349468	0.253518	0	0.0686239	-0.0785781	-0.362621	-0.80819	0.401896	-0.50318	-0.51548	0.24601	0.301209	-0.25883	0.866809	-0.0895697	0.274651	0	-0.128621	-0.425417	0.0582329	0.588676	-0.0655731	-0.455144	0.401778	-0.43348	-0.47874	0.0984341	0.0655731
BTBD1	0.0093867	0.163967	-0.0266165	0.122404	-0.199715	0.0930478	-0.13621	0.431766	0.112527	0	-0.393571	-0.716663	-0.0541974	0.102507	-0.166558	0.186331	-0.109206	-0.126064	0	0.276593	-0.353244	0.163077	-0.427341	-0.511655	0.0593358	0.217155	0.0941966	-0.0148383	0.288577	-0.366923	0.196399	0.00807021	-0.00807021	0.0261976	-0.139964	-0.138269
HMGN1	0.391879	0.0527883	0	0.0231275	-0.01227	0.0938554	0.172371	0.179578	0.143406	0.0679609	-0.276169	-0.40983	-0.0249798	-0.127594	-0.0845232	-0.0721378	-0.400682	0.226954	0.00531481	0.027154	-0.174915	-0.0693754	-0.177641	-0.234291	0	0.241813	0.335454	-0.0475176	0.18524	-0.0858354	0.225888	-0.104329	0.0772736	0.0453091	-0.218172	-0.0453091
C19orf33	-0.300589	0.147334	0	0.516226	0.559024	0.0941639	0.495975	-0.64946	0.431718	0.0214811	-0.338266	-0.242901	-0.0699885	-0.37418	0.104377	-1.57266	-0.69909	0.815486	1.01268	-0.235908	-0.406452	-0.411741	-0.00104919	-0.589371	0.316569	0.524125	0.9792	0	-0.181518	0.0114221	0.342563	0.0933003	-0.0114221	0.433118	-0.0508474	-0.3095
PRKRIR	-0.0789795	0.251258	0.124042	0.240464	0.0183689	0.0944574	-0.0184716	0.437339	-0.0903001	-0.195227	-0.325933	-0.798309	0	-0.0704098	-0.169415	0.530397	0.0600589	-0.0154931	0.231145	0.461702	-0.24103	0	-0.475926	-0.413342	0.185711	0.299739	0.0280813	-0.113651	0.300587	-0.2403	-0.00408847	0.296123	-0.0195738	-0.0708501	0.00408847	0.0839571
SLC12A7	-0.707629	-0.0614646	0.0167445	0	0.359819	0.0949963	0.0373725	-0.547347	-0.186986	0.332569	0.415045	0.722361	-0.165533	-0.322576	0.268378	-0.274514	-0.163936	-0.583618	-0.514787	-0.191172	0.625489	0.869781	0.683669	0.630303	-0.0790015	-0.142966	0	0.0334613	-0.410147	0.0141767	-0.0141767	0.124094	0.137876	-0.36531	0.0302946	-0.0165297
RGS10	-0.0160269	0.489082	0.378598	-0.236489	-0.192462	0.0952292	-0.0341288	0.148111	-0.010189	-0.0614476	-0.224944	0.0189865	0	-0.515564	0.0654639	0.665443	0.0328225	-0.270082	0.388086	0.145428	-0.342127	0.408162	-0.138147	0.208412	-0.107803	0	0.0089929	-0.0291039	0.281877	0.0524135	0.0119927	0.429688	-0.118415	-0.0119927	-0.0249079	-0.0582122
POM121	-0.398311	-0.373095	-0.0456124	0.217326	0.307775	0.0976276	-0.0381781	0.12253	0.429371	0.384144	0.232739	0.37149	-0.0568313	-0.0829959	-0.245409	-0.371139	0	-0.237666	-0.179516	0.173926	0.620684	0.511774	0.389024	0.613349	-0.210108	-0.139195	0	-0.0648544	-0.281992	0.130534	-0.013009	-0.0204748	-0.13246	0.317448	0.013009	0.128593
FLI1	-0.843644	0.119159	0	-0.550471	-0.528408	0.097837	-0.056261	0.379816	-0.0866515	0.483036	-0.00514049	0.303484	0.0937906	-0.366766	-0.531125	0.339116	0.0905006	-0.872543	-0.393058	0	0.180493	0.660725	0.524814	0.655416	-0.296561	-0.017253	-0.486833	0.354619	0.696382	0.0347495	-0.555377	0.208269	-0.61789	-0.846953	-0.0221453	0.0221453
PPIL3	0.547927	-0.00416742	0.449921	-0.482802	-0.251472	0.0987908	0.238034	-0.0383727	0.0252575	-0.347537	-1.54278	-1.27967	0.215629	0.0116144	0	0.39871	-0.134043	0.904723	0.660741	0	-0.668298	-0.475472	-0.993547	-0.284157	0.225999	0.191088	-0.00784026	0.487897	-0.328475	0.253072	-0.271624	0.348273	-0.0281885	0.0281885	-0.350731	0.27462
SELPLG	-1.3301	0	-0.112426	-1.36849	-0.855405	0.0989499	-0.644248	0.738317	0.228724	0.220715	0.160983	0.7037	-0.496679	-0.802975	-1.04125	1.23112	0.116298	-1.3569	-0.0110308	0.0733167	0	1.16617	0.645792	1.31886	-0.199189	-0.544091	-1.51565	0.211872	-0.010904	0.406705	-0.808431	0.226546	-0.263388	-0.601822	0.010904	0.272456
EMILIN2	-1.34361	0.0704477	0.532589	-0.0761594	-0.450746	0.0991915	-0.762573	-0.313087	0.312125	0.0431632	0	0.296899	-0.324167	-0.413217	-0.104974	0.363721	0.441551	-1.00096	0.113583	0.146992	-0.248441	1.36053	-0.0345243	0.585292	-0.734755	0	0.157217	-0.0980235	0.888942	0.100879	-0.711739	0.0429761	-0.290733	-0.56701	0.112964	-0.0429761
ZZEF1	-0.396378	-0.11585	-0.207763	0	0.00420594	0.0996696	0.0187766	-0.209353	0.192919	0.251716	0.413569	0.556364	-0.0653628	0.0339471	-0.121368	-0.19547	-0.0246711	-0.346005	-0.26177	-0.0401546	0.431895	0.416653	0.727442	0.684039	0	-0.195821	-0.305934	0.118621	-0.0661343	-0.0469116	0.0661154	0.0297865	-0.130337	-0.0297865	0.182676	0.134636
ACOT4	1.72717	1.0174	0.428293	-1.35422	-1.72172	0.101266	-0.489854	-0.37124	-0.701111	-0.646484	-0.315137	0	-1.5594	0.540455	0.320817	2.06246	0.900754	0.263686	0.35206	0.414458	0.138124	-0.184988	-0.138059	-0.162444	0	-0.0950871	-0.644418	0.377746	-1.27345	0.887135	-1.19261	0.321391	0.538046	-0.29832	0.142905	-0.142905
THOC3	-0.0902838	0.55489	0.163991	-0.301782	-0.180067	0.1019	0.0519057	-0.408365	-0.271836	0.614961	0	-0.00100315	0.770217	-0.472215	-0.453419	0.375242	0.562672	0.651972	-0.50542	0.516047	-0.466615	-0.816255	-0.34525	0	-0.589682	0.0482137	0.361786	0.529704	-0.499183	-0.660466	0.272128	-0.095369	0.526979	0.92747	0.095369	-0.477697
NR1D2	0.658646	0.487737	0.236192	0.222165	-0.430902	0.102005	-0.671016	0.491228	0.391109	0.457825	-0.0231065	-0.871886	-0.487456	0	-0.150142	-0.295587	-0.438049	0.389595	0	-0.690675	-0.20346	0.429427	-0.530192	-1.34654	0.287229	0.30409	0.434387	-0.550397	0.0704526	-1.19543	0.709907	0.526488	-0.523886	0.25072	-0.220305	-0.0704526
ZNF502	0.0175967	-0.0100758	0.172966	0	0.439112	0.10234	0.0818021	-0.163683	-0.104883	-0.196054	-0.456449	-0.829843	0.0574365	0.252333	0.0484156	-0.0613635	-0.211908	0.167299	0.079234	0	-0.0703867	-0.197932	-0.731076	-0.484052	-0.0787061	0.0543995	0.0920091	0.0202728	-0.317879	-0.365373	0.0952675	-0.0290992	-0.234667	0.1792	0.0290992	0.188625
TOLLIP	-0.388164	-0.395161	-0.0648212	0.28024	0.442093	0.102349	0.369135	-0.341198	0.365696	-0.00890884	0.166213	0.129509	0	-0.0507299	0.345296	-0.484601	-0.208118	-0.433938	-0.465217	-0.27681	0	-0.585453	0.0197036	-0.054049	0.121522	0.0242583	0.0665862	0.193415	-0.0799256	0.12294	0.119104	-0.296571	-0.0188869	0.111312	0.0188869	-0.132669
IFITM2	-0.533157	-0.162574	0.464508	-0.28688	-0.365382	0.103838	0	0.339959	-0.408738	0.617191	0.190191	0.354707	-0.136505	-0.63243	-0.707489	0.255803	0.235764	-0.853586	0.13345	0	-0.277216	0.39415	0.0443507	0.684423	-0.283272	0.0661779	-0.217543	-0.13486	0.175997	0.34648	-1.02524	0.436545	-0.0363299	-0.503136	0.0363299	-0.231316
IFITM1	-0.924911	-0.139806	0	-0.808466	-0.714693	0.103937	-0.0949689	0.0323406	0.784417	1.12492	0.369815	0.41725	-0.0165099	-0.753184	-0.668503	0.121536	0.0947058	-0.538175	-0.0287213	0.177229	0	0.591329	1.12001	0.651321	-0.604348	0.153044	-0.333187	-0.0553452	0.367595	-0.130523	0.369984	0.130523	-0.350122	-0.494247	0.151834	-0.21728
AGR2	2.36522	0.705053	1.16833	-0.829671	-2.50384	0.103942	-0.45233	-0.293566	-1.17861	-0.844646	0.00680851	-0.0639867	-0.821612	0	0.752778	1.52919	0.206025	0.151978	0.496833	0.270696	0	-2.57811	0.121801	-2.23113	-0.166613	0.14406	-1.26261	-0.375371	0.413337	1.39303	-1.05787	-0.784383	2.76238	-0.620099	0.541744	-0.413337
MAN1C1	-1.44876	-0.265881	0.0433816	-0.101058	0.197144	0.104	0.337996	-0.0218726	-0.432198	0	0.633977	0.472375	-0.178776	-0.233499	-0.0277812	0.0278013	0.163871	-1.19951	0	0.00203854	-0.0440105	0.247942	0.495273	0.355803	-0.325473	0.180629	-0.10356	-0.0373208	0.416394	-0.0745987	-0.302477	0.334316	0.0987892	-0.130183	0.0745987	-0.10001
TANK	0.57559	0.246015	0.213559	0.215864	0	0.104643	-0.176535	0.446027	0.0179217	-0.33227	-0.642981	-0.818519	-0.307221	-0.116325	-0.208726	0.463365	-0.476509	0.302883	0.300023	0.307414	-0.291761	-0.0832307	-0.615376	-0.45519	0.15326	0.234212	0	-0.00393597	0.0143727	-0.24947	0.141043	0.0646571	0.00822945	-0.217814	-0.326215	-0.00822945
GPX1	-0.769123	-0.240435	-0.28064	-0.291494	-0.802928	0.104876	-0.0812009	-0.18542	0.108796	0.135345	0	0.215778	-0.288032	0.193216	0.0401397	0.219534	0.0537355	-0.656477	-0.311672	-0.125795	-0.133731	0.337269	0.248662	0.547817	0	0.269034	-0.224321	0.378362	0.50564	0.00872667	-0.00872667	0.667337	-0.0178775	-0.366751	0.658198	-0.201184
EXOC7	-0.0708034	0.0631526	-0.0110464	0	-0.0781859	0.105402	0.0926811	-0.0409948	-0.083593	-0.0647879	0.190934	0.264426	0.136077	0.15525	-0.0806758	-0.0156286	0.163832	-0.191404	-0.232026	-0.037763	0.000117103	-0.148771	0.320756	0.128786	0.011092	0	-0.00649019	0.223806	-0.0310061	0.026257	-0.0956232	0.0896008	0.0273152	-0.026257	0.0764507	-0.0735567
ACO2	0.0465959	-0.190433	-0.0664443	-0.0873161	-0.00648367	0.105642	0.292987	-0.211351	-0.414356	-0.137189	0.0287759	0.235239	0.022139	0.170552	0.319102	-0.133906	0	-0.413321	-0.15752	-0.276661	0.0163516	-0.111506	0.059447	-0.0853855	0.153421	0	0.0221954	0.210097	0.0591282	-0.0391087	0.0391087	-0.116297	0.239911	-0.271251	0.153398	-0.0811442
C1orf109	-0.134344	0	0.284582	0.0979652	-0.0654644	0.105765	0.136602	-0.0106889	-0.451112	-0.160506	-0.0504913	-0.160217	-0.0659698	0.0538116	0.0822773	0.0652654	0.086177	0.246274	-0.178317	0.159808	0	-0.286544	-0.0918161	0.146415	0.275599	0.207156	-0.327936	-0.0709917	0.0986035	-0.019732	-0.077585	0.123266	0.290363	-0.26563	-0.0651226	0.019732
RAB4A	0.0774006	0.149292	0.0343294	0.0907334	0.113824	0.105867	0.220818	-0.26232	-0.207544	-0.259328	-0.320649	-0.462472	0	-0.0361623	0.150529	-0.239232	-0.257282	0.346829	0.336002	-0.0426747	-0.334675	-0.480153	-0.464042	-0.234928	0.208929	0.206666	0.336804	0	0.146598	-0.161391	0.124019	-0.0229835	-0.172036	0.0733322	-0.0268048	0.0229835
EVL	-0.839949	-0.286269	-0.139535	-0.14433	0.0785626	0.106914	0	0.141162	0.80155	0.733114	0.708765	0.583965	-0.163795	-0.17899	-0.311983	0.113945	-0.130372	-0.413931	-0.14195	-0.0144843	0.599752	1.07792	0.951773	1.08619	-0.0702228	-0.120018	0	0.253528	-0.434857	0.0941455	-0.00872464	0.0143322	0.00669572	-0.0500026	0.0685409	-0.00669572
AMFR	-0.519793	-0.165879	-0.262034	0.094758	-0.202636	0.107795	0.125707	-0.346817	-0.29043	-0.00251608	0.0453749	0.228676	0	0.315219	0.188622	-0.0409586	0.280982	-0.375662	-0.295648	0	-0.0141569	-0.136965	0.148453	-0.258159	0.044606	0.141671	0.142583	0.192873	0.0913098	-0.156302	0.0376114	0.00197515	-0.092211	-0.197017	0.325269	-0.00197515
CYTL1	-0.661415	0.195619	0	-0.200718	0.267391	0.108072	-0.482455	-0.0225143	0.796152	1.25865	0.834856	-0.56721	0.552106	-1.56545	0.238957	-0.226671	-0.350766	-0.646853	-1.02797	0	0.174939	-0.257584	0.144358	1.28976	0.254569	-0.701115	-1.13692	0.546158	0.352343	-1.52382	-1.9034	0.0875079	-0.709242	0.00469959	0.109828	-0.00469959
S100P	0.168068	0.766658	0	0.0464281	-0.675507	0.108942	-0.77737	-0.745212	-0.736281	-1.10496	-1.22071	0.136351	0.562299	0.145389	1.09473	-0.3174	-0.0421379	0	0.448963	-0.852862	0.356043	-1.3332	-0.551294	-2.1264	0.0238516	1.12034	0.988539	-0.541217	-2.27497	-0.189196	0.367397	0.147898	0.750107	-1.47046	-0.147898	0.271394
MAOB	-0.669917	-0.0102716	0.0307607	-0.177628	-0.10966	0.108972	0.270056	0.058531	0	0.309499	0.0490003	-0.051891	-0.195344	0.125271	0.148146	-0.396416	-0.614349	-0.585011	-0.113505	0.213154	-0.320746	-0.162059	-0.167198	0.0319201	0.756663	0.570164	0	0.716537	-0.0166832	0.0166832	-0.693766	0.636853	-0.0225085	-0.831928	0.776512	0.12504
BAALC	-0.281646	0.0352583	0	-0.358487	-0.664591	0.109034	-0.535082	-0.687904	-0.13583	0.562653	-0.032	-0.0392101	0.211113	0.536399	0.128057	0.153435	0.0432202	0	-0.0149841	-0.488979	0.509289	0.504746	-0.0483247	0.110643	-0.683541	0.806335	-0.240086	0.952003	0.043612	-0.0385683	0.0360528	-0.0360528	-0.149865	-0.377779	0.524196	0.061428
CBR1	0.143579	0.0140659	0	0.0982135	0.231827	0.110217	0.23122	-0.111967	-0.0188382	-0.146379	-0.0507599	-0.395815	0.199472	-0.259452	-0.0206832	-0.238366	0.148613	0.616514	-0.217447	-0.00699537	-0.162835	-0.532449	0.042028	-0.462136	0	0.0273011	0.0560169	0.249987	0.0433485	-0.206323	0.38808	-0.236286	0.350262	0.171788	-0.101268	-0.0433485
TPM2	-0.0250117	-0.262898	-0.699255	0	0.0753973	0.111715	0.840726	-0.215717	-1.31627	0.194923	0.135483	-0.649866	0.48828	-0.0381652	0.401999	-0.65571	0.0125992	-0.528262	0	-0.483869	-0.188259	-0.562847	-0.0956284	0.165447	1.92807	0.150344	0.604212	1.30195	0.849373	0.0500147	-0.520953	-0.18007	0.265691	-0.876647	0.905348	-0.0500147
ARL3	0.196156	0.278834	0.168086	0.303351	0.000197426	0.11196	0.200286	-0.00934898	-0.363781	-0.180256	-0.494257	-0.205835	0.139043	-0.166188	-0.00965131	0	-0.0167097	0.0429888	0.329399	-0.0920321	-0.395333	-0.314055	-0.280454	-0.572217	0.0214926	0.240514	0.271233	0	0.422347	0.0311106	-0.149951	0.406131	-0.263332	-0.140459	0.126015	-0.0311106
TFCP2	0.170898	-0.101181	0.0647279	0.0361581	0.0586005	0.11222	0.0375944	-0.536053	-0.115602	0.0299604	0	-0.0673185	-0.714854	-0.726781	0.182197	-0.627468	-0.635687	-0.231961	0.0487116	0.0233873	0.12434	0.0712036	0	0.135783	-0.10968	-0.107712	-0.347138	-0.00242355	-0.0970726	0.140476	-0.192243	-0.0966415	-0.0123087	0.0912926	0.0123087	0.108899
NPC2	-0.21397	0.194774	-0.0568008	-0.269874	-0.404874	0.112847	-0.0876831	-0.0832363	0.0616885	0	0.0511554	0.256858	-0.0196604	-0.198811	0.0208629	0.588935	0.307573	-0.183752	0.213274	0.0167878	-0.0579616	-0.102136	0	0.244396	-0.221726	0.0501728	-0.298108	0.0907215	0.172634	-0.113216	-0.179737	0.318298	-0.243969	-0.288682	0.159601	0.113216
MRPL39	0.42741	0.0909479	0.119299	-0.0136883	-0.186464	0.113455	-0.0166624	0.0996061	0.00449477	-0.089815	-0.329234	-0.370613	-0.103615	0.083789	0	0.166614	-0.0428905	0	0.384546	0.225135	-0.481219	-0.484151	-0.553	-0.95403	0.0120234	-0.108659	0.138558	0.123349	0.436573	-0.335947	0.00177815	-0.173018	0.177868	0.176731	-0.00177815	-0.120836
HOOK2	-0.314077	-0.263003	-0.00290582	-0.14534	0.255024	0.113628	0.298624	-0.189558	0.265654	-0.171572	-0.179854	0.0256588	0.0451439	0.600671	0.525383	-0.222163	0	-0.18395	-0.535915	-0.528164	0.177666	0	-0.121932	0.0606122	0.467182	0.183975	-0.102107	0.509028	-0.283559	-0.149388	-0.0795792	0.255285	0.162341	0.520523	0.00445635	-0.00445635
TCF7	-0.296533	-0.51123	-0.307684	0	-0.0631701	0.114583	-0.199927	0.172912	0.474415	0.666945	0.474682	0.490892	-0.0970823	0.0347061	-0.171418	0.37552	-0.487276	0	-0.559754	-0.052076	0.874148	0.740912	1.07969	0.994093	-0.42101	-0.15073	-0.504701	0.102425	-0.158123	0.0497301	-0.0303019	0.0303019	-0.233758	-0.416787	0.0802235	0.256211
CISH	0.091569	0.002315	-0.191721	-0.708693	-0.356875	0.115388	0.0128974	-0.0794388	0.0871442	0	-0.237474	0.591322	-0.611944	-0.778313	-0.505487	0.332682	0.0593058	0	-0.431298	0.0976321	0.246771	0.21429	0.258599	0.401983	-0.559552	-0.260039	-0.602296	-0.43748	-1.01718	0.252197	-0.14466	0.0826394	0.330348	-1.07023	0.0241705	-0.0241705
BLOC1S2	0.818765	0.278062	0.0587126	0.24751	0.0477336	0.115446	0	-0.0485635	0.33843	-0.234577	-1.19696	-1.3554	-0.491132	-0.099169	-0.0277586	0.486895	-0.0314821	0.477192	0.218218	0.410851	-0.633434	-0.130344	-1.02011	-0.854109	0	0.42909	0.329016	-0.347042	0.268926	-0.0278464	0.40798	-0.000522446	0.000522446	0.425173	-0.138842	-0.0307934
GULP1	0.654661	0.548694	0.673356	0.497358	0	0.115457	-0.00879409	0.687323	-0.330469	-0.323003	-0.790301	-0.795254	0.3366	0.0287518	-0.122924	-0.334312	-0.761483	0.20833	0.252524	0	-0.518256	-0.324892	-1.33049	-1.14784	0.179715	0.493248	0.492621	-0.215682	0.0383042	-0.201101	-0.0383042	0.659381	0.0707477	0.0916817	-0.203764	-0.0721074
MMAB	0.91582	0	0.00523541	-0.00828384	-0.32904	0.115493	0.189444	-0.190214	-0.516486	-0.135815	-0.238889	-0.0377675	-0.11837	0.24837	0.157518	0.697868	0.412175	0.102023	-0.0449897	-0.14472	0.0164929	-0.367718	-0.382441	-0.616293	0.0452078	0.0898693	0.316692	0	-0.273429	0.126901	-0.00105258	0.00105258	0.114343	-0.165701	0.0606819	-0.0247079
GSTM3	0.355517	0.059656	0.998495	-0.21427	-0.45788	0.11942	0.248767	0	-1.00131	-0.746099	-0.125843	0.108507	-0.482263	0.154742	0.528515	-1.51486	-0.685206	0.0290078	-0.0321194	0.386036	-1.54443	-1.2686	0	-0.899851	0.146896	0.304158	0.46729	-0.910422	-0.22087	-0.148285	0.224446	0.440182	-0.115155	0.159583	-0.416757	0.115155
EPB41L4B	-0.348351	0.328854	-0.24453	0.0055708	0	0.120177	0.0632886	-0.855172	-0.446486	-0.440708	0.00645861	-0.294415	0.377685	0.450585	0.369224	-0.89329	-0.494527	-0.150201	0	-0.321422	0.317708	-0.462788	-0.344613	-0.923448	0.271249	0.356693	0.575661	0.217783	0.129695	-0.473241	-0.143322	0.104236	0.256055	-0.311421	0.0572176	-0.0572176
PAFAH1B3	0.0863725	0	-0.154634	-0.147164	0.102498	0.120415	0.076863	0.318768	-0.111744	-0.0912356	-0.0643783	0.0198122	-0.0309409	-0.194747	-0.0485109	0.550601	0.329037	0.337015	-0.039063	0.0744437	0	-0.251234	-0.216408	-0.309999	-0.000439725	0.188842	0.347913	0.231688	-0.489338	-0.135714	0.0341386	-0.00685864	0.32201	-0.255408	0.046964	0.00685864
C1R	-1.51728	0.273903	0.430638	0	-1.0631	0.123235	-0.908443	0.174534	-0.0384296	0.211271	0.254137	0.548767	-0.867169	-0.811904	-1.11529	0.558502	-0.0607981	-1.08334	-0.103657	0.47772	0.0734384	0.414471	0.493529	0.64499	-0.945316	0	-0.880028	-0.332325	0.776885	0.161874	-0.387982	0.90032	-0.287986	-0.435433	0.148278	-0.148278
LGALS9	-0.765687	0.0651775	-0.122671	-0.532749	-0.562388	0.123534	-0.306634	0.196436	0.995744	0.842542	0.258454	1.06685	0	-0.699914	-0.8035	0.71551	-0.018393	-1.07935	-0.46046	0	0.143375	1.30335	1.21082	1.11747	-0.586011	-0.183829	-0.561634	0.439876	0.642653	0.295574	0.524163	0.290547	-0.396712	-0.577021	-0.290547	-0.444855
SNX16	0.624673	0	0.46501	-0.122114	0.0658403	0.124616	0.135442	0.511374	-0.247446	-0.306161	-0.617547	-1.07644	0.164143	0.000581536	-0.15498	-1.03225	-1.11945	0.267821	0.358515	0	-0.92625	-0.767778	-1.48204	-1.25707	0.268475	0.414496	0.148029	-0.384569	0.456704	-0.0703253	0.000471763	0.540165	-0.000471763	0.18916	-0.100692	-0.245117
PER3	0.409866	0.109374	0.212498	0.0831788	-0.432822	0.124896	-0.615115	0.396523	0.238865	0.00438679	-0.646269	-0.246245	-0.744386	0	-0.0298182	-0.355209	-0.480561	0.312333	0	-0.435964	-0.00813104	0.582446	-0.199797	-0.832346	0.0597868	0.1187	0.282731	-0.659915	-0.332868	-1.34628	0.930538	0.653072	-0.601519	0.695644	-0.179609	0.179609
TPBG	-0.882612	-0.209683	-0.0247179	0.281234	0.357254	0.125303	0	0.420415	1.81624	0.606277	0.0253179	0.0490555	-0.463065	-0.494731	-0.514764	-0.515314	-0.167272	0	-0.0750984	0.476829	0.588208	0.697854	0.41422	1.06076	-0.166588	-0.131758	-0.363957	-0.0926764	0.079821	0.0665193	-0.0221915	-0.0878572	-0.46406	0.762163	0.0221915	-0.186425
PAK2	-0.31802	-0.343754	-0.0408852	-0.0659491	-0.031957	0.125415	-0.0156816	0.370996	0.00539198	0.187338	0.19165	0.0523107	0.241045	0	-0.0709239	0.231543	-0.0270684	-0.692535	-0.347833	0.0920148	0.291776	0.503714	0.327336	0.284301	-0.176215	0	-0.0978542	-7.66618e-05	0.105832	-0.0206099	-0.0810532	0.0923703	-0.527905	-0.162882	0.0206099	0.185894
ACADM	2.78793	1.2676	1.18506	-0.361252	-0.442022	0.125447	-0.0164999	0	-0.437098	-0.464387	-0.784149	-0.850127	-0.0504338	0.438574	0.454082	1.84847	0.726859	0.380432	0.502488	0.767704	-0.178715	-0.379208	-0.863759	-1.17803	-0.0914814	0.106714	0	0.0929595	-0.309255	0.904958	0.0134797	0.500558	1.34303	-0.0134797	-0.14384	-0.0944169
AIF1	-0.55485	0.465669	0	-0.64123	-0.719417	0.125636	-0.155817	0.57806	0.522104	0.431678	-0.105351	0.261869	-0.46744	-0.873533	-0.579855	1.29146	0.259814	-0.922378	0.348586	0	-0.0138591	1.05419	0.304782	0.695277	-0.438386	-0.234748	-0.862435	0.0873188	0.438277	-0.139387	-0.458164	0.418275	0.0996462	-1.13131	0.0200312	-0.0200312
PAG1	-0.136989	-0.244072	0	0.0938373	-0.0763828	0.126572	-0.427921	0.686246	0.144063	0.197435	0.342946	0.116209	-0.289389	0.283239	-0.594535	-0.0577827	-0.317357	-0.291724	-0.071061	0.159058	0	0.437483	0.14362	0.368341	0.0215624	-0.133606	-0.142679	-0.38184	-0.0234526	-0.375739	0.378321	0.0407056	-0.286191	-0.00621697	0.00626725	0.00621697
KCTD9	0.409118	0.297153	0.139008	0.29137	-0.091026	0.126719	0.138578	-0.0179427	-0.0414329	-0.0775326	-0.387883	-0.498949	0.128559	-0.032336	0	0.0308909	-0.289682	0	0.387562	0.261582	-0.120804	-0.296306	-0.623515	-0.582871	0.248681	0.124176	0.277144	-0.149841	0.22734	-0.224336	0.280855	-0.0311486	-0.030043	-0.069527	0.030043	0.28833
RPS18	0.594441	-0.164232	0	-0.0486979	0.0230809	0.127257	0.442524	-0.462869	-0.339678	-0.457534	-0.000412543	-0.233254	0.271762	0.091541	0.346706	-0.00733643	0.301771	0.824079	0.236603	-0.505338	-0.188849	-0.636939	-0.392332	-0.532309	0	0.219689	0.409219	0.173728	0.00420083	0.203466	-0.283816	-0.956469	0.234927	0.043789	-0.414752	-0.00420083
POLL	-0.116973	0.153557	0.221637	-0.165839	-0.182639	0.127602	-0.0503773	-0.186599	0.0654426	-0.00348567	0.30205	0.535376	-0.0495917	0	0.136101	-0.110352	0.0481451	0	-0.260373	-0.0559619	0.306861	0.037945	0.293998	0.34266	-0.049	-0.0282887	-0.16289	0.0206099	-0.293531	0.000517297	-0.116422	0.164865	0.260946	-0.36004	0.0109046	-0.000517297
KIAA0141	-0.138928	0.323519	0	-0.215971	-0.0250478	0.129064	0.12033	-0.210271	0.0672075	0.010181	0.26166	0.308773	-0.275971	-0.0978571	-0.129343	-0.178099	0.01916	0	-0.336215	-0.199415	0.0507972	0.193066	0.233784	0.464519	-0.172351	-0.0284747	-0.146782	0.115549	-0.157375	0.0548769	-0.130306	0.187669	0.0918168	-0.0472539	-0.0288839	0.0288839
PRSS23	-1.40885	-0.553671	-1.44675	0	-1.66671	0.129236	-0.270572	0.631524	1.25749	1.56267	0.8343	0.717746	-0.358546	-0.659701	-1.07717	0.595902	0.33451	-1.39696	-0.849678	-0.403305	0.734523	1.76703	1.25263	2.29647	0.0978943	-0.289756	-0.758478	0	1.33825	0.126055	-0.250978	-0.126055	-0.377357	-0.594676	0.144799	0.309888
SLC7A5	-0.0351979	-0.741861	-0.225544	0	-0.59513	0.129865	-0.345486	0.845489	0.645869	0.616998	0.192026	-0.163866	-0.415273	-0.0610058	0.108743	0.280975	0.142991	-0.662116	-0.981172	0.143565	0.414939	0.978294	0	0.189792	0.226188	-0.638208	-1.16059	-0.790797	-1.168	0.0334279	0.285921	-0.986884	0.0044453	-0.0044453	0.0592004	-0.725021
STARD8	-1.28263	-0.360113	-0.214901	-0.628684	-0.939198	0.130768	-0.31558	0.164698	0.171135	0.68229	0.455577	0.607395	-0.628278	0.123194	-0.313687	0.414406	0	-1.10571	-0.95048	-0.175065	0.299241	1.73312	0.65693	0.974537	-0.140782	0	-0.141265	0.52934	0.634416	0.454523	-0.234822	0.226528	-0.393246	-0.796665	0.32018	-0.226528
QPRT	-0.555752	0.124156	0.122388	-0.717308	0.153052	0.130817	0.514716	-0.07687	-1.82454	-1.15253	-0.305344	-0.0578405	0.392805	0	0.433901	-0.000222717	0.694054	-0.10104	0	-0.210195	0.0572728	-0.241592	0.661602	-0.420682	0.615822	0.274574	-0.331787	0.9698	0.423313	-0.251777	0.0127836	0.394651	-0.0127836	-0.155662	0.296808	-0.34796
PEX14	-0.457729	-0.53874	-0.434945	-0.051758	0	0.131809	0.172052	-0.17396	0.0795752	0.187209	0.155493	0.173376	0.158901	-0.0605155	0.118427	-0.374536	-0.658575	-0.501607	-0.7407	-0.540489	0.0180569	0.0554072	0.247707	-0.0440563	-0.178674	0	0.270317	0.15843	-0.127328	0.027444	-0.0593537	-0.027444	0.121209	0.111176	0.142622	-0.153568
SECTM1	-1.45441	-0.855549	-0.677753	-0.153446	0.280753	0.131921	0	0.0863952	0.0643947	0.210944	0.217602	0.275044	-0.252847	-1.00842	-0.251455	0.137985	-0.348322	-1.22954	-0.853219	-0.339954	0.0489474	0.6702	0.434489	1.00157	0.426661	-0.168531	-0.370087	0	0.251037	0.114259	-0.153446	0.427482	0.0163111	-0.0163111	-0.0295364	-0.437623
TNFRSF21	-0.966255	-0.158175	-0.241869	-0.229244	-1.01506	0.134903	-0.176945	0.154784	1.07108	0.251513	0.294454	0.682675	0.0886665	0.0700224	-0.216851	-0.0026881	0	-1.26405	-0.526513	-0.151096	0.0734003	0.162217	0.245421	0.294057	-0.341865	0	-0.0961368	0.130829	0.32749	-0.167836	0.0787033	0.187786	-0.0787033	-0.0975443	0.488654	-0.307238
XIST	-8.83149	0.00111588	0.212106	0	0.133212	0.136315	-0.239952	-0.142933	0.497605	-7.69705	0.638582	0.519716	0.0548075	-0.0146996	-0.367612	-9.35619	-9.12249	0.333928	0.480005	-9.22894	-8.04123	1.28246	0.770369	0.898789	0	-7.58545	-7.75831	-0.056317	-0.212057	0.0257949	-0.0257949	0.0423471	-0.158173	0.0853375	-0.120893	0.272809
ACAT2	2.73027	1.07515	1.24933	-0.169633	-0.796346	0.138766	-0.0407588	-0.0180558	-1.03353	-0.412283	-0.945086	-0.600199	0	0.0463689	0.444022	2.31515	1.1342	0.833188	0.0820576	0.815786	0.406883	-0.256745	-0.740047	-1.34907	0.0256845	-0.0753806	0	-0.183073	0.109651	1.13648	0.643794	-0.134219	1.07835	-0.109651	-0.326566	-0.331442
TSPAN14	0.0571729	-0.30162	-0.159666	0.0982235	0.0100169	0.139125	0.117919	-0.209071	-0.183369	-0.151028	-0.107611	0.273201	0	0.184118	0.293158	-0.0753672	-0.051538	-0.0371635	-0.204078	0.0580508	0.159626	0	0.310017	-0.00640181	0.108706	-0.13489	-0.0545679	0.188794	-0.0811799	-0.0540675	0.0540675	-0.210616	0.108134	-0.357808	0.1891	0.0947242
CXADR	0.182654	-0.00584608	-0.589838	0.0851945	0.0861991	0.141284	0.153262	0	0.100704	0.190283	-0.229118	-0.952167	0.142117	-0.194997	-0.28608	-0.69046	-0.62363	0.142141	-0.0258104	0.134466	-0.0668363	-0.287585	-0.418403	-0.0416579	0.140787	0.267712	0.303184	0	-0.0148134	-0.0266656	0.472101	-0.191257	0.0148134	0.523788	-0.080801	0.297341
BTK	-0.595151	0.261488	0.108425	-0.549308	-0.293881	0.141597	-0.599759	0.558309	0.167765	0	-0.0710911	0.770966	-0.194168	-1.05133	-0.449085	0.889716	0.079797	-0.783947	0	0.174533	0.0245209	0.531948	0.174614	0.670599	-0.456128	-0.115116	-0.583879	-0.241252	0.554713	0.0477383	-0.877508	0.564353	-0.0673804	-0.573553	0.610352	-0.0477383
SUSD1	-0.432183	-0.587898	0.128801	-0.483333	-0.611297	0.142292	-0.686973	0.256196	-0.137398	0.0804284	0.282174	0.702882	0	-0.576957	-0.512854	0.3699	0.10406	-1.36287	0	-0.0084203	0.0190232	0.681086	0.431094	0.596375	-0.12582	-0.208835	-0.821891	0.454555	0.119071	-0.115357	-0.279532	0.382047	0.10351	-0.540499	0.269812	-0.10351
H1F0	0.229707	-0.129668	-0.293853	0.161737	0.127441	0.143555	0.0696175	-0.850365	0	-0.0620185	0.0467757	0.31663	-0.273951	-0.443748	0.0302508	-1.12967	-0.935359	-0.255173	0	0.100365	0.184258	-0.0707404	0.0437971	-0.613103	-0.196337	-0.0933625	0.23681	0.260616	0.182424	0.00264204	0.286728	0.243692	-0.0594503	-0.382211	-0.00264204	-0.225637
HPGD	0.985381	0.942708	0.735707	0.737353	0.086556	0.143619	-0.32334	0.766054	0	-0.315853	-1.40017	-1.88409	-0.760943	0.430274	-0.108329	-0.189613	-0.889444	0.712523	1.17168	0.694416	-0.687384	-0.570783	-2.05991	-1.22962	0	0.191842	0.169403	-0.355612	0.504098	-0.303397	0.662316	0.191245	-0.00117683	0.00117683	-0.172764	-0.045146
PCF11	-0.0615784	-0.149285	0.143296	0	0.277071	0.14441	-0.0537777	0.376942	0.152241	-0.159774	0.0659673	-0.309573	0.135219	0.126396	-0.106415	-0.0765517	-0.110025	-0.113046	-0.0240728	0.0967537	0.0891433	0.184133	-0.20465	-0.361676	0.243195	-0.0886397	0.162518	0	-0.0614848	-0.171495	0.195043	0.0363719	0.116813	0.166839	-0.184791	-0.0363719
PAOX	-0.54056	-0.463956	-0.103249	-0.288975	0.291053	0.145561	0.3331	-0.861542	0.118038	-0.277562	0.0311092	0.428561	0	-0.216301	0.100054	-0.545831	0.091974	-0.0423824	-0.809148	-0.651611	0	-0.37558	0.159143	0.545934	0.218422	-0.112196	0.110543	0.271471	-0.248894	0.455196	0.00448569	-0.0521384	0.731216	0.254974	-0.202416	-0.00448569
TTYH1	-1.0297	0.127317	-0.068617	0.415656	-0.264439	0.146027	0	-1.04649	-0.848572	-0.418016	0.388486	1.05411	0.263017	0.587449	0.473409	-0.639615	-0.110483	0.191956	0	-0.973098	0.37347	-0.205372	-0.30593	-0.626662	-0.426704	0.411509	0.798599	0.00645547	-0.324786	-0.0519693	0.432681	-0.111795	0.719502	-0.304521	0.0519693	0.092424
SH3RF2	-0.175816	-0.457693	-0.0248276	0.176336	0.220529	0.147224	0.24546	-0.0998197	0.0965587	-0.161726	0.0672599	-0.225492	0.0159102	0.20951	0	-0.804153	-0.280895	0.0563951	0	-0.0498613	0.155507	-0.599682	0.0425162	0.0080313	0.23384	-0.354853	-0.0686659	-0.063073	-0.00174679	0.00174679	0.314015	-0.086533	-0.0377722	0.54758	-0.241172	0.114352
KLHL21	-0.526544	-0.429956	-0.351253	0	0.191302	0.147664	0.11845	-0.577585	-0.0363666	-0.0285467	0.400803	0.352173	0.182895	0.173437	0.296855	-0.611186	-0.0934158	-0.529255	-0.433629	-0.447069	0.013692	-0.392742	0.278424	0	0.150279	-0.18903	0.120365	0.0700385	-0.181221	-0.32407	0.479826	-0.125437	-0.0326234	0.0326234	0.368635	0.137244
NDFIP1	-0.0141414	0.574342	0.514292	0.407511	-0.163677	0.147834	-0.0262003	0.049204	-0.410279	-0.0721146	-0.0689692	-0.0713175	0	0.152213	0.0895905	0.135195	-0.114112	-0.141339	0.398542	0.542591	-0.142706	-0.0871804	-0.105647	-0.124921	0	0.329723	0.208054	0.0269945	0.488456	-0.163145	-0.118019	0.33392	-0.245473	-0.124193	0.141935	0.118019
NIPSNAP3A	0.294704	0.308862	0.0906526	-0.183515	0	0.149348	-0.0543587	-0.100384	0.37616	-0.0771198	-0.191861	-0.695526	0.0828177	0.342247	0.0509254	-0.205614	-0.317544	0.420578	-0.0865247	0.00342632	-0.343576	0.215295	-0.687177	-0.488591	0.00768895	-0.00248984	0.135551	0	0.466044	-0.258931	0.0996204	0.0468866	-0.204644	-0.0468866	-0.0503628	0.312244
TRIM63	-0.0741042	0.015347	0.339985	-0.227516	-0.225071	0.151664	-0.644605	0.993332	-1.38819	-0.431116	0.282739	0	-0.360735	0.577677	-0.0378188	0.17003	1.14306	-0.189663	0.95974	0.164582	0.0226442	-0.0417339	0.375746	-0.88092	0.270937	0	-0.34486	-0.808123	-0.154843	-0.975168	0.631885	-0.128246	-0.264972	0.128246	0.286174	0.142515
BTN3A2	-0.895155	-0.250767	-1.01466	-0.755942	0.245174	0.152025	0.466565	0	-0.269172	-0.273769	0.285639	0.406398	0.526698	-0.484138	-0.0193183	0.499795	0.0642905	-1.34405	-0.523781	-0.204952	-0.35133	-0.777007	0.391698	0.791882	0.52774	0.0564275	0	0.530622	-1.14505	0.166868	-0.851372	0.258569	0.222246	0.0296614	-0.237545	-0.0296614
METRN	-0.817359	-0.698762	-0.467234	-0.247745	-0.0538221	0.153936	0.263858	0.00905136	-0.643706	0	0.464241	0.453142	0.102334	-0.0178748	0.486219	-0.0804346	1.06389	-0.0603598	0.473995	0	-0.274192	0.0236778	0.0888907	-0.0524547	-0.205054	-0.159769	0.123362	0.0112976	-0.0321364	0.0321364	0.830519	-0.0515197	0.326182	-0.653702	0.208933	-0.140838
SLC6A14	0.972031	0.42027	0.190393	0.814036	-1.76177	0.155396	-1.01811	0.700082	0.43608	0	-0.196722	-0.35902	-0.655574	-0.542222	-0.646231	0.350844	-1.3736	0.625749	0.136692	0.816926	0.434886	-1.11325	-0.958466	-1.1779	0	0.201324	-0.466834	-0.900857	-0.297945	-0.308157	0.835614	-0.32744	0.188734	0.257824	-0.188734	0.299657
IFI16	-0.194512	0.0642118	-0.0677622	-0.0509776	-0.281328	0.155699	0	0.495442	0.610469	0.781377	0.317941	0.0335907	-0.13066	-0.563926	-0.419701	0.20059	-0.108927	0	-0.132746	0.372096	0.0519408	0.599726	0.461412	0.66843	-0.232009	-0.225374	-0.361522	-0.0597959	0.336782	-0.0686789	0.139576	-0.0210243	-0.15009	0.159295	-0.178615	0.0210243
PLA2G4D	1.12364	0.292555	0.00510103	-0.583228	-0.126954	0.155913	0.371422	-0.00489214	2.16299	-0.228927	1.29095	0	-0.938765	-0.0926469	0.243162	-0.0842949	-0.47773	0	-0.293879	0.617488	0.823504	-0.264485	1.3915	1.30808	0.342236	-0.009887	-0.765515	-0.337938	-0.297415	0.0299229	0.518743	-0.58551	0.60671	0.370501	-0.58212	-0.0299229
LRRFIP1	-0.040018	0.0970686	-0.047011	0.110377	0.134867	0.156576	0.0420995	0	0.0336894	0.341447	0.0371478	-0.0899285	-0.227657	-0.273402	-0.0546622	-0.0248912	-0.205763	-0.676292	-0.111795	0.0366628	0.116046	0.70824	-0.0576479	0.118955	0.0173491	0	-0.028134	-0.0680727	-0.0805829	-0.00258472	-0.0699587	0.0662017	-0.0605652	0.00258472	0.0594879	0.0197694
LZTS1	-0.441471	-0.66775	-0.826714	0	0.0216713	0.158008	-0.0895289	0.544458	-0.357507	0.639046	0.421769	0.0707757	-0.178703	0.0462792	-0.306557	-0.331124	0.159854	-0.425706	-0.713709	0.189717	0.579185	0.826059	0.445642	0.21087	-0.0929759	-0.0347122	-0.0157902	0	-0.377961	-0.239823	0.203044	0.341143	-0.183518	-0.345247	0.408511	0.183518
HIST1H2BL	-0.1973	-0.448403	-0.350662	-0.283562	0.00868471	0.158414	0	0.202068	0.332652	-0.0862385	0.0774844	0.383637	-0.33584	-0.799607	-0.0345566	0.127733	0.403023	0.474251	0.419185	0.3	0.133175	0.164373	-0.0625572	-0.0561471	-0.456403	-0.0493278	0	-0.0432966	-0.321827	0.0203076	0.139547	-0.108376	0.456141	-0.0203076	-0.401363	0.105233
CASZ1	-0.650184	-0.795429	-0.0229121	0.0192452	0.483527	0.158776	0.12845	-0.25694	0	-0.207357	0.0497056	0.109181	-0.0201485	0.043077	0.0469298	-0.769154	-0.613277	-0.22682	-0.374501	-0.0453798	0.612815	-0.193187	0.337581	0.18395	0.0889647	-0.243607	0.135346	0	-0.339695	0.152599	0.326575	-0.173747	0.0336873	0.00519724	-0.0434482	-0.00519724
PLA2G12A	0.592371	0.0953408	0.170291	0.00276826	-0.257499	0.159181	0.077371	-0.0613414	-0.14308	-0.165899	0	-0.395991	0.0822116	0.208397	-0.0578305	-0.161866	-0.358003	0.207707	0.0618769	-0.0209384	0	-0.0987951	-0.306962	-0.473831	0.00991286	0.161672	0.270949	-0.000837084	-0.282761	0.0366442	-0.0366442	0.0493471	0.231479	0.106511	-0.0989598	-0.0635375
PLK3	0.230746	-0.0707174	-0.394989	0.589721	0.205049	0.159466	-0.0159868	-0.0790222	0.611898	0.423531	0	0.0248797	-0.582591	-0.174133	0.299321	-0.0813095	-0.0504844	-0.410635	0	0.221364	0.321975	0.283292	-0.0838259	0.293831	-0.209805	-0.110391	0.343431	-0.418677	0.218215	-0.0649122	0.152261	-0.749386	-0.0429295	0.298318	-0.103061	0.0429295
SYMPK	-0.378584	-0.326778	-0.0738339	0	0.381932	0.160463	0.309217	-0.200055	0.361109	0.138965	0.414149	0.626356	-0.0711886	-0.170745	0.0731159	-0.189208	-0.193183	-0.335984	-0.473245	-0.0976034	0.420059	0.390721	0.577854	0.633187	-0.0864089	-0.0880994	0	0.182831	-0.0997769	0.199552	-0.113479	-0.0581846	-0.0224244	0.132364	0.0224244	0.12091
PTPN4	0	0.182787	0.168242	-0.0248133	-0.22271	0.163476	-0.0558386	0.271722	0.14877	-0.0291808	-0.0682895	-0.314338	0.354653	0.326007	0.037492	-0.112627	-0.409213	-0.0758481	-0.0135695	-0.0399511	0	0.0505863	-0.317177	-0.287062	0.171968	0.21242	0.0928327	0.111221	0.00632077	-0.00324604	0.00324604	-0.106249	0.0852796	0.0186271	-0.0641788	-0.114134
PCCA	0.304253	0.113968	0.112871	-0.125289	-0.186168	0.164341	0.290428	-0.405069	-0.346416	-0.47607	0.128449	-0.0956432	0	0.27872	0.318017	-0.341155	-0.0543794	-0.00963776	0.00350385	-0.164421	0.0762359	-0.33226	-0.596015	-0.401697	0	0.372198	0.491724	0.23338	0.249531	0.205261	-0.147287	-0.246	0.147155	-0.0582939	-0.22937	0.0582939
HIST1H2BD	0.0960369	-0.18357	-0.251815	-0.124458	0.0759173	0.164619	0	0.353387	0.0941532	-0.101403	-0.156809	0.14809	-0.0404436	-0.133307	0.101574	-0.0952174	0.195168	0.669425	0.620715	0.122486	0	-0.136092	-0.0723515	-0.285037	-0.126001	0.135469	0.356468	-0.05947	-0.0463542	-0.0769878	0.222718	-0.344079	0.369341	0.192162	0.0292782	-0.0292782
CYBRD1	-0.322928	0.802681	1.01004	0.452698	-0.112282	0.164661	0	0.140241	-0.934439	-0.765781	-0.137303	-0.177006	0.151605	0.182508	-0.0388133	0.075607	-0.0955028	0.13222	0.759811	0.714963	-0.499686	-0.402597	-0.116157	-0.615109	-0.252479	0.309354	0.127086	0	0.295245	-0.153895	-0.409913	0.676157	-0.336544	-0.418758	0.434193	0.153895
TRIM8	-1.26981	-0.461596	-0.528931	-0.0554273	-0.200161	0.165644	0	0.104276	-0.227171	0.0646976	0.12607	0.290211	0.0391213	0.37913	0.160853	-0.263129	-0.025055	-0.819472	-0.731775	-0.43486	0.0800096	0.20933	0.216062	0.0631649	-0.0873303	-0.0207002	0	0.302272	0.295013	-0.235895	0.120238	0.339677	-0.178099	-0.223564	0.452904	-0.120238
ADAM23	-1.1657	0.00442665	0	0.698435	0.130791	0.16832	-0.153391	-0.0705197	0.100125	1.33477	-0.102866	0.417638	-1.15891	0.272164	-0.306448	-0.815145	-0.0627286	0.192669	-0.417262	0.572971	0.272082	1.21843	-0.103583	0	-0.453719	0.0604043	-0.353043	-1.29091	0.242867	-0.548605	-0.634477	0.465478	-0.901314	0.292728	-0.0291694	0.0291694
FARP1	-0.914128	-0.212782	-0.16588	0.325458	-0.200111	0.1701	0	0.0849907	0.265456	0.442778	0.825107	0.774776	-0.0517491	-0.470793	-0.173782	-0.120956	0.275286	-0.923651	-0.506645	-0.0306755	0.441339	1.03426	0.864056	0.779852	-0.185944	0	-0.123076	0.211785	0.135554	-0.235316	-0.0254696	0.0254696	-0.170839	-0.251815	0.089774	0.203362
U2AF1L4	0.0648578	0.103657	-0.284911	0.488419	0.479341	0.171076	0.0419336	0.175102	0.279698	-0.341387	-0.208243	-0.304749	-0.147224	-0.174969	-0.133325	0	-0.424533	0.376515	0.00342897	0	-0.191477	0.232248	0.0781176	0.5176	-0.567017	-0.365832	-0.711567	-0.568332	0.0443951	0.477123	-0.0443951	0.687699	-0.0515239	0.766568	-0.0905127	-0.12242
C1D	0.667326	0.299046	0.196448	0.3392	0.178186	0.173875	0.0428879	-0.243729	0	-0.432656	-0.932894	-1.24597	-0.368149	-0.345605	0.110303	-0.684925	-1.01215	0.387629	0.18606	0.185707	-0.645541	-0.323402	-1.02365	-0.930352	0.0354552	0	0.19654	-0.28852	0.188479	-0.548636	0.563858	0.1041	0.261396	-0.259727	-0.1041	-0.27252
CYP1B1	-0.36586	-0.183706	0	0.52664	-0.202632	0.179143	-0.119694	1.8192	-0.026557	0.425674	-0.46866	-0.604122	0.181194	0.180797	0.292639	0.104513	-0.47008	-0.694164	-0.389956	-0.0639494	0.136685	0.545662	-0.761245	0	0.989682	0.325574	-1.23303	0.484446	-0.343848	-0.210023	-0.0654229	1.67672	0.168522	0.00668226	0.030568	-0.00668226
COL9A3	-0.568556	-0.00812134	-0.447249	0.787045	0.834579	0.179778	0.832078	0.202787	-0.291525	-0.500546	0.504884	-0.148677	0.352784	-0.21849	0.695681	-1.04531	0	0.581429	-0.221147	-0.535414	0.139538	-1.00331	0.0507116	-0.267286	0.10406	-0.561562	0.0835457	0	0.12023	0.0443153	-0.0391684	0.0031976	0.612566	-0.0031976	-0.118195	-0.198152
CD302	-0.213319	0.383474	0.442252	0.00728722	-0.367097	0.180114	-0.24393	0.447553	-0.120391	-0.0504996	-0.271157	0	0.0949941	0.0219415	-0.158825	0.289356	-0.387406	-0.475768	0.00857467	0.132077	0.0829519	-0.0975472	-0.454913	-0.114738	-0.00368915	0.156979	0.0186863	0	0.0628383	-0.216465	0.0419053	0.185483	-0.0419053	-0.588928	-0.295827	0.305991
EMR2	-0.570623	-0.0489275	-0.033696	0.416071	0.103377	0.180582	-0.0216524	0.587302	0.957712	-0.0507895	0.726385	0	-0.25669	0.26693	0.411119	-0.350343	-0.224985	-0.160102	-0.607933	0.235522	0.203539	0.748924	0.676123	0.596284	0	-0.0168987	-0.312737	-0.475403	-1.11402	0.0411603	-0.0411603	0.302575	0.0922006	-0.0937428	-0.109545	0.582373
RBBP6	0	-0.0783073	-0.023468	0.229266	0.0931094	0.185678	-0.102795	0.263143	0.441706	0.160904	0.220831	-0.0326028	0.0336858	-0.00492423	-0.258348	-0.142968	-0.358892	-0.228685	-0.0125563	0.0216922	0.178613	0.171985	0.15877	0	-0.136987	-0.152445	0.127273	-0.349499	-0.0400795	-0.0777542	0.387238	-0.033737	0.0379539	0.033737	-0.0450343	0.0460992
COL4A1	-1.40544	-0.383182	-0.784343	-0.288299	-0.900778	0.186408	-0.095681	0.139452	0.995042	0.744835	1.26878	0.684389	0	0.66238	0.0618376	-0.0615691	-0.0282989	-2.12325	-1.72699	-0.971631	0.881413	1.319	1.14469	1.01629	0	-0.134066	-1.14233	1.6547	1.3347	0.413688	-0.60488	0.21756	-0.374794	-0.21756	0.562715	-0.805286
EFHD2	-0.503888	0	-0.215931	-0.130885	-0.176723	0.186528	-0.00635284	0.22712	0.341515	0.396353	0.106419	0.445689	-0.2249	-0.340808	-0.0869396	0.517704	0.417952	-0.567006	-0.302527	0.17471	0.252854	0.720764	0.398401	0.623628	-0.312075	-0.112188	-0.0896706	0	0.103299	0.316241	0.194931	-0.0620277	-0.213014	-0.261546	-0.0123297	0.0123297
PCYOX1	0.167316	0.0853299	0.0299	-0.162649	0	0.189175	0.291712	-0.047354	-0.249457	-0.283559	-0.0113524	-0.237721	0.324132	0.644068	0.59171	-0.00213807	-0.0069676	-0.029748	0.0310151	-0.0186246	-0.0260921	-0.411147	0	-0.250877	0.448181	0.46797	0.272863	0.4849	0.200187	-0.03114	-0.30982	0.214511	-0.00637218	-0.118341	0.282056	0.00637218
PCGF5	0.0102768	0.133003	0.0811282	0.018359	0.0334139	0.190012	0	0.265845	0.115486	-0.206208	-0.580484	-0.963715	-0.0686356	-0.214855	-0.315457	-0.474572	-0.891501	-0.168026	0.0948626	0.174652	-0.35872	0	-0.890052	-0.635722	0.399807	0.203697	0.254749	-0.36487	-0.0105537	-0.314202	0.224671	0.219679	-0.237197	-0.294237	0.0105537	0.154175
GCA	0.148887	0.522047	0.348642	-0.00633383	-0.234792	0.190441	-0.0659314	0.464121	0.230959	0.233118	-0.434744	-0.738235	0	-0.168553	-0.251225	0.363099	-0.548807	0.395985	0	0.165794	-0.384748	0.315381	-0.600707	-0.549206	0.128688	0.0798562	-0.232482	-0.202089	-0.0226179	-0.139786	-0.0177309	0.283094	0.0177309	-0.0820491	0.0981356	0.39699
NR2C1	0.0941711	0.40435	0.584416	0.0185814	0.129125	0.196209	-0.160035	0.35846	0.412012	0	-0.0960804	-0.138959	-0.146918	-0.125423	-0.0372234	-0.159786	-0.327999	0.149008	0.103945	0.205748	0	0.346553	-0.277621	-0.124091	-0.00512568	0.0581881	-0.589463	-0.223517	-0.556722	-0.28706	0.050083	0.00698472	-0.0767513	-0.00698472	0.0567993	0.449114
SLC37A2	0.432507	0.0783745	0.0977604	0.321973	-0.0872284	0.197352	0.0206363	0.320526	0.465507	-0.578523	-0.194714	-0.410802	-0.274798	-0.167609	-0.239353	0	-0.340807	-0.0546049	0.588964	0.490913	-0.192383	-0.100573	-0.797352	0.7359	0	0.173393	0.110282	-0.075092	-0.0442334	0.0442334	0.15262	-0.567195	0.58076	0.492156	-0.318773	-0.353057
LIPA	-0.150943	0.476036	0.206289	-0.142368	-0.349931	0.199861	0	0.641652	0.591811	0.38157	-0.00876619	0.174366	-0.151947	-0.0345903	-0.314473	0.279412	-0.0869255	-0.465035	0.0454666	0.293084	-0.332412	0.112184	0.181909	0	-0.2506	-0.0076877	-0.474672	0.0301997	0.55532	-0.377593	-0.248853	0.327332	-0.710112	-0.146679	0.146679	0.213518
HEBP1	0.171635	0.462038	0.411166	0.0699517	0.326655	0.200799	0.572342	-1.06247	-0.593525	-0.483956	-0.105773	0	-0.503914	-0.713711	0.451558	-0.416033	-0.161466	0.464506	0.402672	0.528696	-0.234812	-0.283729	-0.0816055	-0.208635	-0.0114337	0.233729	0.270017	0	0.239134	-0.0521948	-0.123931	0.475033	-0.0832335	-0.165677	0.0521948	0.138046
ZNF91	1.79767	0.43973	0.93237	-0.0526873	0.00219999	0.201773	-0.277368	0.451164	-0.0522685	-0.489118	-0.573936	-0.877373	0.252213	-0.0893844	-0.410921	1.44946	0	0.154381	0.29807	0.195838	-0.250277	0.0619724	-1.04183	-1.09601	-0.202912	0	0.0216551	-0.542167	-0.580464	0.0697464	0.225263	-0.0697464	0.518879	-0.211369	-0.265441	0.169075
MAF	-0.61417	-0.379083	-0.251606	0.0463125	0.317616	0.202061	0.500704	-0.01476	0.470135	0.267132	-0.0155413	-0.209133	0	0.118039	0.065111	-0.777487	-0.537334	-0.0880514	-0.512561	-0.313137	-0.0488814	0.0767491	0.250798	0.252744	0.198691	0.0173112	0	-0.057534	0.306718	-0.170531	-0.0574363	-0.0264759	-0.0644745	0.192619	0.0264759	0.0729566
TIMP2	-0.962481	0.034706	0.454161	0.306932	-0.18891	0.202083	-0.229023	-0.062666	-0.412031	0.237594	0	0.311727	-0.18397	-0.0840141	0.189778	-0.263622	0.16646	-0.863633	-0.190347	0	-0.545476	0.225877	0.101994	0.019446	-0.610935	0.0353296	0.0290896	-0.168776	0.574795	-0.062419	-0.129863	0.64882	-0.375398	-0.233161	0.062419	0.112003
GEMIN4	0	-0.0451757	-0.255222	-0.0714008	0.550773	0.202421	0.452488	-0.450975	-0.275254	-0.27937	0.289994	0.168915	0.228507	-0.169988	0.285864	-0.508893	0.130599	0	-0.260851	-0.225199	-0.060284	-0.579141	0.108784	0.00899798	0.225695	-0.183267	0.251541	0.292909	-0.218054	0.0959391	-0.0845472	-0.27274	0.0479683	0.0298428	0.0361789	-0.0298428
GSTM4	-0.0562452	0.00461925	0.412786	0.000243792	0	0.202937	0.131709	-0.153167	-0.27013	-0.605118	-0.0606168	0.0667093	0.0150621	-0.0525093	-0.285737	-0.444011	0.0799204	-0.0323122	0.0696327	0.168372	-0.153399	-0.049915	0.11736	-0.451743	-0.344128	0.1266	0.165315	0	-0.568157	-0.448777	0.0990508	0.172174	-0.0321657	-0.0409277	0.0321657	0.144121
ABCA6	-1.07136	0.516998	0.663019	-0.0725863	-0.480427	0.203877	-0.350332	0.0631508	-0.192131	0	0.0515157	0.277907	-0.1941	0.131796	-0.293014	0.653969	-0.438947	-0.649291	0.190574	0	0.254234	0.517485	-0.121309	0.313673	-1.02171	0.102286	-0.31657	-0.358354	0.0221994	-0.0168334	-0.530837	0.65251	-0.236637	-0.737236	0.383836	0.0168334
RNF141	0.26804	0	-0.0355239	0.104517	-0.00527037	0.204169	0.167845	-0.146524	0.0671915	-0.2501	-0.348672	-0.866708	0.111112	0.171679	0.122964	-0.478847	-0.552217	0.213824	0.220982	0	-0.35212	-0.60427	-0.64689	-0.747232	0.433655	0.236022	0.434021	-0.0481787	0.114906	-0.08797	0.201243	-0.0860229	0.0309418	0.27916	-0.303629	-0.0309418
COX11	0.432108	0.244653	0	0.32861	-0.0221854	0.204736	0.092315	-0.142685	0.10483	-0.0364631	-0.310114	-0.338376	-0.0172057	0.219723	0.0686077	-0.249538	-0.557062	0.423172	0.0055567	0.288469	-0.15274	-0.123547	-0.48119	-0.586505	0	0.0864276	0.205985	-0.117769	0.161241	-0.339065	0.00415463	-0.00415463	0.0916442	-0.0886409	-0.0842851	0.224888
IL15	-0.689107	0.438951	0.625142	-0.0260143	-0.251499	0.207029	0	0.485789	0.725722	0.537437	-0.15424	0.131423	-0.674136	-0.863789	-0.608365	1.00071	-0.128651	-0.652835	0	-0.0240162	0.24122	1.24279	0.218928	1.09791	-0.226424	-0.331928	-0.589852	0.109197	-0.0224249	0.218455	-0.605909	0.0224249	0.060616	0.0797942	-0.0982128	-0.113982
TTC12	0.460004	0.0393843	-0.0709651	-0.216506	-0.417285	0.207762	0.231528	-0.162861	-0.320751	0.0359042	0.374352	0.635502	-0.179574	-0.251696	-0.50935	0	0.090198	0.682483	-0.294479	-0.246693	-0.0359272	-0.427547	0.255266	0	0.121405	0.00449109	0.209614	-0.227383	-0.0777747	0.0777747	-0.47087	0.130144	-0.234921	0.457211	-0.178902	0.210006
BTN3A3	-0.696197	-0.00292762	-0.00449583	-0.681348	0	0.208808	0.258207	-0.0353984	0.111597	-0.357232	-0.266134	0.390012	0.530572	-0.474907	0.0302433	0.777191	0.265899	-0.126214	-0.15107	-0.049116	0	0.258187	0.0814344	0.653064	0.16973	-0.00577115	-0.289923	0.533942	0.29576	-0.12197	-0.233161	0.572803	-0.0250992	-0.134446	0.135117	0.0250992
DHODH	0.101058	-0.0638523	-0.120723	-0.184319	0.00523311	0.209787	0.346487	-0.32908	0.0178098	0.150863	0.129677	-0.183607	-0.320796	0	-0.00259907	-0.0860421	0.096048	0.322443	0.0532996	0	-0.0325311	-0.0887567	0.37321	0.0882974	-0.453107	-0.250394	0.182353	-0.0122508	-0.40671	0.0154075	0.0308197	0.003802	-0.0780161	0.206523	-0.003802	-0.166707
PEX6	-0.945006	0.151095	-0.590189	-0.478105	0.481249	0.21272	0.670227	-0.69648	-0.0919386	-0.65139	-0.785478	0.206436	0.166015	0	0.42975	-0.105558	0.327731	0	-0.190635	-0.110792	-0.610729	-0.514745	0.0683622	0.213719	-0.326444	0.0326772	0.0103893	0.135561	-1.26519	0.498175	-0.822988	-0.548478	0.0520207	0.271852	0.0761843	-0.0520207
FRAT2	0.16854	-0.0659778	-0.120184	-0.113634	-0.0353673	0.215038	0.306134	-0.279384	-0.0949515	0	0.439126	0.0650323	0.0802794	0.0116484	0.35488	-0.291454	-0.186313	0.0134054	-0.0797083	-0.542481	0	-0.383357	0.215746	-0.309557	0.093263	-0.2788	0.275022	0.206558	0.0418373	-0.291447	0.105064	-0.335171	0.186834	-0.077394	-0.0418373	0.18976
ECHDC3	0.344744	0.266557	0	-0.118563	-0.0636575	0.215431	0.46602	-0.614023	-0.843649	-0.305939	0.144868	-0.202481	-0.334649	0.681585	0.704856	0.0395613	-0.0558092	0.106395	-0.133328	0.140097	-0.0315574	-0.306379	-0.895894	-0.323682	0.207941	0.486814	0	0.335932	-0.394764	0.137636	0.227287	-0.168747	0.518914	-0.137636	0.639882	-0.421557
TMPRSS2	-1.3503	0.326089	0.0338725	-0.0595703	-2.44545	0.215735	0.112091	-1.6705	-1.93531	-0.0468049	0.57501	1.13256	0.500466	0	0.558124	-1.51894	-0.874945	0.0725766	0.232033	-0.780481	0.349177	-0.724157	-0.399949	-1.42311	0.285347	0	0.64031	-0.364084	0.0283541	-0.0941907	0.813324	-0.0283541	1.21836	-0.557408	-0.0903317	0.372298
SRR	0	-0.102128	-0.0300504	0.179078	-0.297038	0.216609	0.343974	0.272446	-0.186352	-0.052953	0.266514	0.351581	-0.24281	-0.0194931	0.136916	-0.0122571	0.181497	-0.0927279	-0.34806	0.16635	0	0.0133769	0.202468	-0.317462	-0.127667	0.279628	0.0117454	-0.45303	0.621264	0.094886	-0.094886	-0.238107	-0.456352	-0.382153	0.124057	0.361865
E2F2	-0.644143	-0.423639	-0.0694574	0.11807	0.29729	0.216777	0.388179	0	0.00872536	-0.247674	-0.0338558	0.394986	-0.01049	0.579839	0.290284	-0.572528	-0.220338	-0.239622	-0.100203	0.0613122	0	-0.49534	0.0127043	0.294112	-0.0615317	-0.195222	0.00377977	0.317801	-0.127724	0.14745	-0.329529	-0.0966853	0.396378	0.0966853	-0.458418	0.139396
HDHD2	0.646954	0.397669	0.254648	-0.0416568	0	0.217516	0.220452	0.257488	-0.120165	-0.0254728	-0.163268	-0.303556	-0.142988	-0.00231863	0.086323	0.330774	-0.129941	0.0628349	0.160891	-0.120659	-0.00653422	-0.119297	-0.113982	-0.313653	0.0259173	0.295567	0.078455	0	-0.312852	-0.190807	-0.013937	-0.106342	0.0925406	0.106822	0.013937	0.171529
LAT2	-0.723644	0	0.304553	-0.262325	-0.439727	0.217744	-0.629006	0.536961	0.888736	0.31002	0.518635	1.12321	-0.40044	-0.737362	-0.420776	0.451076	-0.0864618	-1.47384	-0.405971	0.422036	0.445681	0.828547	0.882891	1.49192	-0.325072	-0.268995	-1.13523	0	0.178319	0.00862077	-0.452455	0.194194	-0.558519	-0.724373	-0.00768988	0.00768988
RELB	-1.31422	-0.803308	-0.775063	-0.286655	0.15372	0.218974	0.312534	-0.0972365	0.375158	0.769865	0.141144	0.270843	0	-1.3497	-0.386728	0.147551	-0.204331	-1.32805	-1.39034	-0.225262	0.507277	0.554484	0.786004	0.886356	0	-0.514312	-0.789468	0.271474	0.0621499	0.0894386	-0.00762403	0.00762403	-0.860237	0.114618	-0.0369555	-0.104304
STK39	0.202303	0.00862898	0	-0.140143	-1.4532	0.219149	0.0218061	-0.547803	-0.65474	0.0549219	-0.272007	-0.144443	0.195172	-0.0306856	0.0927665	0.185233	-0.0529467	0	0.403159	-0.179973	0.153414	-0.0502635	-0.511981	-0.704932	0.0690216	0.663594	0.497972	-0.20839	-0.026622	0.256521	0.164799	-0.0626778	0.610276	0.026622	-0.200947	-0.0874875
TMEM44	-0.505636	0.0315652	0.0541743	-0.0995818	-0.00257974	0.220349	-0.327743	-0.11115	0.279266	0.639572	0.622861	0.41706	-0.212558	0	-0.17746	-0.210902	0.0424125	-0.71276	-1.00076	-0.104043	0.579717	0.998436	0.589247	0.918999	-0.228701	0	-0.215881	0.253742	0.64847	-0.19286	-0.260751	0.299412	-0.0647979	-0.336888	0.201858	0.0647979
FBXL7	-0.678077	-0.0987746	0.171415	0.58328	-0.132148	0.221254	-0.0520338	-0.207928	0.25486	0.613429	0.616609	0.71445	-0.0153638	-0.00456008	-0.242837	0	0.358474	-0.905192	0	-0.287704	0.405243	0.925659	0.919436	0.697456	-0.482583	-0.209583	-0.132539	0.532847	0.452269	-0.172972	-0.238591	0.565435	-0.111186	-0.165072	0.369989	0.111186
AP1S2	-0.0379902	0.26663	0.415584	-0.147304	0.127661	0.224883	-0.0620431	0.827226	0.165251	-0.0972625	-0.392933	-0.764457	0	0.0828788	-0.257925	0.663456	-0.709233	-0.12459	0.171058	0.0385943	-0.736289	0.639367	-0.838581	-0.427358	0	0.202057	-0.154137	0.150242	0.0406638	-0.0274308	-0.2468	0.160272	0.0274308	-0.0962486	-0.0528041	0.458139
KIT	0.179208	0.311655	0.118434	0.09205	-0.198151	0.225493	0.081619	-0.176508	-0.994876	-0.581489	-0.0381999	-0.12433	0.00770609	0.0951524	-0.160419	-0.276955	0	0.335526	0.443625	0.231154	-0.224151	-0.231679	-0.306986	-0.207179	0	0.29138	0.423019	-0.0553609	0.071749	-0.543149	-0.103374	0.0984174	-0.071749	-0.499326	0.150177	0.106713
TMEM2	-0.416206	-0.180536	-0.294714	-0.336722	-0.169127	0.227562	-0.0806185	0.392666	0.49293	1.08162	0.375905	0.129343	0.0195656	-0.0721312	-0.0994994	0.362977	0	-0.483645	-0.423802	-0.0515613	0.683248	1.61962	0.285953	1.45723	-0.134028	0.123233	-0.626442	0	-0.0534535	0.102183	0.0687403	-0.0429464	-0.102194	-0.160633	0.0767303	0.0429464
LCE2A	0.330931	-0.0965651	-0.166413	0.261553	-0.0761162	0.228824	0.549016	0.216521	0.437094	-0.192219	-0.188952	-0.65146	0	0.588347	0.363987	-0.964531	-0.407521	0.823146	0.109764	0.568698	-0.654017	-1.25736	0	-0.888633	0.106063	-0.217084	-0.229222	0.101318	0.179646	-0.256077	0.542068	-0.0597897	0.0597897	0.60667	-0.361161	-0.964414
GALT	0.251115	-0.0119328	0.141809	0	0.441252	0.232464	0.321927	-0.118088	-0.240754	-0.569738	0.155633	0.158736	-0.213425	-0.221826	-0.091152	-0.0542273	0.0771135	-0.568437	-0.18221	-0.249307	0.0580305	-0.32694	0.0613998	0.0953268	-0.287102	0	0.167088	0.14543	-0.283493	-0.0638556	-0.0292599	0.0506376	0.0773068	0.0234216	-0.0234216	0.0725674
HOXC13	-0.372214	0	-0.00866536	0.563846	0.106054	0.233708	0.0921326	0.281223	-0.681064	-0.64427	-0.0440181	0.13766	0.00602194	-0.224643	0.0391419	-0.255744	-0.477555	0.0788218	-0.250116	0	0.547233	-1.66171	-0.227543	-0.790743	0.227998	0.7221	-0.337676	0.156286	-0.335852	0.0657623	0.563543	-0.39265	-0.206811	-0.0657623	0.348969	0.279432
PPARGC1A	0.56863	0.589168	0	-0.244054	-1.3233	0.234009	-0.0908122	-1.64554	-1.29998	-0.328483	0.371415	0.566711	0.617502	0.0290741	0.502164	-0.121854	-0.355633	0.0108095	0.520732	0	0.565178	-0.7049	-0.369703	-1.94595	-0.0292431	0.257297	1.10244	-0.453792	-0.219028	0.219028	0.260695	-0.259494	1.21831	-1.22549	-0.327858	0.330037
SYNPO2	-0.0526297	-0.275164	-0.789318	0.13369	0.247379	0.234549	0.633599	0.648224	-0.767138	0.483635	0.423001	-0.164143	0.74417	0	-0.221246	-0.0121676	-0.15459	-1.05053	-0.408919	-0.42228	-0.0734806	-0.343556	0	0.0562773	1.61477	0.0395345	0.263729	0.915906	0.341837	0.153026	-0.602571	-0.153026	-0.399624	-0.664953	0.922674	0.20182
BIK	-0.455304	0.181142	-0.362976	0.182698	-0.421846	0.234997	-0.0786301	-0.121759	0	-0.0429283	0.269309	0.636115	0.149936	-0.329591	0.350369	-0.252304	0.0106241	0.309668	-0.163366	0	1.04295	-0.386099	0.914357	-0.0506157	0.356107	-0.235656	0.0100816	-0.357701	0.0134466	0.245347	0.321912	-1.15828	-0.709155	-0.0134466	-0.202101	0.0838256
CCS	0.00655696	-0.049585	0.0316752	0.0565164	-0.041801	0.237589	0.187123	-0.473589	0.058215	-0.146341	-0.136996	0.155767	-0.0510607	-0.0506774	0.238612	-0.00765539	0	-0.0283299	0.120416	0.0114943	-0.24947	-0.18876	0.0030258	-0.00250509	-0.109813	0.0083813	0.0940682	0	-0.0286961	0.0848761	0.0286961	-0.0506125	0.118657	0.0365042	-0.0439448	-0.133861
GRK5	-0.576018	-0.267429	0.174524	-0.27144	-0.314981	0.239132	0.000457959	-0.0565911	-0.492774	0.198113	0.0876048	0.0389392	0.0130616	0.0520937	-0.132868	-0.0960624	0	-0.726159	-0.406182	-0.0738139	0.00678358	0.522439	-0.00719972	0.128336	-0.043344	0.14894	0	0.463279	0.525301	0.177406	-0.647505	0.336153	-0.399849	-0.177406	0.263944	-0.236321
FGFR2	-0.340328	-0.19234	-0.565985	0.173845	0.342028	0.239446	0.670365	-0.325574	-0.580669	-0.453975	0.115157	0.0371669	0.400427	0.0972884	0	-0.572407	-0.300767	0.153248	0.0469449	-0.565408	-0.205301	-0.748228	0	-0.513519	0.240434	-0.0921536	0.0231951	0.442618	-0.116544	-0.00641814	0.381637	-0.157416	0.302301	0.00641814	0.261425	-0.0449296
TF	2.63348	-0.0547147	1.05635	-2.68571	-3.16611	0.240507	-0.358037	-0.47998	-1.99753	-2.27835	-1.33568	0	0.592917	1.63989	1.01136	3.97306	2.20948	0	-0.0656102	-0.330741	1.14997	-0.106689	0.234262	-0.657892	1.37585	1.83531	-0.572985	3.41963	-0.0999988	1.42272	-1.52572	0.0999988	0.989075	-1.87078	1.00293	-1.13594
MLANA	0.803894	-0.215923	-0.595352	-0.574013	0.292598	0.243123	-0.0943714	0.891346	-3.06408	-0.289494	0	-0.719781	0.0579258	0.63819	0.255603	-0.429754	0.147053	0.740463	0.733864	-0.172525	-0.183765	0.0168196	-0.339117	-0.819737	0.408674	0.325276	-0.00650402	0	-0.851731	-1.39633	0.184511	-0.0441274	-0.260014	0.0441274	0.125738	0.532059
SLCO2B1	-1.70531	-0.68425	-0.551715	-0.745172	-0.680902	0.244739	0	0.711347	1.30229	0.835889	0.916622	0.858539	-0.289166	-0.692598	-0.84366	0.912883	0.0396703	-2.35514	-0.376356	-0.194027	0.670399	2.11094	1.10572	1.99775	0	-0.30639	-1.16591	0.244213	0.0895806	0.0365714	-0.0365714	0.0679769	-0.500298	-0.598691	0.410977	-0.0648512
CRYZ	0.637105	0.533846	0.605927	-0.196624	-0.349431	0.249518	0.131326	0.731368	0.14071	-1.64455	-1.02123	-1.8567	0	-0.00208053	-0.0948987	0.18703	-0.00325818	0.207777	0.051543	0	-1.49975	-1.74298	-1.7195	-1.6164	0.328032	0.0245501	0.128091	-0.415559	0.0917748	-0.24097	0.267649	-0.0992125	-0.633929	0.604509	0.657386	-0.0917748
WDFY4	-1.13298	0.0625067	-0.092553	-0.805838	-0.355657	0.249668	-0.466346	0.940556	1.46239	1.0348	1.37639	2.03615	-0.496334	-1.02798	-0.985541	1.45253	0	-0.841479	-0.482313	0	0.537116	1.613	1.63658	1.65244	-0.538421	-0.626249	-1.7195	0.269295	-0.917354	0.65057	-0.585679	0.0430053	-0.0430053	-0.0760368	0.12024	1.09919
KLF9	0.39869	0.33127	-0.0286257	0.550567	0.187398	0.249761	0	-0.00596488	-0.0204455	0.543244	0.749414	-0.358444	-0.336309	0.123194	-0.0739152	-0.611912	-0.531055	-0.414622	0.118681	-0.118462	-0.328286	0.9791	0	-0.00482294	0.153353	0.0563276	0.614682	-0.439657	-0.142851	-0.461979	0.567441	0.335192	-0.315152	-0.384158	0.687258	0.142851
DHRS4	0.464942	-0.310694	0	-0.029629	-0.435506	0.252408	0.453942	-0.341406	-0.547992	-0.313727	-0.210684	0.0342929	-0.0407992	0.161842	0.37541	0.245008	0.445617	0.291997	-0.1332	-0.17053	0.0926032	-0.235106	0.412467	-0.199871	0	-0.00561404	0.13867	0.255324	-0.0636166	0.311467	-0.143807	0.0966968	0.0452293	0.241069	-0.0817514	-0.0452293
HIST1H2BE	-0.0149839	-0.221767	-0.27819	-0.215985	0	0.2525	-0.0499082	0.503573	0.261609	-0.371976	-0.0809838	0.369918	0.128519	-0.416613	0.0181423	0.129997	0.333926	0.640821	0.798312	0.17524	-0.0796196	-0.168677	0.0736349	-0.0265594	-0.242662	-0.0812289	0.095309	0	-0.168608	0.053058	0.449131	-0.0598064	0.377991	0.209937	-0.152157	-0.053058
COL4A2	-1.38911	-0.476072	-0.813319	-0.131072	-0.577875	0.252661	0.0205736	-0.16089	0.827378	0.835986	1.04125	0.768799	0	0.465297	0.115685	-0.566654	-0.15504	-1.88603	-1.74747	-1.20501	0.568712	0.98715	0.853212	0.691011	0	-0.324205	-0.978806	1.23688	0.995943	0.175888	-0.258418	0.192513	-0.176986	-0.175888	0.524795	-0.566261
2018-03-01	-0.374052	0.180986	0	-0.257302	-0.424678	0.258632	-0.454731	0.732801	1.14274	0.76323	0.780444	0.256386	-0.00254433	-0.324045	-0.744741	0.717967	-0.671009	-0.3883	0	0.269092	0.527316	1.51567	0.216669	0.621941	-0.249628	-0.113802	-0.409304	-0.137702	0.160113	-0.148924	-0.190318	-0.024639	-0.306946	0.024639	0.174229	0.327604
NEK3	-0.0703443	0.324463	-0.137906	0.19179	0.123131	0.259365	-0.0665536	0.346135	0.510193	0.582172	-0.0227904	0.203162	-0.161203	-0.0607391	-0.381998	-0.244269	0	-0.313239	0.135724	-0.208563	0.413642	0.881943	0.293283	0.12365	0	-0.293501	-0.112044	-0.149935	-0.0886293	0.0295201	-0.0245513	0.287208	-0.391068	-0.227088	0.0245513	0.144374
USP30	0.177674	0.161074	-0.0891175	0.140889	0.153802	0.260083	0.156775	-0.134456	-0.327037	-0.158115	-0.198644	0	0.123481	0.205496	-0.0664581	-0.00286913	-0.0520007	0.35332	0.0201027	-0.0474831	-0.0158513	-0.503939	-0.147891	-0.308659	0.0329247	0	0.214982	0.293027	-0.0957718	-0.112832	0.243604	0.224457	-0.144971	-0.07486	0.07486	0.36928
GDF15	-0.5037	-1.12207	-0.29493	0	-2.14009	0.260488	-1.03915	-0.298336	1.83713	1.26092	0.0483136	0.351764	0.812779	-0.922308	-0.895509	0.0108321	0.567718	0	-0.255581	-0.206858	0.456483	2.63782	0.0256758	1.39984	0.209982	-0.191766	-1.02967	-0.275698	1.35116	-0.846926	-0.278972	0.278972	-1.19741	-3.34816	1.13561	1.23206
TPD52L1	1.2782	0.646407	0.512232	0.408135	-0.277581	0.261326	-0.169792	-0.154351	-0.222236	-0.0976796	-0.310904	-0.0232931	0	0.10927	0.349953	0.50012	-0.113819	0.11316	0.295124	0.245087	0	-1.23746	-0.77861	-1.39271	-0.118589	0.185145	0.200168	-0.572025	-0.337388	0.160366	0.0248174	-0.287727	0.506852	-0.245004	-0.0248174	0.455191
TNNI2	-0.40491	0.484517	0.855949	0.818054	1.10844	0.261431	0.130026	-0.920686	-0.705187	-1.60992	0	0.557938	-1.13423	0.42441	-0.0564771	-1.76485	-0.520577	0.902566	1.00688	-0.514711	-0.196786	1.53284	-0.171293	-1.76172	0.219026	-0.209799	1.18033	0	0.597629	-1.00734	-0.54873	-0.0510994	-0.2062	1.18538	0.0510994	0.244347
C10orf35	0.658644	0.760754	0	0.252252	0.000224809	0.261482	0.450356	-1.1515	-0.849526	-0.624974	-0.634664	0.0215099	-0.355025	-0.045024	0.647181	-1.04525	-0.879929	0.805228	0.353727	0.236642	-0.218662	-1.52797	-1.68694	-0.748879	0.458474	0.187537	-0.716751	0	-0.18779	-0.289016	0.18779	0.292562	0.646108	-0.591175	0.457326	-0.400239
CHMP4C	0.809412	0.426254	-0.614693	0.738147	0.385281	0.26157	0.44436	-0.122773	0.294397	-0.21451	-0.0316287	-0.623308	-0.0121087	0	0.320809	-0.294388	-0.164267	0.461417	0.422306	0	-0.480703	-1.53246	-1.09381	-1.54667	0.0637026	-0.132061	0.0653972	0.038296	0.379948	-0.0727846	0.301855	0.298889	-0.371328	-0.613544	0.0222303	-0.0222303
ADSSL1	-0.050831	0	-0.741452	0.0203553	0.0174236	0.262246	0.542894	-0.387305	-0.106893	-0.260412	0.147794	0.326823	0.255339	-0.228899	-0.0605562	-0.48573	0.1193	-0.153879	-0.119954	0	0.327339	-0.861472	-0.227739	-0.532415	0.750526	0.7422	0.538921	0.667474	0.11656	-0.403422	0.347839	-0.0144892	-0.499358	-0.282931	0.0144892	0.275637
ALAD	-0.0225739	0.169022	-0.101616	0.107135	0.208004	0.262811	0.313678	-0.305804	-0.209322	-0.317882	0.00677629	0	-0.208317	0.140026	0.302308	-0.565945	-0.293638	0.0360234	0	-0.00251127	-0.240889	-0.666683	-0.0144282	-0.478468	0.178122	0.130863	0.0579706	0.197922	-0.0722601	0.130385	-0.0820157	0.0251429	-0.0251429	-0.123601	0.107204	0.051503
NDRG4	0.220949	0.300658	-0.11678	0.311416	-0.356189	0.264682	-0.00527138	0.311049	1.22051	0.384067	-0.0242388	0.0834542	-0.354335	-0.000768992	-0.0435237	-0.49102	0	-0.660394	-0.701237	0.588428	0.310451	-1.2632	0.337077	0.115632	0	0.350207	-0.126244	-0.456588	-0.149519	-0.657638	0.934005	0.0684284	-0.0684284	0.878559	-0.0780841	0.59546
TRIB3	-0.0809032	-0.100858	-0.285856	0.294064	-0.356747	0.266596	0.444415	-0.0758165	-0.205409	0.747597	0.00236257	0	-0.537844	0.0303584	0.244291	-0.136918	0.147045	0.149698	-0.324377	0.389986	0	0.881705	-0.974922	-0.0101555	0.061489	-0.206607	0.434033	-0.0118476	-0.221226	0.209807	0.327594	-0.323614	0.285259	0.134306	-0.47468	-0.134306
PTDSS2	0	-0.15859	0.183243	0.0530389	-0.125632	0.267044	0.303634	-0.157558	-0.0709876	0.0938974	0.133009	0.518229	-0.196328	-0.0285276	0.37224	-0.171103	-0.115375	-0.403186	-0.618081	-0.058523	0.00319431	0.0483487	0.0587961	0.0291999	-0.036679	0	-0.0127218	0.0750303	0.00760959	-0.0976046	-0.00760959	0.122027	0.123653	0.0255205	-0.0120053	-0.0949552
APOD	-0.0967398	0.955676	1.044	0.00983084	-0.742281	0.268855	-0.745725	-0.380153	-1.34508	0.0429712	-0.169576	0.412407	-0.342303	0	-0.331063	0.245287	0.10415	0.379347	0.820407	0.924556	0.366232	-0.816232	-0.606372	-0.710669	-0.673469	0.621568	-0.0826343	0	0.125107	0.20184	-0.471039	1.07673	-0.125107	-1.02028	0.610793	-0.189686
PROCR	0	0.23222	-0.120797	0.0887362	-0.470154	0.269001	0.0380181	-0.279177	-0.336439	-0.291107	0.0436006	-0.174694	-0.0246836	-0.061962	0.390174	0.0215836	0.537399	-0.366547	-0.159086	0.816505	0.050288	-0.349886	-0.123136	0.244797	-0.34122	0.720736	0.151866	0	0.117973	-0.191599	-0.180186	0.231861	0.0406081	-0.254887	0.158273	-0.0406081
PDCD4	0.253655	0.338196	-0.210866	0.0849808	-0.528915	0.271826	0.185864	0	-0.656454	-0.273083	-0.203992	-0.281452	0.366922	0.150619	0.382505	-0.204237	-0.233316	0	0.266108	-0.0565731	0.028957	-0.70576	-0.683787	-1.21052	0.517595	0.486322	0.480241	-0.0519866	0.27512	-0.419889	0.467194	-0.121864	0.265437	-0.104921	-0.187615	0.104921
TDRKH	-0.331006	0	-0.107678	-0.359844	-0.365949	0.27382	0.26106	0.221236	-0.146872	-0.0452672	-0.135339	0.321829	0.375419	0.16059	-0.255592	0.67218	0.128305	0.62248	0.190088	-0.346422	-0.263907	-0.181788	0	0.243945	-0.0640504	0.107882	-0.289445	0.352091	0.219954	0.0503517	-0.132815	0.313204	0.17483	-0.227625	-0.0503517	-0.139871
GAA	-1.2723	-0.448281	0.16281	0.134731	0	0.274627	0.120806	-0.502457	0.596407	0.383839	-0.137859	0.696488	-0.373786	-0.013931	0.0535745	-0.581794	-0.497152	-0.58833	-0.772126	-0.510661	0.0991721	0.780639	0.198802	0.718081	-0.622704	-0.10051	0	0.0764519	0.174384	-0.253083	0.161337	0.0599793	-0.468647	-0.0142354	-0.266346	0.0142354
UCK2	-0.221362	-0.279782	-0.415377	0.0317164	-0.0513245	0.275862	0.355174	-0.0331284	0.545879	0.659443	0.591771	0.469827	-0.172777	0	0.216611	-0.425222	-0.103095	-0.438639	-0.404714	0.0831453	0.145704	0.128541	0.485527	0.210308	-0.0799966	-0.514612	-0.600816	0	0.0292417	0.0181281	0.195368	-0.406928	-0.0291477	0.13267	-0.0419306	-0.0181281
SLC24A3	-0.582467	0.0904325	-0.359098	0.0822518	-0.216334	0.279045	0.3622	-0.198479	-0.202748	0	0.2207	-0.0120223	0.128254	0.671263	0.398828	-0.698029	-0.240684	-1.09932	-0.385656	-0.237063	-0.3565	-0.895085	0.191984	0.0462852	0.192831	0	0.0536038	0.358321	-0.0320272	-0.224565	-0.138977	0.0320272	-0.344247	0.207295	0.274003	0.132804
MAB21L2	-0.0842317	-0.409527	0	-0.246461	-0.0345406	0.2833	-0.194683	0.183216	0.838175	0.554386	1.01464	0.993439	0.503294	0.658064	-0.779902	-0.744828	-0.236623	0.16278	-0.388257	-0.273356	0.906055	0.54579	1.11204	1.2761	-0.0812888	-0.327156	-0.562732	0	-0.305079	0.162375	-0.296471	-0.0292359	0.271689	0.0292359	-0.150701	0.206951
CD33	-0.333052	-1.31702	0	-0.526174	-0.0222623	0.284327	-0.428231	0.658354	0.548668	0.126392	0.704966	1.20754	-0.244674	-0.359193	-0.315621	1.36024	0.538896	-1.09282	0	-0.095059	0.18003	0.716941	0.641494	0.995798	-0.781597	-0.57767	-1.05537	0.146702	0.288463	0.191395	-0.91665	0.189307	-0.108105	-0.150328	0.108105	-0.119205
FOLH1	-0.149792	0.686506	0.107088	0.495639	-1.3818	0.284446	-0.70232	0.86791	0	0.675726	-1.27758	-0.126977	-0.598247	-0.0421349	-0.0290155	0.38846	0.568543	0.0848939	0.38025	0.633465	-0.329581	-1.40031	0	-0.702016	-0.152583	0.596115	0.706663	-0.967969	-0.163078	-0.124591	0.318176	0.646551	0.123529	-0.721261	-0.123529	0.455425
ATP1A2	-0.0941428	-0.195933	0.14285	-0.0330064	0.609975	0.285174	0.656264	-0.609673	-1.53696	-1.26716	-0.118115	-0.151549	0	0.803745	0.319258	0.179672	0.738254	0.231419	0	-0.266778	-0.278476	-0.528404	-0.345285	-0.896155	1.41526	1.52258	0.672615	1.33752	-0.0500198	0.0500198	-0.629236	0.453166	0.105896	-0.823902	0.416571	-0.0795565
HOMER2	0.0638465	-0.15312	-0.321032	0.287465	-0.479898	0.288036	0.0860106	-0.0206565	0.163278	0.249753	0	-0.233585	-0.0439425	0.365919	0.355912	-0.220104	-0.235114	0.079626	0.076432	0.422137	0	-0.877881	-0.307166	-0.496143	-0.0839012	0.117572	0.264973	-0.0634299	0.0344615	-0.269413	0.257269	-0.0278223	0.052068	0.0278223	-0.29745	-0.223985
NAP1L5	-0.225296	0.233531	0.335776	0.527396	-0.140154	0.288383	0.239251	0.199104	-0.0737358	0	0.186707	-0.0984501	0.227756	-0.0464893	-0.139271	-0.185625	-0.335465	0.266566	0.497938	0.0252245	-0.134394	0.135002	-0.0703282	-0.719652	-0.379822	0	0.267488	-0.125385	-0.152931	-0.0299256	0.0507618	0.244295	-0.0103407	-0.2983	0.254929	0.0103407
SPRY1	-0.315437	0.347356	0.46507	0.426631	0.0825207	0.288866	0	0.175093	-0.288829	-0.0285928	0.494124	0.220516	-0.0705027	-0.0267137	-0.141971	-0.356927	-0.614041	0.0403951	-0.16238	-0.0786168	-0.0587554	-0.430247	0.204724	0.035068	-0.205487	0.0118781	0.0387599	0	-0.01765	0.01765	-0.285148	0.132155	-0.227668	-0.104953	0.249071	0.0302597
ZNF680	0.865405	0.644441	0.976065	0	0.154234	0.291638	-0.249854	0.586373	0.243463	-0.271148	-0.557129	-0.619966	0.128778	-0.132641	-0.500144	-0.301425	-0.943341	0.178262	0.575999	0.23284	-0.742914	0	-1.03031	-0.836998	-0.173176	0.065789	0.0725335	-0.675651	-0.0969211	-0.435186	0.232303	-0.00275228	0.223002	0.20376	-0.594868	0.00275228
FMO5	0.394796	0.429775	0.374584	0	-0.583324	0.291894	0.114074	-0.663482	-1.38471	-0.878016	-0.392243	-0.0139411	0.33134	-0.0158985	0.530953	0.081698	-0.158967	0.187308	0.853929	-0.00843648	0	-0.714401	-1.13454	-1.45509	0.355723	0.485986	0.570965	-0.351339	-0.258676	0.169155	0.401505	-0.479219	0.50005	0.0804575	-0.396902	-0.0804575
ZP3	0.111278	-0.296922	0.223487	-0.100541	-1.43412	0.292162	-0.174022	-0.212968	0.0103797	-0.541573	0	-0.107444	0.0789515	-0.0360381	0.225998	0.0681084	0.132567	0.32714	0.230497	0.579858	0	-0.52535	-0.791527	-0.819366	-0.672021	-0.350191	0.296407	0.333064	-1.59943	-0.522362	0.414808	-0.00193533	-0.583814	0.00193533	0.142384	0.221028
XBP1	0.26443	0.23642	-0.144826	-0.388582	-0.348906	0.292184	-0.438822	0.00644109	0.86164	0.703678	0.599072	1.02958	-0.18989	0	-0.624705	-0.0341623	-0.654062	-0.498585	-0.363435	0.118296	0.998209	0.755846	0.78666	0.759661	-0.321998	-0.0183721	-0.231539	0	0.475194	0.354801	-0.0224562	-0.425374	-0.293042	-0.155461	0.0224562	1.11264
CLEC10A	-1.45549	0.122089	0	-0.98988	-0.128664	0.292216	-0.366163	0.984183	0.0836825	-0.885871	0.262723	1.16995	-0.992252	-0.978745	-0.839711	1.95956	0.363366	-1.64077	-0.1681	0.13539	0.173781	0.832148	0.685826	0.670106	-0.361823	-0.645129	-1.8465	0	0.0607958	0.307389	-1.35276	0.569754	0.427556	-0.614593	-0.0607958	-0.265227
DPYSL4	-2.83215	0.830771	0.781013	0.858322	-0.362341	0.292858	0.217362	0	-0.539849	0.654006	-0.324987	-0.239718	0.456514	0.435227	-0.736968	-1.55465	-1.01082	-3.21935	-2.33742	-1.4407	0.181995	0.354347	1.10401	0.140211	-1.90289	0.12232	0	-1.75715	1.45484	1.2389	-0.771018	1.16217	-0.542863	0.24226	-0.24226	-0.518557
ANXA3	0.321778	0.10807	0.220236	0.335356	-0.847024	0.297314	0.0972136	-0.25245	-0.466361	-0.680434	-1.14505	-1.27249	-0.375187	0	0.284481	0.0582918	-0.584684	0.504701	0.14848	-0.231347	0.122579	-0.100248	-1.51474	-2.4951	0.326636	0.350707	0	-0.563986	0.126694	-0.309716	0.0419971	-0.0419971	0.176705	-0.429998	-0.0694355	0.668187
SOSTDC1	0.396127	0.186329	0.296001	0.00500131	-0.752449	0.297374	-0.254897	-0.164043	0.185117	-0.689331	-0.889019	-0.115952	0.159212	0.108441	0	-0.312494	-1.39508	0.880037	0.296012	0.035579	-0.607821	-1.81546	-1.01467	-2.11002	-0.443383	0.395035	0.101411	0	-0.756967	-0.154349	-0.0964715	0.196641	0.622175	-0.609038	0.0964715	0.245821
PXDN	-1.59529	-0.518159	-0.554325	-0.260635	-1.13108	0.297776	-0.330551	0.458857	0.947332	1.2441	1.6934	0.722941	0	0.338171	-0.418255	-0.117059	0.149861	-2.22576	-1.88149	-1.05144	0.22799	1.93597	0.945706	1.3524	-0.267751	0	-1.58899	0.721868	0.753301	-0.158585	-0.28781	0.133111	-0.366229	-0.035772	0.485389	0.035772
KCNK5	-0.460773	0.592121	0.0202538	-0.0429696	-1.56703	0.298385	0.0882108	-1.41311	-1.82159	-0.433892	0.578021	1.06849	0.834867	0.134687	0	-0.602558	-0.533998	-0.18254	0.228949	-0.0571948	1.00955	-0.546898	-0.173399	-1.30216	0.273809	0.453334	0.950328	0	-0.142537	-0.396076	0.604729	0.132209	1.27321	-0.747874	-0.132209	0.530349
TNNT2	-0.602698	-0.565528	-0.204132	0.235747	0.497874	0.298416	0.204736	0.197256	0	-1.05325	-0.249807	-0.54185	-0.19256	0.473585	0.690347	-0.619747	0.0940072	-0.387078	0.718997	-0.642299	0.0289293	0.334172	-0.373786	0.297435	0.128845	-0.23489	-0.406214	0	-0.0309218	-0.603835	0.0309218	-0.306645	0.268695	0.913616	-0.14076	0.649511
C10orf32	0.594001	0.615881	0.218664	0.417701	0.153627	0.299272	0	-0.0943486	0.0157634	-0.262985	-0.70316	-1.2901	-0.46043	-0.416515	-0.639393	0.0747435	-0.4476	0.568551	0.545098	0.755756	-0.329523	-0.108665	-0.848547	-1.06402	0	0.32393	0.263555	-0.340412	-0.00404106	-0.258077	0.188433	0.388867	0.0223412	-0.0174621	-0.417392	0.00404106
NCALD	-0.1133	0.406388	0.0684206	-0.122423	-2.27835	0.30121	0.301261	-1.06213	-2.6086	-0.815764	0	0.567373	0.970714	0.0687703	0.478587	-0.230241	-0.133287	-0.0322266	0.561596	0	-0.215419	-1.29378	-0.877978	-1.70384	0.321961	0.440551	0.614103	0.0886233	0.544416	-0.0566989	0.0756383	-0.236704	1.22808	-1.12687	-0.0689861	0.0566989
NUDT2	0.380379	0.441833	-0.0529571	0.166457	0	0.314416	0.423712	-0.23257	-0.123735	-0.198247	-0.876964	-0.40865	0.599072	0.229467	0.396268	-0.10229	-0.0137041	0.599959	0.280248	0	-0.227207	-0.182902	-0.732868	-0.310359	-0.373391	0.472754	0.659337	0.586283	-0.0673449	0.245475	0.0673449	0.194366	-0.540472	-0.0907968	0.428571	-0.196947
NOX4	-2.14931	-1.75891	-1.24985	-0.672463	-1.91444	0.315628	0.415476	-0.394607	1.9789	1.90238	1.11541	0.965986	-0.0419065	-0.440311	0	0.495145	0.0389745	-1.34793	-1.314	-0.390644	0.721312	1.23203	1.638	2.5446	-0.280929	0	-0.963674	0.638821	0.779637	0.0318297	-0.0318297	-0.231315	-1.48263	-0.273481	1.1399	0.895313
LAPTM5	-0.795993	0.29322	-0.282227	-0.612399	-0.5029	0.319733	-0.266585	0.514836	0.761657	0.503012	0.357599	0.687793	-0.272445	-0.709133	-0.660413	0.968053	0	-1.25638	-0.115245	0.116573	0	0.80803	0.748885	1.39022	-0.446197	-0.154523	-0.847971	0.159929	0.31692	0.0175852	-0.35447	0.104518	-0.340021	-0.846819	-0.0175852	0.0300262
CFH	0.0997077	1.26742	1.41273	0.558919	-0.620015	0.319751	-0.169864	-0.0187882	-0.507105	0.220436	-0.318122	-0.424208	0	0.388301	-0.438416	0.440225	-0.0236818	0	1.56775	1.45683	0.0301005	0.391384	-0.240568	-0.749838	-0.287123	0.83732	-0.208997	-0.153865	0.364667	0.0544031	-0.698713	0.974487	-0.0544031	-0.161574	0.532342	-0.464927
GPD1L	0.128008	-0.181159	-0.149075	-0.138846	-0.199184	0.32201	0.539644	-0.298903	-0.683264	-0.212356	0.550513	-0.130689	0.548466	0.338824	0.535327	0	0.146663	0.129371	0.0125964	-0.550301	-0.0704796	-0.561378	0	-0.501681	0.326822	-0.0432004	0.0881817	0.217294	-0.117601	0.117601	-0.279828	-0.17484	0.418716	-0.135486	0.203519	0.491804
MB	0.00861126	0.250591	0.551382	-0.807105	-5.69817	0.322419	0.343875	-0.804325	-1.70998	0	0.045451	0.901069	-0.352982	-1.06535	0.131376	-0.495715	-0.807496	0.100688	0.896453	-0.345387	0	-0.923182	0.392878	-1.4242	0.0495029	-0.337047	0.328819	-0.335356	-0.655873	0.165559	-0.165559	-1.03047	1.37124	-1.02634	0.2095	0.642983
ARHGEF15	-0.3919	0	-0.00113253	0.0237087	-0.250686	0.323495	-0.00178837	-0.100643	0.393552	0.757624	0.57473	-0.0612167	0.135146	0.196346	-0.37807	-0.314305	0.678403	-0.446614	-1.29903	-0.722679	0.39916	0.546839	0	0.434092	-0.429636	0.158087	-0.177512	0.395218	0.537118	0.514754	-0.159654	0.17167	-0.226899	-0.116341	0.0544251	-0.0544251
FKBP1B	-0.55085	0.0106906	-0.200725	-0.0220781	0.344138	0.329042	0.415135	0.331923	0.418333	-0.0416134	-0.458728	0	0.257481	-0.17721	-0.00334655	0.269122	-0.0815556	0.764871	-0.201204	0.154948	-0.357689	-0.0060842	0	-0.00864851	0.118101	-0.0354819	0.282099	0.343136	0.37741	0.0297641	-0.577725	-0.0297641	-0.120088	0.510525	-0.276958	0.307183
SRPX	-1.59405	-0.358371	0	0.344459	0.16368	0.330487	-0.180117	0.459403	-1.01003	-0.0611454	0.187091	0.455524	-0.247051	-0.376925	-0.365105	0.516446	0.268506	-1.38457	-0.73872	0.380757	-0.188693	0.530155	-0.404995	0.0377079	0.00139037	0	-1.05546	0.0885853	0.605658	-0.0750761	-0.296444	0.525655	-0.0408888	-0.684269	0.0781667	0.0408888
EYA2	0	0.308305	0.428218	-0.0349576	-0.272401	0.333815	0.0681684	-0.469197	0.00324084	0.388466	0.471221	-0.116104	-0.327844	-0.294619	0.512752	-0.49403	-0.482277	-0.606678	0.30989	0.686538	-0.224446	-0.126095	0.0337073	0.210158	0	-0.0555587	0.763925	-0.157973	0.0837774	-0.427211	0.0539371	-0.0594953	0.165683	0.154678	-0.325472	-0.0539371
NRBP2	-0.350997	0.132116	0.00340551	0.378165	0.496436	0.335794	-0.275632	0	0.722286	-0.403273	0.325097	0.412949	-0.540288	-0.113728	-0.289517	-1.09706	-0.717441	-0.0843446	-0.232333	-0.0398243	0.63184	0.975493	0.656008	0.698712	0	0.0349292	-0.0703347	-0.238355	-0.502377	-0.539905	0.1219	0.239616	-0.1749	0.0101802	-0.0101802	0.163861
HIST1H1C	0.160128	-0.266894	-0.372389	-0.365844	-0.244785	0.339754	0.271395	-0.271458	0.0247461	-0.0492609	0.0606613	0.207559	-0.139974	-0.127655	0.175051	0	0.26737	-0.113279	0.132713	0.196734	0.0130146	0	0.247602	-0.155499	-0.155275	-0.181083	0.174048	-0.0930078	-0.12339	-0.182208	0.13934	-0.0889408	0.418793	-0.165183	0.313245	0.0889408
CLIC2	-0.367601	0.512794	0.908524	0.102144	0.439563	0.342366	0.339802	1.07431	-0.00330772	-0.235181	-0.268932	-0.586905	-0.0522362	0	-0.418181	0.626099	-0.298351	-0.234499	0.741816	0.453071	-0.493924	0.677256	-0.838099	-0.181466	0.206356	0.139657	0	-0.0612373	-0.0895146	0.200905	-0.0860915	0.479985	-0.128298	0.0850388	-0.0380226	0.0380226
ATP1B1	-0.375368	0.559158	0.185083	0.342106	-1.01878	0.343388	0.254868	-0.841593	-1.08712	-0.247029	-0.0828312	0.304445	0.477706	0	0.585099	-0.413054	-0.866839	-0.467004	0.493371	0	0.4708	-0.72939	-0.416123	-1.40555	0.365518	0.530497	0.683235	-0.201653	0.0484654	-0.194022	0.721919	-0.0484654	0.725062	-0.49664	-0.0845477	0.576261
LY86	-0.520114	0	-0.368181	-0.778277	-0.730743	0.343963	-0.200411	0.369326	0.582289	0.649658	0.324081	1.08828	-0.718977	-1.22345	-1.3211	1.19852	0.065295	-2.64984	0.232083	-0.422212	0	0.034885	0.387809	1.06438	-0.609015	-0.476296	-0.676931	0.16466	1.05415	-0.128111	-0.351571	0.746248	-0.305758	-1.62934	0.128111	0.550947
ADPRHL1	0.326809	0.676361	-0.399881	0	-0.788347	0.345686	-0.0139969	-0.0904032	-1.04386	-0.311159	-0.244034	0.321101	-0.174962	0.519636	0.135367	0.166181	0.279376	0.573637	0.135494	-0.174748	-0.0348942	-0.793508	0.0475168	0.237969	0.216393	0	-0.422862	-0.0532355	-0.368514	0.220683	-0.498245	-0.298754	0.219811	0.0461028	0.622983	-0.0461028
SAMD9	-0.292599	0.0125544	0.112501	-0.3526	-0.541662	0.35268	0.0679245	0.823832	0.936259	-0.0689134	-0.669403	-0.733628	0.370683	-0.337259	-0.633978	1.1679	0	-1.12651	0.186988	0.122689	-0.243931	0.826391	-0.306938	-0.59325	0.0837606	0.72882	0	-0.126378	0.477913	-0.603032	0.607312	0.175076	-0.175076	0.380249	-0.651582	-0.455913
FHL1	-1.03683	0.523148	0.542062	0.0391819	-0.257311	0.353096	-0.0939353	0.386414	-1.76654	-1.35653	-0.563834	-0.627592	0.304197	1.07222	0.336701	-0.0736666	0	0	0.162319	0.0934694	-1.4924	-0.511825	-0.933394	-1.07587	0.834694	0.655476	-0.119049	0.907143	0.937327	-0.00934839	-0.704569	0.810974	-0.64518	-0.655138	1.37722	0.00934839
GSR	-0.646078	-0.259675	-0.343821	-0.0331085	-0.0222059	0.356627	0.335454	0.0247421	-0.62529	-0.263443	0	0.181124	0.498022	0.13992	0.240025	-0.190348	0.0413801	-0.341627	-0.0865736	-0.222768	0	-0.0766458	0.107911	-0.140326	0.323827	0.160691	0.3308	0.192923	-0.0170602	-0.197871	0.481202	-0.126662	0.178886	-0.482997	0.24075	0.0170602
MAT1A	0.669295	-1.70178	-0.260687	0.10364	-0.31117	0.357169	-0.481134	0.52889	0	0.115398	0.44522	-0.843649	-0.265188	0.775829	0.917591	-0.471718	-1.20243	-1.10368	1.59863	0.131121	-0.00146043	0.385126	0	0.155618	1.13453	-0.181637	-0.713714	-0.0185312	-1.40311	-0.37971	0.677726	0.0268814	-0.358607	0.490927	-0.0268814	0.250561
LRRC32	-2.0427	-0.755596	-0.780041	-0.120606	-0.574267	0.359038	0	0.0316167	0.0184097	0.8497	0.77202	0.25597	0.0689552	-0.31037	-0.263302	-0.168175	1.05991	-1.83234	-1.15574	-0.091339	0.492399	1.73323	0.618458	0.809508	-0.137469	0	0.0161377	-0.116852	1.43301	-0.038667	0.0370928	-0.0370928	-0.124138	-0.096091	0.393552	0.333133
CLDN7	-1.49612	0.230672	0	0.382889	-1.21939	0.361138	0.352691	-0.93076	-0.703122	-0.417169	0.295606	0.928894	0.460462	-0.0869974	0.55953	-0.952919	-0.851094	0.243296	0.241152	-0.358553	0.861452	-0.0374338	-0.163987	-0.463163	0.299042	0	0.792644	-0.0152677	-0.345345	-0.106027	0.50445	0.106027	0.911094	-0.831964	-0.3385	0.743413
TMC4	0.184554	0.0312014	-0.3586	-0.274053	-1.60308	0.363668	0.0175845	0	-2.23479	0.015003	0.421392	0.494299	-0.197698	-0.0889039	0.699015	-0.583599	-0.445762	-0.920699	0.361154	-0.172917	1.26036	-0.668934	-0.257593	-0.754914	0.813735	0.186502	0.616595	0	-0.289806	0.33595	0.225831	-0.579973	0.252009	-2.17822	-0.225831	0.370883
ITGAM	-1.464	0.0238308	-0.0250655	-0.780911	-0.605999	0.363804	-0.300072	0.183425	0.522885	0.433862	0.335129	0.675424	-0.267598	-0.388213	-0.55274	0.639652	0	-1.565	-0.187769	0	0.229194	1.69616	0.843051	1.14757	-0.392139	-0.346905	-0.659947	0.338232	0.425667	-0.124163	-0.230651	0.313514	0.212523	-1.24231	0.124163	-0.44731
IFIT2	-0.794331	0.0685975	0.152073	-0.49476	-0.502534	0.363885	0.0461035	0	0.289261	-0.195776	-0.229163	-0.0923623	0.493224	-0.412995	-0.68297	0.31648	0.127663	-0.527644	0.0639713	-0.183119	0	-0.185558	0.514152	0.487151	-0.275683	0.153352	-0.290854	0.301639	0.867439	-0.086694	0.119551	0.388162	0.086694	-0.227872	-0.187397	-0.279983
TFPI2	-0.586847	0.97921	0.682359	0.136044	-1.19082	0.366488	-1.3187	0.263916	-0.0246277	-0.344396	0.605271	0.911996	0.115691	0	-0.346771	-0.084287	-0.692461	-1.78637	0.626066	-0.855725	-0.632957	0.18786	0.522239	0	-0.378764	1.21522	-0.315963	2.62903	1.22606	0.158285	-0.158285	0.743614	-1.60724	-0.173021	1.21121	-1.10376
CEACAM1	0.669939	0.105046	-0.428081	-0.945998	-1.90003	0.368127	0	-1.23927	-0.786304	0.535859	0.831522	0.814803	-0.411102	-0.249282	0.256685	0.163026	-0.433625	-0.212122	0.395764	-0.481673	0.899964	0.213439	0.0694874	0.150511	0	-0.00393918	-0.0734619	-0.123448	-0.258625	0.474412	-0.0987276	-0.809361	1.11453	-0.958992	0.0987276	0.253005
HCLS1	-0.813158	-0.0902329	0.0848656	-0.681328	-0.780129	0.368229	-0.165748	0.553815	0.859751	0.480004	0.710794	1.10029	-0.875191	-0.620059	-0.675879	1.27016	0	-1.4725	-0.277422	0	0.128371	0.824452	0.690677	1.2601	-0.637199	-0.284297	-1.10007	0.1456	-0.0923353	0.412111	-0.0232922	0.204862	-0.159141	-0.848327	0.0648794	0.0232922
OPLAH	-0.0867366	-0.109231	-0.270515	0.276835	0.13413	0.368902	0.326736	-0.372344	-0.00696057	0	0.349373	0.346885	-0.290068	0.0334183	0.310423	-0.296464	-0.0275605	-0.910892	-0.28202	0.0240409	0.45522	0.215342	0.379487	-0.0274312	0.167792	-0.211674	0	-0.147377	-0.343965	-0.0196867	0.728912	-0.0954722	0.3686	-0.147524	0.226715	0.0196867
VIT	-0.766144	0.0652569	0.893345	-0.108105	-0.147724	0.370832	-0.250067	-0.0842397	-1.36299	-1.65935	0.0500361	0.436522	0.029804	0.0235195	0	-0.0789379	0.376818	-1.20039	0.264173	0.889859	-0.0522098	-1.00186	0.21661	-1.00358	-0.575701	0.174351	0	0.130079	0.415595	-0.553145	-0.224227	0.234444	0.224227	-0.826674	0.612703	-0.56358
NEXN	-0.233093	-0.197236	-0.556694	0.253781	-0.245635	0.373523	0.283481	1.05867	0	0.510744	0.129925	-0.305092	0.45871	-0.101312	-0.321584	0.252337	-0.397984	-1.33777	-0.0870331	-0.111049	-0.271906	0.568728	0.117492	-0.109976	1.37817	0.18676	0	0.811597	0.506302	-0.286802	0.0546425	0.27616	-0.511755	-0.411657	0.0884078	-0.0546425
RHOH	-0.781563	0	0.0401842	-0.576521	-0.633685	0.373816	-0.153517	0.24323	0.207667	0.738322	0.125368	0.784395	-0.827654	-0.93269	-0.860213	1.38902	-0.630091	-1.7257	-0.402264	0.0605598	0.19863	0	0.611181	1.15891	-1.65151	-0.246526	-1.36632	0.228734	-0.885939	0.922709	-1.96877	0.120699	0.341135	-0.868028	0.249421	-0.120699
HLA-DPA1	-0.855667	0.143458	0	-0.735746	-0.238483	0.375279	-0.15655	1.17109	0.411611	0.286845	-0.362181	1.20064	-0.0547554	-1.49964	-1.64839	1.45533	0.116312	-1.47856	0.131629	0.342111	0.25502	-0.00106207	-0.0399731	1.27747	-0.358428	0	-0.707713	0.50378	0.530916	0.192185	-0.390073	0.348124	-0.288649	-0.192185	0.430545	-3.25855
ANPEP	-1.102	-0.122916	0.266572	0.384461	-0.305436	0.376308	-0.269209	0.415814	0.223325	-0.0877575	0.778123	0.754602	-0.503019	-0.321705	-0.201145	0	0.0673913	-1.07893	-0.283166	0	0.248242	0.830601	0.433877	0.386658	-0.636812	0.0160944	-0.29759	-0.331689	0.441794	-0.0406214	-0.00133661	0.444041	0.169319	0.00133661	-0.122528	-0.0275447
TFPI	-0.765585	0.285712	0.600081	0.0785968	-0.0457399	0.37737	-0.170655	0.389828	-0.537467	-0.0493078	0.0602641	-0.10717	0.268854	0	-0.216346	0.149471	-0.279693	-1.01218	0.0729431	0.326044	-0.237176	0.296067	-0.167438	0.129059	-0.403914	0	-0.39251	0.0254996	0.630436	-0.105939	-0.821855	0.518598	-0.441994	-0.28279	0.105939	0.270995
NEDD4L	-0.175426	-0.0127277	-0.20149	0.116509	-0.311029	0.381004	0.0889866	-0.607143	-0.751241	0	0.085016	0.501284	0.316168	0.0701199	0.0317437	-0.611573	-0.659955	-0.0122963	0.0762488	-0.556907	0.457069	-0.422916	-0.455749	-0.570776	0.268841	0.146631	0	0.101377	-0.198851	0.00612152	0.0745511	-0.420577	0.282617	-0.816951	-0.00612152	0.262328
MUC20	-0.654508	0.886781	-0.611043	0.406185	0	0.382993	-0.0891984	-0.370523	-0.972433	0.117276	-0.042974	0.39395	0.299675	0.0750454	-0.481021	-0.0298746	0.213201	1.0235	0.654875	-0.917343	0.518418	-0.248301	1.25896	0.157572	-0.314851	-2.34282	-2.0703	0	-0.725179	-0.0396293	0.0396293	0.15759	0.387346	-0.930019	-0.836003	0.577177
ATP6V1C2	0.523814	0.331413	0.171472	0.325028	0.216917	0.383282	0	0.183014	1.36125	-0.103518	-0.111919	-0.253986	-0.567283	-0.711922	-0.521106	-0.355552	-0.792386	-0.222114	0.176081	1.02518	0.547846	0.0459	-0.0386314	0.132852	0	-0.399191	-0.574509	-0.642229	-0.662396	-0.130033	0.3582	-0.205062	0.130033	0.434174	-0.567021	0.139048
FBXO2	-0.103434	0.304722	-0.244538	0.114529	-0.200508	0.383822	0.534003	-0.927138	-0.434707	-0.272697	-0.0810184	0.576079	0.296685	0	0.684121	-0.719433	0.0192749	0.332735	-0.0363043	0	-0.145903	-1.00654	0.0385018	-1.08342	0.160073	0.523744	0.671353	-0.0941411	-0.225019	-0.250244	0.593343	0.152855	0.943986	0.0653399	-0.848875	-0.0653399
TGFBI	-0.310358	-0.271391	-0.335882	-0.230071	0.324662	0.385775	0.748949	-0.255048	-0.484012	0.115147	0	0.35931	0.759151	-0.00993283	0.515817	-0.205546	0.198715	0.132875	-0.123661	-0.660879	-0.568337	0.139405	0.0948828	0.187586	0.342126	-0.343875	0	-0.012168	0.341931	-0.273946	0.0319195	-0.0319195	0.27688	-0.100067	0.361238	-0.224397
MYL5	-0.0657049	0.331545	-0.3036	-0.0912923	-0.379043	0.387809	0.224907	-0.528617	0.440523	0.285362	0.271322	0.621317	-0.224381	-0.139772	0.105865	-0.260074	0	-0.0217373	0.738252	-0.0446709	0.309738	0.59163	0.601983	0.593035	-0.0468731	-0.0106245	0	-0.00629137	-0.0391929	-0.0482162	0.157484	0.145171	0.168707	-0.0672647	0.0391929	-0.0613251
SPRY2	-0.264504	0	0.254903	0.0937572	0.142853	0.392352	0.193073	-0.363664	-0.383285	-0.0559243	0.116875	0.451137	-0.126668	-0.0286084	0.352091	-0.667568	-0.438224	0	0.0385718	-0.0640451	-0.235272	-0.458305	0.115874	-0.0435777	-0.0540821	0.0834638	0.114471	0.211979	0.0147654	0.114245	-0.0983822	-0.0147654	0.0997561	-0.475944	0.356582	-0.131542
UNC93A	0.71147	0.423987	-0.875123	0.135894	0.315146	0.395535	0.326992	-0.00584705	-0.0563761	-0.0772183	0.100718	-1.93417	-0.203349	0	0.0378356	-0.0515743	-0.423681	0.0144074	-0.0250882	0.154124	-0.0772331	-0.947072	-0.745412	-1.83364	0.138837	0.0573603	0	0.186369	-0.120281	-0.04973	0.724833	-1.78026	0.887258	0.592448	-0.135669	0.04973
NPEPL1	-0.439684	0.306258	-0.268853	0.210554	0.0848077	0.396912	-0.0795971	-0.0460545	0.727142	0.521678	0.29343	0.434207	-0.508646	0	-0.0954206	-0.553894	-0.109822	-0.0826491	-0.00141789	0	0.385039	0.845517	0.642096	0.450817	-0.0616459	-0.0709482	0.124724	-0.153495	-0.00373751	-0.574078	0.0659367	0.105998	-0.298494	-0.0522899	0.0135289	0.00373751
SLC9A3R2	-0.722442	-0.278095	0	0.221324	-0.0717664	0.397587	0.387765	-0.0687189	-0.504325	0.0720707	0.165102	0.250878	-0.12282	0.0695405	0.00360635	-0.563984	-0.203669	-1.13156	-0.639952	-0.892791	0.0490759	0.342598	-0.304955	-0.133897	0	0.525093	0.446908	0.0614519	0.218825	0.16683	-0.997021	0.229951	-0.16683	-0.672416	0.321706	-0.490331
GRB14	0.206268	0.797353	0	-0.175096	-3.16709	0.400785	0.30122	-1.4128	-1.90136	-0.366473	-0.133962	0.187262	0.166603	0.480682	0.290488	-0.512123	-0.714537	-0.0901242	0.943801	0	0.340823	-0.75347	-0.993365	-2.38377	0.320157	0.755585	0.51026	-0.755234	0.143679	-1.03665	0.858464	-0.143679	1.20021	-1.50546	-0.665548	0.167866
EGR2	1.2438	0.484828	0.0231296	-0.203324	-0.694973	0.402413	0.157274	1.06078	-0.665669	0	-0.125437	-0.089602	-0.500837	-0.272955	-0.106269	1.05834	0.420128	-0.185517	-0.464379	0.197238	0.833447	0.455068	-0.256759	0	-0.0078908	0.201877	-0.612859	0.138657	-0.435119	0.467756	0.0560419	-0.591617	-0.0560419	-0.478609	0.206272	0.0638042
MASP2	-0.220843	0.110749	0	0.279655	-0.0741741	0.402459	-0.493262	-0.333554	0.855949	0.487271	0.918808	0.87707	-0.191011	0.188281	-0.282231	-1.324	-0.522377	0.5576	-0.38046	-0.0490197	0.78198	0.944295	0.793494	0.554785	0	-0.791306	-0.44802	-0.735541	-0.789325	-0.801987	0.0271642	0.274622	-0.275728	-0.0271642	0.101327	0.387969
TIMP4	-0.311634	0.438994	0.325856	-1.55138	-2.65585	0.402712	0.535947	-0.544	-1.15746	-1.58061	0	-0.0873679	-0.493521	2.63578	2.02412	0.617601	0.512577	-0.316325	0	0.60874	-1.05044	-0.251646	-0.202422	-0.993672	1.69757	1.66388	0.409515	2.0788	0.312975	0.238909	-1.24509	0.695799	-0.238909	-1.2857	2.34837	-0.527806
KIAA1244	-0.790133	0.000585157	0.501099	0.123328	-1.10979	0.403186	0	-0.557336	-1.76577	-0.15123	0.0471341	0.341655	0.193851	0.252522	-0.102493	-0.826415	-0.729731	-0.110016	0.850563	0	0.260323	-0.376382	0.115671	-1.49274	-0.398872	0.287157	0.646644	-0.430121	-0.264228	-0.344686	-0.0319897	0.403876	0.384195	-0.308656	0.0319897	0.153543
PFKFB3	-0.774233	-0.411163	-0.264419	-0.362842	-0.578024	0.405278	0.247551	-0.859591	0.193128	0.119269	0.660038	0.825148	0	0.95448	0.778363	-0.55949	-0.636144	-0.732586	-0.909395	-0.662196	-0.0711985	0	-0.14522	0.182548	0.0770403	0.222057	0.0832927	0.137409	-0.0677886	0.00363896	0.209148	-0.334715	0.560206	-0.361614	0.610279	-0.00363896
NCF2	-0.370118	0	-0.182024	-0.521594	-0.282193	0.411889	0.108748	0.533226	0.303936	0.0593448	-0.152402	0.645535	-0.20175	-0.545667	-0.111739	1.01909	0.147169	-0.102424	-0.330734	0.0208673	-0.523024	0	0.344272	0.545859	0.223042	-0.220989	-0.883111	0.143011	-0.0127481	-0.36135	-0.208906	0.141861	0.0127481	-0.319272	0.208699	0.117018
AOC3	-0.863656	-0.120183	-0.247894	-0.85388	-0.713966	0.412299	0.354252	-0.035954	-0.828359	-0.118262	0.18547	0	0.599991	1.69513	0.725037	0.506186	0.761475	-0.272646	-0.751978	-0.564828	-0.0183545	0.0234691	-0.00302608	0	1.14998	1.20474	0.036879	1.84215	0.362161	0.381626	-1.33901	0.535789	-0.376418	-0.981337	0.969692	-0.362161
JAK3	-1.26352	0	-0.495384	-0.418075	-0.383481	0.416069	-0.00656751	1.23818	1.88808	2.02498	1.59179	1.68552	-0.0010228	-0.750658	-0.925138	1.98974	0.345601	-1.57917	-1.23114	0	1.12729	1.68955	1.17761	2.10039	-0.464348	-0.892372	-1.24735	0.116867	0.21588	0.888203	-0.256185	0.416895	-0.2901	-0.21588	-0.303251	0.227729
THBS1	-1.41491	-0.506771	-0.681594	-0.201848	-2.26204	0.417739	-0.125717	0.861416	2.23311	3.35451	2.16297	1.0401	-0.462786	-0.881627	0	0.162237	0.236387	-0.504932	-0.297077	0.417062	0.852748	3.04601	2.27335	3.74705	0	-0.188524	-0.290701	-0.0586945	0.608711	0.345809	-0.0549776	-0.0424879	-0.500953	-0.490854	0.0424879	0.196277
NID2	-1.18891	-0.75702	-0.746441	-0.160689	-0.642106	0.419457	-0.386403	0.402272	0.611377	0.85142	0.894283	0.738025	-0.385025	0	-0.836775	0.197932	0.103822	-1.35645	-0.87507	-0.904257	0.277247	0.957349	0.935289	1.071	-0.433026	0	-0.903149	0.849946	0.822893	0.0618	-0.749844	0.0462092	-0.110314	-0.0462092	0.292525	-0.331794
IGFBP6	-0.240124	1.19298	1.70561	0	-0.864239	0.420363	-0.15409	-0.975083	-1.1792	-1.17595	-0.616679	0.504227	-0.0424663	0.984631	1.00369	0.0262282	0.924528	0.529476	0.656995	0	-0.544669	0.836262	-1.10524	-1.76296	-0.674728	0.744275	0.578961	-0.685986	0.287241	-0.0252793	-1.31531	0.693299	0.300234	-0.992174	0.0252793	-1.1887
CAMK2N1	-0.680275	0.222218	-0.0113272	0.395847	-0.919189	0.421774	0	-0.67108	-0.65641	-0.0801465	0.116614	0.342761	0.685759	0.124063	0.432407	-0.568143	-0.461894	-0.345683	0.329348	0	0.192081	0.255231	-0.231198	-0.7778	-0.0762812	0.590076	0.751689	-0.0126088	-0.0453675	-0.223324	-0.383888	0.316339	0.604757	-1.11439	0.0453675	0.285014
SMN2	0.197154	0.492277	0.39232	0.493439	0.324485	0.427512	0.518659	-0.165289	-0.0643705	0.336668	-6.15451	-0.162239	-1.37965	-0.773115	-0.806386	0	-0.172369	0.81499	0.393022	1.31603	0.212698	0.708439	0	-0.549705	-0.702411	-0.501023	-0.364906	-0.417183	-0.536654	0.217707	0.110669	-1.63297	-0.000793211	0.000793211	0.0370177	-1.28242
COTL1	-1.43554	0	-0.439201	-0.610157	-0.581188	0.430192	-0.28054	0.695128	0.834859	0.717406	0.402837	1.3144	-0.676311	-0.521209	-0.578709	1.28749	0.0312843	-1.53618	-0.704747	0	0.0310438	0.942876	0.7829	0.879339	-0.312499	-0.300196	-1.01147	0.334463	0.429548	0.16085	-0.297585	0.699738	-0.331236	-0.573042	0.383891	-0.16085
EFEMP1	-1.42525	-0.293987	-0.0626454	0.13552	0.0788371	0.437837	0.203279	0.126769	-0.597846	0.0155787	-0.181999	0.177602	0.081451	-0.261353	-0.0351923	0	-0.026855	-0.387817	-0.00879628	-0.145504	-0.0560725	0.891926	0.0923736	0.753093	0.720046	0	-0.0519862	0.741688	1.08537	-0.135175	-0.484813	0.272743	-0.274227	-0.46959	0.495261	0.135175
CCR1	-1.5153	0.102528	-0.0700862	-1.1887	-1.814	0.441759	-0.494616	1.19152	1.12489	0.894723	0.120306	0.837482	-0.616505	-0.54992	-1.19926	1.44669	0	-1.60249	-0.0477329	0.585953	0.362113	2.38074	0.990618	1.77444	0	-0.378394	-1.72228	-0.0261507	1.36384	0.369924	-0.120155	0.492716	-0.328099	-0.561941	-0.0712174	0.0712174
FDXR	0.0148711	-0.148156	0	-0.0818762	0.0915342	0.444473	0.546237	-0.280394	0.534021	-0.0947678	0.211617	-0.170631	-0.276095	-0.0685575	0.13161	-0.155857	0.21119	0.0809766	0	0.129904	-0.186906	-0.613066	0.577543	0.0491773	-0.0197042	-0.220782	0.168456	-0.317361	-0.259738	0.0782962	0.10369	-0.485419	0.383296	0.0894852	-0.301025	-0.0782962
ROPN1B	0	0.26537	0.237007	0.141602	-2.28	0.445158	0.318556	-0.983419	-1.99891	-0.813542	-0.00577075	0.491255	0.516487	-0.231131	0.466482	-0.717715	-0.620329	0.832508	1.14585	-0.00306332	0	-0.786459	-0.640008	-1.40502	0.239151	0.56377	0.714963	-0.359706	0.0303829	-0.192879	0.0977139	-0.665246	1.31663	-0.65159	-0.0303829	0.278805
CTGF	-0.688144	-0.625738	-0.549943	0.123256	-1.08061	0.454009	-0.175897	0	1.41149	2.62361	2.22208	1.4534	-0.787655	-0.746421	-0.274284	0.56117	0.251452	-1.80337	-0.861874	-0.571705	0.896866	2.29948	1.63542	2.61407	-0.366619	-0.592269	0.0331854	0	0.346572	-0.137357	-0.668107	-0.0612169	-2.03133	0.396954	0.0612169	0.0845326
CCNE1	-0.423327	0.167022	0.105768	0.149719	-0.0733957	0.459458	0.220189	0.389244	0.617637	-0.151685	-0.284685	-0.192973	-1.26491	0	0.15233	-1.05175	-0.541091	-0.0142984	0.319187	0.463835	0.238651	-0.215045	-0.0645714	0.165292	0	0.392463	-0.0699595	-0.397738	0.470912	0.0199138	1.04393	-0.667103	-0.0228361	-0.642598	-0.0199138	0.472463
AQP5	-0.651548	0.125154	0	-0.133827	-6.02916	0.461029	0.291543	-1.80837	-0.937466	0.213669	0.144278	1.14504	0.539422	-0.0711371	0.726619	-0.936014	-0.466185	-0.335964	0.929677	0	0.449837	-1.53634	-0.61363	-2.57357	0.0527666	0.816061	1.41098	-0.247559	0.182843	-0.0129344	0.428138	-0.285136	1.49006	-1.2972	-0.0993992	0.0129344
PAX8	-1.0363	-0.552522	1.13367	0.179676	1.10295	0.46588	0.307269	-0.616208	-0.136114	0	0.413615	0.734015	-0.336494	0.193123	-0.294759	-1.59787	-0.717759	0.0390299	-0.474532	0.784758	0.618961	-1.25669	0	1.49022	-0.261182	0.0962427	-0.127055	-1.30694	0.248442	-0.289116	0.529303	-0.196859	-0.724445	0.196859	0.494791	-0.552237
ITGB2	-1.53223	-0.367721	-0.307636	-0.560889	-0.398815	0.466114	0	0.175864	0.959006	0.775554	0.75578	1.57393	-0.310296	-0.773363	-0.70399	1.10516	0.0487145	-1.61416	-0.30253	-0.124711	1.02808	1.80223	1.51515	1.85688	0	-0.17938	-0.697302	1.04682	-0.0265012	0.0265012	-0.218141	0.455789	-0.043768	-0.524471	0.0838423	0.126112
C10orf10	-0.111685	0.383895	-0.0464783	-1.13564	-0.782566	0.470329	-0.116344	-0.712757	0.807413	1.40715	1.05125	0.371677	0.284216	0.401872	-0.518024	-1.18046	0	-0.532272	-0.369763	-0.372761	0.0234602	1.51222	0.514308	1.33489	-0.619437	0	-0.22899	0.703872	0.396951	-0.409425	-0.317331	0.0886111	-0.0886111	-0.657825	0.532549	0.197409
CTSG	-0.441898	0.764163	0.352732	0.0304659	-1.24179	0.475138	-0.435781	-0.0575072	0.33815	0	-1.13204	0.51213	-0.752865	-0.456964	-0.912316	0.63169	0.746282	-0.86681	0.497541	0.580234	0.0442908	-0.102908	-0.331846	0.342816	-1.71295	0.227804	0	-0.593801	0.614712	-0.199936	-1.14255	0.646079	0.199936	-0.606129	0.629978	-0.627649
C12orf5	-0.0354523	-0.380333	-0.255395	-0.357187	-0.251289	0.476814	0.176096	1.24655	0.883465	0.364774	-0.463851	-0.34775	0.52967	0	-0.126521	0.575395	0.0535151	-0.402707	-0.46756	0.138933	0.267929	0	-0.0721766	0.402685	0.616177	-0.17811	-0.790943	0.182311	-0.155174	0.155174	0.542555	-0.352895	-0.889851	0.174526	-0.91299	0.29441
LMCD1	-0.449879	0	0.038106	-0.0710072	-0.88243	0.478948	-0.0125648	-0.11336	-0.0249677	1.0532	0.571607	0.511434	-0.146656	0.294471	-0.0762148	0.232563	0.372072	-0.863024	-0.559778	-0.553797	0.0156075	1.10125	0.175197	0.569138	-0.583182	0.0214139	-0.463268	0	0.203341	-0.106993	-0.282523	0.106993	-0.247227	-0.265847	0.412534	0.121795
C1orf54	-0.347957	0.469774	-0.11444	-0.294918	0.0574698	0.482839	-0.0185399	0.472015	0.434228	0.140931	-0.240728	-0.472572	0	-0.0381107	-0.379769	1.09217	0.432169	-0.477532	0	0.341753	-0.0271367	0.539768	-0.0368188	-0.122714	0.315365	0.332978	-0.177049	0.465701	0.352924	0.0426022	-0.429709	-0.478669	-0.23629	0.113037	-0.0426022	0.723865
LY6K	0.0387732	-0.759605	0.666078	0.124949	0.482998	0.500144	1.26546	-1.00124	-1.13956	0	-0.590733	0.0360219	1.32124	-0.067175	-0.00714365	-1.06208	-0.127974	-0.220473	-0.416827	1.02642	-0.0536732	-0.975466	-3.49095	0	0.0731315	0.608476	1.00595	1.05713	0.285615	-0.131462	0.24786	-0.939983	0.506563	0.131462	-1.81038	-0.862635
MMP11	-3.15863	-2.0792	-2.52275	-1.53212	-1.61749	0.506806	0	0.846709	1.95452	1.02335	0.0778814	0.0520985	-1.06705	-1.70903	-1.89538	0.582971	0.515588	-1.93065	-2.5097	0	0.602955	1.05947	2.0528	2.10693	-0.938832	3.06989	-1.83875	-0.206792	0.701946	-0.118504	1.66323	-0.118137	-0.91347	-0.518197	0.118137	0.548257
STEAP1	-0.0618882	0.709137	0.70869	0.40792	-0.0651414	0.506897	-0.313658	1.28656	0	0.372238	-0.418682	-0.574158	-0.223899	0.421108	-0.444806	0.495611	-0.384372	-0.546715	0.22618	1.08874	-1.39015	1.15055	-1.17738	0.250076	-0.565046	0	-0.686816	0.135294	0.5427	-0.218539	-0.460928	0.218539	-1.0622	-0.602829	0.679515	0.423594
MS4A6A	-1.2968	0.251878	0	-0.79935	-0.907553	0.508266	-0.397268	0.715381	0.963179	0.358688	0.100557	0.542804	-0.441229	-0.708577	-1.02137	1.36404	-0.268637	-1.6499	0.0413689	0.033116	0.120841	1.11571	0	0.944395	-0.603232	-0.51618	-1.43609	-0.153707	0.510045	-0.189908	-0.441937	0.187982	0.15271	-1.07355	0.328794	-0.15271
KIAA1324	-0.506767	0.223266	-0.113824	-0.121152	-2.97522	0.50917	0.284402	-1.38887	-1.46641	0.446227	0.562109	1.05443	0.649149	0	0.331086	-0.69401	-0.338994	-0.0711548	0.498367	-0.474462	0.717391	-0.489542	0.023439	-0.818686	0	0.414019	0.624374	-0.12733	0.000535	-0.000535	0.0945892	-0.457616	1.14018	-1.18009	-0.0197325	0.400526
CD52	-0.468883	0.358531	-0.015624	-0.673142	0.0330109	0.509368	0.151341	0.653144	0.671715	-0.36931	-0.116452	0	-0.637113	-1.06679	-0.558227	1.59838	0.125009	-0.775392	0	0.155254	-0.135862	0.244557	0.327099	0.560317	-0.666214	-0.0796973	-1.07617	0.408341	-0.584038	0.955486	-0.732505	1.02338	-0.130672	-0.533361	0.130672	0.600992
OAS3	-0.788105	-0.155053	0.184458	0	-0.081371	0.513273	0.458077	0.29653	1.80808	1.16104	0.696905	1.28759	-0.595109	-0.253129	-0.443163	-0.0661729	-0.0716001	-0.743067	0	0.423143	0.634061	1.07462	2.51797	1.64373	-0.123836	-0.169775	-0.134911	-0.692348	0.413483	0.068363	1.03392	-0.494421	-0.068363	0.303123	-0.680777	-0.609589
IGFBP2	-1.35266	-0.380038	-0.0908989	0.189685	-0.826521	0.518864	0.367359	0.436605	0.620769	0.326921	0.503561	0.583897	-0.00963651	0	-0.105115	-0.520703	-0.251048	-0.585619	-0.593819	-0.1911	0.165551	0.150832	-0.0350278	0.352249	0.136484	-0.0463857	0	0.42131	0.637239	0.0490275	-0.264785	-0.0490275	-0.151951	0.549161	0.525215	-0.181244
MICA	-0.513315	0	-0.601222	-0.168187	0.0706077	0.524507	0.257044	1.4806	-1.19068	-2.471	-8.24534	0.592959	0.856516	0.467295	0.119387	-0.418038	-1.29298	0.147203	0.189244	-0.126805	-1.81635	-1.20366	0	1.39831	1.72799	-0.101716	-0.762258	1.49106	1.27626	-0.448849	0.969753	-0.659882	0.0941073	-0.671145	-0.0941073	0.335825
PDPN	0	-0.349099	-0.210227	-0.356837	-0.883998	0.524612	-0.150988	0.823998	0.0901744	0.629423	0.231826	0.221008	-0.0678619	-0.697239	-0.450085	0.62185	0.407393	-0.684811	-0.225864	0.79081	0.0986532	1.22146	0.51079	1.27394	-0.172588	0	-0.632412	-0.472069	0.303836	-0.508194	0.211763	-0.0780385	-0.38224	0.0780385	-0.144464	0.401695
CITED4	-0.612006	-0.218846	-0.329762	0.225593	0	0.534384	0.907917	-0.71519	0.717078	0.0361177	-0.140659	0.102366	0.0763061	-0.0321077	0.769749	-1.47419	-0.392708	-0.0660731	-0.146104	-0.172421	0.195978	-0.734384	0.621606	-0.399938	0	0.374398	0.783938	0.365495	-0.161693	-0.0877619	0.582071	0.0284269	0.734874	-0.0284269	0.192578	-0.284456
FGF14	-0.686509	0.234642	-0.398076	0.479424	-2.17931	0.534458	-0.617009	0.251868	0.617222	0.998499	0.368045	0.460678	-0.816155	0	-1.10293	-0.980857	-1.70006	-0.155515	0.513126	-0.0513327	0.493363	1.31593	1.42098	1.59523	-0.244223	0	-0.591207	-0.129511	0.458601	-0.418394	-0.226198	0.942705	-0.223722	-0.3164	0.223722	0.444476
APOC1	2.9649	1.74085	2.64655	-1.37301	-2.43017	0.553082	-0.423458	-0.348142	-0.542723	-0.266482	-0.931087	0.682582	-0.0348903	0	1.03832	3.19861	1.77488	0.647159	0.147653	0.7238	0.206212	-0.101076	0	-0.628566	-0.974981	-0.219644	-0.797544	0.172152	-0.696592	2.38022	0.145306	0.115148	1.87863	-0.277515	-0.285597	-0.115148
LRRC25	-0.968939	-0.256277	0.0592587	-0.711886	-0.729204	0.555084	-0.161435	0	0.768125	0.827194	0.319668	1.3193	-0.405494	-0.267861	-0.346704	1.31571	0.525883	-1.41953	-0.303145	0	0.370445	2.15416	0.570343	1.34178	-0.294138	-0.201855	-0.77606	0.65918	0.555504	-0.0855966	-1.15919	0.525728	-0.0223049	-0.51248	0.518432	0.0223049
CREB3L4	0.238028	0.548431	-0.133396	-0.0744061	-0.611835	0.563965	0.488345	-0.613615	-0.42345	0.258123	0.261793	0.486009	0	-0.158161	0.0735877	-0.163767	-0.00825809	0.294343	0.0698065	-0.231719	0	-0.694207	-0.0226358	-0.0850699	0.0367501	0.0830913	0.0959781	-0.116135	-0.022866	0.0117724	0.0647863	-0.0117724	0.494534	-0.161904	-0.245438	0.173448
CEACAM6	0	0.874398	0.260346	-0.126449	-0.41215	0.573653	0.593777	-1.49057	-1.55829	-0.120053	-0.549397	1.07509	0.337849	0.306269	0.761908	-1.01413	-0.615843	0	0.919611	-0.339634	0.742772	-0.685091	-0.145226	-0.869534	0.572829	0.880664	1.21723	-0.954412	-0.0802884	-0.225234	0.518051	0.106025	1.12179	-1.37845	-0.40873	0.0802884
VCAM1	-1.19735	-0.0387416	-0.0662192	0.469412	-0.975767	0.580808	-0.636884	1.27342	0.532115	0.662828	0.173535	0.745572	-0.27725	-1.14926	-1.60565	1.74679	0	-1.96072	-0.0981632	0.471747	0.0222531	0.710044	0.344724	1.33994	-0.720244	-0.146878	-1.44923	0	0.74657	-0.0100075	-0.841359	0.680782	-0.920646	-0.544847	0.0100075	0.113739
VTCN1	0	0.905749	0.427187	0.843885	-2.61108	0.58194	-0.324414	-1.15153	-1.851	-0.0812075	0.377162	0.648656	0.188915	-0.773901	0.566389	-0.479676	-1.21843	0.691677	0.842247	0	1.01863	-1.10285	-0.0624258	-1.8055	-0.090928	1.00265	0.13655	-0.363239	-0.819944	-0.936146	0.486757	-0.305241	0.430122	-1.04685	0.305241	0.327875
SLC1A7	-0.67475	0.103578	0.619038	0.43841	-1.5438	0.587818	0	-0.138457	-0.555611	-0.0680247	0.505789	0.519046	-0.503469	0.144302	-0.0651632	-0.611995	0.0838372	-0.105144	-0.393146	0	0.780074	0.801973	1.26157	0.617561	-0.611807	0.506752	-0.189951	-0.00771021	-0.0629362	-0.210894	-0.332597	1.05398	0.164331	-0.336554	0.0629362	0.229169
WDR6	-0.46404	-0.15863	0.0689903	0.563605	0.712546	0.591929	0.838784	-0.163558	0.234271	-0.0173218	0.581855	0.292156	0	-0.615363	-0.16106	-0.508191	-0.245496	-0.838809	-0.487829	-0.6897	0.359028	-0.107488	0.0462698	0.146124	-0.154821	0	0.103537	0.0901271	-0.426104	0.38365	0.0491709	-0.189538	-0.0491709	-0.143326	0.498163	0.468867
IFI44L	-1.48348	-0.116158	0	-0.629611	-1.15835	0.607357	0.475144	-0.136761	2.16728	2.1464	0.135153	0.798022	0.42742	-0.40855	-1.66677	0.318045	-0.464303	-0.532392	0.272052	-0.231652	0	0.362551	2.7878	0.839632	-1.10244	0.214947	-0.231909	-0.0222474	1.01718	-0.579815	2.13364	-0.0360277	0.382353	0.0360277	-0.848319	-0.372839
CXCL12	-0.580387	0.490065	0.841089	0.724663	-0.113422	0.613325	0	0.765002	-1.61775	-0.613516	-0.381249	0.253057	-0.544704	-0.0647501	-0.00549168	0.840357	0.3403	-0.467258	0.142779	1.11919	-0.0547149	0.0958076	-0.414701	-0.542767	-0.112328	0.752675	0.263946	0	0.726711	0.13304	-0.865423	1.04555	-0.177762	-0.461151	0.130585	-0.130585
CCR5	-1.15036	0	-0.0265848	-1.33295	-0.297098	0.614476	-0.0503614	0.813891	0.993052	0.376648	0.807791	1.75715	-0.933593	-1.20165	-1.11461	2.21277	0.533706	-1.53535	-1.08638	0.0618768	0.95707	1.39198	1.76335	1.74592	-0.683555	-0.545981	-2.439	0	0.268134	1.21753	0.0149694	0.803768	-0.52555	-0.38679	-0.146944	-0.0149694
RARRES1	1.88559	0.962934	1.42903	-1.28542	-1.70023	0.637511	0.144584	-0.430761	-0.253931	0.316118	0	-1.14174	-0.362694	-1.17556	-0.370756	2.05131	0.663827	-0.0993262	0.0194882	0.945355	0	1.21657	-0.669584	0.00790641	-0.183405	0.327229	-0.982151	-0.255972	-0.430117	1.38533	-0.100894	-1.11326	1.97127	0.0993828	-0.0993828	0.984216
LY96	-0.223421	0.490123	0.293063	-0.386111	-0.122849	0.650776	0.389517	0.642673	0.641129	0.0986131	-0.209301	-0.529708	-0.0270186	-0.475075	-0.430805	0.99491	0	-0.707584	0.103949	0.271317	-0.817205	1.04668	-0.550664	0.605042	-0.139586	0.268565	-0.268038	0	-0.441206	-0.0278586	0.64701	-0.169441	-2.78333	0.0278586	0.976708	0.775188
KRT15	0.0202497	-0.869423	-0.292705	0.18735	0.286768	0.654437	0.602403	-0.395961	-2.25341	-1.7669	0	-0.116825	0.089793	0.264668	0.282884	-0.822138	-0.231528	0.964714	-0.492124	-0.158639	-0.504229	-0.933128	0	-1.10125	0.0942188	0.281977	0.580105	0.372005	-0.621501	-0.153907	1.59358	-0.403147	1.0511	-0.972315	0.472972	0.153907
CYR61	-0.769143	-1.03743	-0.890582	-0.216533	-1.32268	0.65459	0.143289	0.18277	0.570979	1.53653	0.429306	0.137103	-1.55767	-1.16775	0.598452	0	-0.64696	-0.755018	-0.937904	0	0.126949	1.53605	0.662443	1.29738	-0.100673	-0.569088	0.509906	-0.2375	0.937969	1.14319	-0.170368	-0.00252277	-0.957736	0.00252277	-0.193186	0.0303743
COL6A1	-1.62726	-0.507845	-0.407519	0.372716	-0.225966	0.658576	-0.392265	0.782241	0.246416	0.512247	0.62059	0.944414	-0.261475	0	-0.0805343	-0.294553	0.302831	-1.22949	-0.781225	-0.260461	0	1.19244	0.937293	0.646368	-0.446756	0.184639	-0.0147642	0.0496236	0.469587	-0.129301	-0.168455	0.269388	-0.193716	0.272779	0.129301	-0.481426
KCNN4	-1.05594	0.45497	-0.0277469	0	-2.37041	0.660938	0.505342	-1.25403	-0.835843	0.118006	0.49939	1.47964	0.19432	-0.0282249	0.792024	-0.598588	-0.468696	-0.0385897	0.185858	-0.402849	0.671217	-0.0617892	0.268857	-0.60977	0	0.251238	0.571035	-0.372954	-0.00276156	0.00276156	0.334767	-0.134231	1.46099	-1.09336	-0.0503941	0.163644
ROPN1	0	0.526682	-0.156781	0.0701717	-2.20443	0.680475	0.200402	-0.215968	-2.36563	-0.604853	0.15091	0.29787	0.435396	-0.0936002	0.188101	-0.099146	-1.41883	1.88766	0	-0.641367	-0.222325	-1.13206	0.0461177	-0.7794	0.27785	0.824637	0.446466	-1.36404	-1.68151	0.048688	0.379434	-0.342505	1.1761	-1.42522	0.376768	-0.048688
SLC15A3	-1.51509	-0.15319	-0.108377	-0.274114	-0.720845	0.681261	0	0.293573	1.17113	0.493219	0.306986	1.01059	-0.0321712	-0.366261	-0.563458	0.656698	0.362475	-1.12336	-0.234633	-0.153779	0.139784	0.974695	0.989176	1.05294	-0.184743	0	-0.620911	0.540272	0.643368	-0.208715	0.274022	0.208715	-0.795725	-1.0582	0.351333	-0.352687
LILRB2	-1.09432	0.468933	0	-0.361214	-1.18894	0.695501	-0.633334	0.766681	1.73623	1.18421	0.532653	0.970647	-0.966011	-0.233269	-0.645114	0.899301	-0.327047	-1.83185	-0.70573	0.118436	0.821324	1.96647	0.901945	1.61313	-0.487639	-0.293077	-1.22416	0	0.422725	0.637667	-1.0272	0.73176	-0.154038	-0.72958	0.114143	-0.114143
ZDHHC11	0.155805	0.18843	-0.091004	-0.852038	0.348742	0.705204	0.586575	-0.471479	-0.876337	-0.62377	0	0.25136	-0.570062	0.147757	0.667632	-1.63114	-0.161313	-1.05342	-0.849574	-1.68221	-0.00461606	0.851783	0.194644	0.379147	0	0.329718	1.34597	-1.82389	-0.0755688	0.55133	0.632218	-1.6264	0.0755688	1.64272	-1.08967	-0.864769
CYP2E1	-0.868001	0.178103	-0.468528	0.0212759	0.242948	0.709976	0.90648	0.642762	-0.0432127	-1.53883	-0.757884	0	-0.0365224	0.768943	0.849424	-0.224591	-0.218312	0.424064	0	0.484459	-0.373887	-0.336573	-0.458016	-0.221117	0.154004	0.0171769	0.353694	-0.321795	0.423292	-0.800642	0.145459	0.229266	-0.127454	-0.22548	0.0088625	-0.0088625
CTSC	-0.442125	0.165234	-0.384024	-0.507857	-1.07892	0.734201	0.0666178	1.02118	0.823422	0.387301	0	0.630758	-0.378044	-1.02528	-1.22612	1.13988	-0.369368	-0.636066	0	0.344988	0.239973	0.664493	0.434221	0.833196	-0.0162134	-0.127202	-1.22137	-0.0670064	0.203916	-0.162975	-0.3125	0.162975	-0.331945	-0.505385	0.349666	0.555568
MS4A4A	-1.59188	0.124503	-0.0341598	-1.18297	-1.54378	0.734782	0.169647	0.441473	0.630977	0	0.0912174	-0.0145189	-0.418014	-0.764974	-1.29192	1.2314	0.0373221	-1.19714	0.407106	-0.196398	-0.189839	1.72962	0.336175	0.991017	0	-0.150329	-1.86423	0.219229	0.508512	-0.090015	0.12893	0.0382656	-0.0589058	-0.947867	0.717823	-0.0382656
PCOLCE2	-0.839819	1.85146	2.30761	1.04711	0.0785502	0.74353	-0.128632	-0.488216	-1.9033	-2.28361	-0.580587	0	-0.205493	2.16828	1.24008	0.289741	-0.278042	0.163272	1.1972	-0.040707	-1.82526	0	-2.26275	-1.99578	-0.194972	1.27139	0.368058	0.797631	0.366144	0.148101	-0.920166	0.602229	-0.394533	-0.311212	1.30286	-0.148101
FOXQ1	-0.462006	-0.466137	-0.470269	0.251966	1.2815	0.752883	1.19711	-0.485592	-0.92424	-1.35282	0.227611	0	0.546381	0.0098968	0.940557	-1.07116	-0.356045	0.199815	0	-0.587257	-0.0224237	-0.818872	0.307382	-0.380644	0.70989	-0.393424	0.459655	0.300454	-0.388731	-0.260318	0.389717	-0.817614	0.162233	0.352523	0.379602	-0.162233
SPDEF	-0.470086	0.330227	0	7.33134e-05	-5.21918	0.757467	0.564333	-1.76098	-2.19857	-0.129584	0.0892271	0.886852	0.159957	-0.246507	0.495232	-0.649942	-0.051937	-0.212089	0.406799	-0.708374	0.680066	-2.35887	0	-1.89306	0.21468	0.542125	1.22477	-0.491805	-0.214551	0.0410564	0.62046	-0.228672	1.891	-1.2174	-0.0410564	0.233729
CRLF1	-1.22774	0	-0.780941	0.326956	-0.486174	0.783645	0.841626	0.144462	-0.605569	-0.511647	-0.12588	0.55652	-0.0601954	0.00983232	0.366913	-1.12695	0.247765	-0.364187	0.0769143	-0.209869	0.0931213	-0.0661278	-0.498668	-0.567146	1.02636	0.301915	0.262139	0	0.109787	-0.0931778	0.0220456	-0.0220456	-0.258411	0.145241	0.618203	-0.608537
VEGFC	-0.766574	-0.293443	-0.282697	0.467037	0.0626965	0.794797	0.360504	-0.0766487	0.217292	0.506465	0	-0.251897	0.100102	-0.462022	-0.306227	0.017225	-0.0537527	-1.2433	0.0775074	-0.304433	0	0.895991	0.405307	0.852277	-0.397291	0.051446	-0.32223	-0.0577055	1.0871	-0.0262165	-1.18574	-0.105671	0.312206	-0.0499496	0.435616	0.0262165
SLC12A2	-0.445056	0.160329	0	-0.0782575	-2.62307	0.836689	0.435117	-1.11132	-1.92938	-0.00463937	0.250081	0.690127	0.98956	0.33304	0.706539	-0.60422	-0.650034	-0.066824	0.669329	-0.122496	0.629551	-0.74158	-0.673804	-2.45929	0.45608	0.666801	0.987417	0	0.219322	-0.219322	0.24451	-0.499381	0.944996	-1.37581	-0.323051	0.389623
CAPN12	-0.610575	0.572573	0.0486087	0.775391	0.337818	0.867611	-0.253826	0	0.41984	-0.951154	0.210403	0.950569	-1.20521	-0.81162	-0.374373	-0.742054	-0.531111	-0.346667	-0.199355	1.85779	1.87274	0.631162	0	0.0345047	-0.292795	1.5157	-1.7075	-0.297921	-0.653181	-0.444874	0.454128	-1.22076	-0.0776162	0.140269	0.373	0.0776162
CLDN10	-0.275817	0.881031	0.0479801	0	-4.4233	0.880362	0.514493	-1.13179	-2.73438	-0.349201	0.44353	0.864138	0.784783	-0.124047	0.722155	-0.477806	-0.66675	0.503751	0	0.00411502	-0.0294376	-1.92672	-0.586132	-4.06674	0.0660005	0.3433	0.603807	-0.76465	-0.0587007	-0.0330503	0.920189	-0.616408	1.61764	-1.09915	0.0330503	0.632037
CHRM3	-0.401897	-0.00172869	-0.21673	0.0908419	-2.69987	0.884186	0.374594	-1.77565	-2.54308	0	0.838558	1.45808	0.948385	0.26142	0.429979	-1.01495	-0.348065	-0.124355	0.494533	-0.00106374	1.01124	-0.918393	-0.0542848	-1.61872	0.219289	0.346594	0.855608	0	0.232914	-0.19677	0.279065	-0.477013	1.15952	-1.77044	-0.354711	0.19677
SCGB2A1	0.0992219	-0.0861868	0.875881	1.4626	-2.8591	1.00306	1.44973	-0.764955	0.0619788	-1.10579	0	-1.56364	1.43362	-0.27208	0.0345784	-1.09722	-0.316348	-1.07084	1.02198	2.24228	-0.0809243	-0.316574	-0.170694	-2.90505	0.588306	0.649339	1.11636	0	0.0946644	-1.49199	0.0759647	0.597384	2.48273	-0.238332	-2.24641	-0.0759647
MYOC	-0.392063	0.998459	1.96123	1.66296	-0.1809	1.03031	-0.106188	-1.43212	-4.68556	-3.69548	-0.680624	0	0.529712	2.27415	1.39181	-0.188332	0.605963	0	0.979886	0.683287	-0.834513	-1.74823	-0.788769	-1.6088	-0.425743	1.78402	0.477462	2.15749	-0.144948	0.400631	0.0113204	0.873806	-0.0113204	-0.940135	0.739315	-0.55809
PI3	0.452991	-1.01035	-0.685708	1.02907	0.985175	1.03998	0	3.05261	-0.735678	-0.442264	-0.531543	-1.65348	-0.279858	0.876532	0.0895578	-0.278201	0.98524	0.15872	0	1.52042	-0.445373	-2.26759	0.759304	-1.69822	1.31246	-0.755453	-0.826552	0.410624	0.0373203	-1.0754	0.802892	2.60631	-0.0373203	-0.243209	-1.59921	0.846513
IFI27	-1.0377	0.0999869	0.523932	0.0564199	-0.412678	1.04041	-0.172445	0	2.50296	2.13619	-0.0668156	0.972174	-0.36724	-0.681866	-0.864719	0.160535	-0.119435	-0.342672	-0.04936	0.874497	-0.490261	-0.432551	2.62239	1.18811	0	0.55699	-0.470035	0.460856	1.32914	-0.110458	2.54487	-0.288972	-0.680134	1.82785	-0.608652	0.110458
LGALS2	-0.865084	0.0842321	-0.796245	-0.987132	-0.308833	1.05886	0	0.607854	0.961395	-0.12256	0.604715	1.05272	-0.574601	-1.86865	-0.616789	1.95403	0.607378	-0.667987	0.124931	-0.290939	0	1.49805	1.28174	1.30118	-0.668639	-0.620768	-2.16105	0.768001	-1.21167	0.667995	0.0452644	0.296878	0.336126	-0.519576	-1.80068	-0.0452644
C2	-3.48981	-1.18421	-1.27758	0.835831	0	1.08316	0.633275	1.22137	1.46716	1.23108	-0.717368	-0.132675	0.170662	-0.365101	-0.56222	0.0632004	-0.581999	-2.824	-1.25543	1.50057	-1.51309	0.653323	0	0.716965	1.07702	-0.887034	-1.65544	1.49206	2.13768	-0.399474	1.89898	0.0383175	-0.769176	-0.80126	0.103208	-0.0383175
TSPAN8	0.213981	1.36898	2.13143	0.471077	-0.342943	1.09291	0.772632	-1.16832	-1.26421	-0.434236	-1.2225	-1.01947	0	0.400999	0.996198	-0.319373	-0.333788	0.511135	1.73874	0.331034	-0.114075	-1.05069	-1.35154	-1.18106	0	0.571745	1.63458	-0.398491	0.358459	-0.476396	-0.363973	-0.0413343	0.0413343	0.238427	-0.390367	0.192208
ATP2A3	-1.23438	-0.137519	0.0622121	0.135428	-1.54884	1.13989	1.29429	-1.25273	-0.75276	0	0.686938	1.37597	0.711458	-0.172627	1.10879	-0.437039	-0.154628	-1.32363	-0.148949	-0.820452	0.549685	-0.486905	0.110345	-0.526591	0.0583285	0	0.597218	0.0486936	0.0280285	0.380281	-0.132286	-0.322999	1.77326	-1.2995	-0.0280285	0.556575
WBSCR27	-0.0281977	1.9857	0	0.55091	0.261408	1.25811	0.962418	-1.0623	-2.13583	-0.854695	1.00503	0.116296	-0.711719	-0.3995	0.241578	-2.03199	-1.09584	-0.622411	-1.00352	0.748808	1.74602	1.38424	1.54622	0.298261	-0.337661	-1.01771	0	-0.807911	0.478556	-1.59352	0.352941	-0.0670881	-0.0960113	0.338205	0.0670881	-0.914466
SLC14A1	-0.249812	0.712297	0.0317423	0	-4.68943	1.2614	1.0335	-1.54798	-4.31267	-2.15371	-1.68278	0.374212	0.897162	0.339139	0.568209	-0.412976	-0.13146	-0.12901	0.959363	0.101196	-1.09969	-2.89961	-3.21881	-2.78592	0.696463	0.321631	0.485053	0	0.263505	0.092477	-0.092477	-0.816932	0.655881	-2.63115	-0.481687	0.177295
FOXA1	0.0125495	0.491043	-0.093554	0	-4.37873	1.29813	0.745464	-1.35297	-0.741446	1.00685	0.222872	1.12618	0.3555	-0.176053	-0.308176	-0.578713	-0.576593	-0.127209	0.830095	-0.203687	1.60166	-0.448023	0.488946	-0.427088	0	0.550248	1.47011	-0.755653	0.476985	-0.109667	0.00848274	-0.358165	0.57227	-2.9264	-0.00848274	0.607526
SCGB3A1	-0.291654	2.25626	2.032	0.825516	0.606421	1.34681	1.18595	-2.14133	-1.21486	-3.63417	0	-0.448162	1.76996	-0.0404099	2.25876	-0.0235591	-0.319265	0.172907	0.62187	0.0331636	-0.656606	-1.20484	-1.51191	-1.15894	0.194623	0	0.567907	-1.27563	0.0598331	0.845149	-0.0463295	-1.56239	0.226853	-3.94559	0.0463295	-0.110796
PTX3	-1.71071	0.00121648	-0.301419	0.210688	-1.54455	1.44572	0	2.32661	-0.236176	1.20877	0.238604	0.295234	-1.30874	-1.39235	-1.38088	0.237801	-0.225159	-0.603933	0.456465	1.68928	-0.462015	3.3848	0.251818	0.639855	-0.0151761	-1.05368	-0.566484	0	1.36317	-0.23716	-0.602092	-0.0233139	0.0233139	-0.890394	0.263796	0.541434
KRTAP1-3	-1.77367	1.72386	0.57235	0.56388	-7.73199	1.44727	-7.10499	0.989185	-0.107414	0	-0.812647	1.34576	-0.210102	-3.38988	0.282122	1.45642	-1.25487	1.52697	1.72037	-0.0253686	3.07467	-5.40733	-1.16802	-0.10214	0	3.94981	0.449824	-0.658376	-2.36355	-3.35956	1.85299	-1.20764	0.0321245	-0.0321245	3.46093	2.26202
SERHL2	0.0594131	-0.385818	-0.708699	-1.21294	-1.56061	1.54979	0.987935	-0.386213	-0.819088	0	-0.39588	1.1391	0.556189	0.000931105	-0.506479	1.03177	1.28783	-0.406294	0.36981	0.377377	0.805719	-1.00264	-1.1439	-1.45871	0.805512	0	0.281834	-0.668359	1.27998	0.0156409	-0.212151	0.204477	-0.0426261	-1.1052	-0.0156409	1.14989
HLA-E	-10.0155	-0.188138	0.16558	0.364126	0.432046	1.57998	1.5448	0.116753	-0.154668	0.157671	1.06414	-0.0202886	-9.42746	-0.24934	0	-10.3193	-10.8793	-0.812664	1.11945	0	0.139077	-0.269789	0.339337	0.525675	0.285594	-0.549781	-0.52373	-10.0773	4.51824	-4.38842	-3.527	-6.01262	3.527	-5.70959	3.95581	3.69789
IGJ	-4.30176	-0.224318	-0.0563302	-2.66376	-0.500747	1.78672	2.15918	1.42625	0	-0.120186	0.00186768	3.97753	1.86855	-2.14882	-2.02372	1.50956	0.699757	-3.31184	-1.55209	-2.0435	0	1.23384	0.955908	2.22831	0.751799	-1.57469	-2.71745	1.00842	-0.386559	0.9078	-0.381412	3.36681	-2.71274	-3.40405	0.48095	0.381412
CCL13	-1.28741	0.830328	0	-0.694376	-1.7718	1.82438	0.139553	1.40288	1.49341	0.152353	-0.74807	0.707259	-0.626283	-1.15712	-1.35106	1.8307	-0.320577	-1.87812	0.828232	0.433899	-0.598697	1.36485	0	0.141495	0.360253	-0.406254	-2.9499	-0.0619503	0.243104	-0.226509	-0.281486	0.6868	-0.342123	-0.960415	1.39614	0.226509
STC2	-0.916554	0	-0.0258596	0.998982	-1.12974	2.11924	-0.810461	2.96486	2.80178	2.64542	2.01047	1.58686	-1.99342	-0.219684	-1.71153	1.1589	-0.453325	-1.58716	-0.629179	2.22586	0	0.549132	1.12466	3.17109	-0.887368	0.0690211	-0.650234	-0.587739	-0.0500295	-0.429841	0.393095	0.631765	-2.36414	-1.10608	0.0500295	0.806877
KRTAP5-8	0.172559	2.4524	-0.355636	1.32604	-3.2008	2.4606	-4.74372	1.50431	-2.93507	-5.35438	0.273523	1.46331	0	-4.56798	1.18427	-1.74377	-1.48005	1.0753	1.95578	-1.53981	2.99182	-1.67438	0	-3.49732	1.28764	3.15835	-4.62566	-0.156576	-3.86902	-2.20775	0.409104	-3.25939	-0.095664	0.095664	0.368035	0.951986
PRR4	-2.4658	3.81898	2.51311	3.07896	-2.93702	3.69151	2.14959	0.435263	-0.215418	2.63	-1.8739	2.92372	-0.94536	0	-0.055894	-0.246041	-0.852319	1.56641	2.01601	-0.837656	-1.23323	-0.085393	-1.13011	0	0.126548	0.737578	0.515078	-1.49225	0.393421	0.362092	-0.0522939	-1.18628	-1.19739	-1.83225	0.450791	0.0522939
