# Supplementary material for: Microbiome dysbiosis is associated with disease duration and increased inflammatory gene expression in systemic sclerosis skin
Source: Arthritis Res Ther. 2019 Feb 6;21:49. doi: 10.1186/s13075-019-1816-z (PMC6366065; doi:10.1186/s13075-019-1816-z)
Supplement: Supplementary file 2 — Table S2. Full clinical data for all patients included in this study. (XLSX 14 kb) [file 13075_2019_1816_MOESM2_ESM.xlsx]

## Sheet: Table 2 - Clinical Information
Patient ID	Disease Duration	Disease Type	Clinical Center	Age	Sex	ILD/PAH	ANA Pattern	ANA Titer	SCL-70	ACA	RNAP3	MRSS	Raynaud onset	Date of Non-Raynaud Onset	Treatment at time of sample	Treatment prior to sample
MK01	35	dSSc	DHMC	77	F	N/A							1981		none	none
AM02	22	dSSc	DHMC	57	F	N/A	centromere		0	1			1994		none	none
KB03	25	dSSc	DHMC	53	F	N/A	speckled	1:1280		0			1991		none	PCN, MTX
JP04	8	lSSc	DHMC	65	M	N/A	speckled	1:640	0	0			2008-07-01	2008-07-01	methotrexate	methotrexate, SSA and HCQ
KB05	8	dSSc	DHMC	38	F	ILD	diffuse/nucleolar	1:640	1	0			2008-12-01	2006	None	cyclophosphamide IV monthly
KL06	23	lSSc	DHMC	49	F	N/A	centromere	1:1280	0	1			1993		none	no systemic treatment
SH07	2.5	dSSc	DHMC	60	M	N/A	nucleolar	1:2560	0	0			Late 2013	Spring 2014	none	mycophenolate and cyclophosphamide
BU-01	1.65	lcSSc	BU	63	F	ILD/PAH	speckled	1:2560		0		9	2003-06-01	2013-07-01	Metoprolol, amlodipine , Synthroid , prednisone , Zoloft , cevimeline , Prilosec , baby aspirin, calcium, vitamin D, iron, cytoxan	levothyroxine, folic acid, prilosec, B12, Calcium Suppliments, amlodipine, cytoxan, evoxac
BU-02	0.3	lcSSc	BU	49	F	N/A	nucleolar	1:1280				0	2013-11-01	2013-11-01	Prilosec	atenolol, hydrochlorothiazide, nortriptyline, diovan, prilosec, potassium chloride
BU-03	0.9	dcSSc	BU	67	F	ILD						8	2010-03-01	2010-03-01	Prozac, vitamins D and C, losartan, Colcrys, allopurinol , metolazone, furosemide, sildenafil	sildenafil, Losartan
BU-04	0	dcSSc	BU	52	F	ILD/PAH	Homogeneous	1:160	0	0	0	8	2014-10-01	2013-07-01	sildenafil	sildenafil, Magnesium, Multivitamins, amlodipine, hydroxychloroquine, lexapro
BU-05	1.25	lcSSc	BU	42	F	N/A				1		2	2012-07-01	2013-07-01	Synthroid, Biostolic, Lexapro, Xanax, Tramadol	Synthroid, Biostolic, Lexapro, Xanax, Tramadol, Lasix, Prednisone
BU-06	0.5	lcSSc	BU	63	F	N/A	Negative		0			2	1968	1977	Lisinopril, Zantac, Amlodipine Besylate	Lisinopril, Zantac, Amlodipine Besylate
BU-07	1	lcSSc	BU	68	F	ILD		1:2560				2	1985-09-01	2014-09-01	Jinteli, Vitamin D3, Vitamin B12, Finacea, Neosalus Cream, Artificial Tears
BU-08	0.75	lcSSc	BU	65	F	N/A	Positive		1			10	2011-01-01		ciclopirox, Prilosec, albuterol
N01_Base	2.5	dSSc	HSS	36	F	ILD		1:320	1	0	0	43			Dexilant	Methotrexate, Revatio, NTG, Amlodipine, ASA, Colchicine, MMF
N05_Base	0.75	dSSc	HSS	53	M	N/A	speckled	1:80	0	0	1	36			Lisinopril	Prednisone, NSAIDs
N07_Base	0.58	dSSc	HSS	45	F	N/A	speckled	1:80	0	0	1	27			Methotrexate, Prednisone, Tylenol, Diclofenac	Methotrexate, Prednisone, Tylenol, Diclofenac
N09_Base	2.33	dSSc	HSS	32	F	ILD		Positive	0	0		26			None	IV antibiotics, Bethylene 5
N10_Base	0.42	dSSc	HSS	52	M	N/A		0	0		1	22			captopril	None
N11_Base	0.5	dSSc	HSS	47	F	N/A	speckled	1:80	0		1	22			Plaquenil, Ativan	Plaquenil, Ativan
N15_Base	0.25	dSSc	HSS	27	F	N/A	nucleolar	4+	0	0	0	23			Nilotinib, Enalapril, Vitamin D, Vitamin B6, Iron	Nilotinib, Enalapril, Vitamin D, Vitamin B6, Iron
N18_Base	0.5	dSSc	HSS	69	F	ILD	nucleolar	1:2560	0		1	44			Atenalol	Captopril
HC13-02		Control	BU	25	M
HC15-03		Control	BU	53	F
HC15-05		Control	BU	63	F
HC15-15		Control	BU	27	F
HC15-21		Control	BU	52	F
HC15-24		Control	BU	67	M
