# Supplementary material for: Microbiome dysbiosis is associated with disease duration and increased inflammatory gene expression in systemic sclerosis skin
Source: Arthritis Res Ther. 2019 Feb 6;21:49. doi: 10.1186/s13075-019-1816-z (PMC6366065; doi:10.1186/s13075-019-1816-z)
Supplement: Supplementary file 3 — Table S3. Antimicrobial gene expression in lesional and control skin. (XLSX 36 kb) [file 13075_2019_1816_MOESM3_ESM.xlsx]

## Sheet: Sheet1
Gene	N13-2	N15-3	N15-5	N15-24	N15-15	N15-21	MK01-B	AM02-B	KB03-B	JP04-B	KB05-B	KL06-B	SH07-B	MK01-FA	AM02-FA	KB03-FA	JP04-FA	KB05-FA	KL06-FA	SH07-FA	N1-Baseline	N5-Baseline	N7-Baseline	N9-Baseline	N10-Baseline	N11-Baseline	N15-Baseline	N18-Baseline	BU-1-1014307	BU-2-1014285	BU-3-1007942	BU-4-1010894	BU-5-1010328	BU-6-1005359	BU-7-1019322	BU-8-1018530		N0901	N0903	N1002	N1003	SSc0916	SSc0918	SSc0920	SSc0922	SSc1120	SSc1138	SSc1205	SSc1215
CAMP	0.513069	0.194811	0.172379	0.203574	0	0	0.223213	0.241344	0.069708	0.0984829	0	0.208927	0.118133	0	0.898772	0.079088	0.32812	0.0740044	0.146297	0.355177	0.164811	0.0539077	0	0.142797	0.17722	0.0979002	0	0.133089	0.122006	0.378616	0	0.0590306	0.148749	1.1966	0.069755	0.0624346		0	0.226578	0.155186	0.77362	0	0	0.404461	0.122884	0.0821401	0.152976	0	0
DCD	2479.06	633.448	1155.51	649.23	651.968	4162.19	7.15598	1265.81	960.367	4898.75	1125.65	1369.57	1519.89	424.995	1031.35	235.119	2397.15	602.758	1621.2	1188.71	227.356	1181.72	632.147	1141.27	1599.38	170.186	2061.54	51.0095	821.917	1779.28	832.46	1105.39	6894.24	204.405	893.876	951.085		1313.78	9201.72	7320.99	7266.89	2544.53	803.044	134.641	59.4203	1.41432	5400.04	2569.08	11.8363
DEFA1	0.796082	0.655301	0	0	0	0.0828739	0.147943	0.920071	0.312643	0	0	0	0.029435	0	5.66679	0	0.0897694	0	0	0.0296471	0	0	0.0678026	0	0	0	0	0.03283	0.030096	0	0.860862	0	0	0.447232	0	0.746723		0.166318	0.592788	0	0	0.187623	3.75264	8.82218	0.788125	0.982403	0.285876	0	0
DEFA1B	0.796082	0.655301	0	0	0	0.0828739	0.147943	0.920071	0.312643	0	0	0	0.029435	0	5.66679	0	0.0897694	0	0	0.0296471	0	0	0.0678026	0	0	0	0	0.03283	0.030096	0	0.860862	0	0	0.447232	0	0.746723		0.166318	0.592788	0	0	0.187623	3.75264	8.82218	0.788125	0.982403	0.285876	0	0
DEFA3	0.107796	0	0.0653399	0	0	0	0.150039	0.799807	0.211382	0	0	0	0.0298521	0	2.36993	0	0.364663	0	0	0.0300672	0	0	0	0	0.0895667	0	0	0.0332952	0.0305225	1.91352	0	0.805516	0	0	0	0		0.168675	1.20238	0	0	0.380564	1.81222	6.84173	1.19801	0	0	0	0
DEFA5	0.060863	0	0.0715697	0	0	0	0	0	0	0	0	0	0.0326983	0.12351	0	0	0.0544927	0	0	0	0	0	0	0.07905	0	0	0	0	0	0	0.637534	0	0	0	0	0		0	0.188145	0	0	0.333478	0	0.223903	0	0	0.127028	0	0
DEFA6	0	0	0	0	0	0	1.54144	2.03294	0.333264	0.078472	0.0536795	0.26636	0.627529	0	0	0	0	0	0.139884	0	0	0	0	0	0.188281	0.156015	0	0.106047	0	0	0.20392	0	0	0	0	0		0	0	0.247307	0.205476	0	0	0	0	0	0	0	0.261175
DEFB103A	2.50107	2.46513	1.17642	2.8944	1.96372	4.35059	2.47543	1.85296	0.951459	2.89846	0.890787	1.74666	1.05815	7.35937	2.30016	0.539744	6.298	1.19949	3.7191	1.56546	4.96773	0.735798	0.812473	0.649686	1.36064	3.0901	3.27413	0.454141	0.936722	0.753639	5.07595	1.46037	1.05745	2.49526	1.19012	1.01197		0.575174	2.70603	3.97156	2.08986	3.34029	5.46376	1.26513	1.88692	2.38244	5.15476	1.20622	2.00393
DEFB103B	3.368	3.31961	1.58419	3.89768	2.6444	5.85862	3.33347	2.49525	1.28126	3.90314	1.19956	2.35209	1.42493	9.91032	3.09745	0.726834	8.48105	1.61527	5.00823	2.10809	6.68968	0.990844	1.0941	0.874884	1.83227	4.16121	4.40903	0.611558	1.26141	1.01487	6.8354	1.96657	1.42399	3.36019	1.60265	1.36274		0.774545	3.64401	5.34821	2.81426	4.49812	7.35764	1.70366	2.54097	3.20825	6.94154	1.62433	2.69854
DEFB1	90.848	88.0189	63.7229	71.5932	87.8598	68.7532	84.7318	96.7422	78.71	89.151	56.2642	77.1326	53.4061	69.4788	64.3282	46.1156	74.0457	49.35	62.3052	49.3915	62.2084	58.6985	66.8425	49.3755	56.9012	30.4347	34.9778	37.4083	47.853	60.7146	58.8453	50.6796	79.2269	66.0679	36.404	55.1106		101.001	86.8607	183.975	111.319	63.0704	77.3739	50.1644	61.1619	93.1444	54.7024	42.9629	50.0688
DEFB132	0	0.0229208	0.197744	0.0479036	0	0.117398	0.0262624	0.0973566	0.246048	0.121665	0.142673	0.250732	0.0347477	0	0.427582	0.344293	0.382194	1.41055	0.21688	0	0.0193911	0	0	0.0168009	0	0	0	0.0234882	0.387579	0.0148489	0	0.458391	0	0	0.270835	0.1763		0	0	0	0	0	0	1.99867	0.0433741	0	0	0	0
DEFB4A	0	1.15119	0	9.62381	0	0	0	0.263586	0	0	0.0746432	0	0	0	1.47556	0	1.52692	0.104135	0.259352	0	4.43009	0.119458	0	0	0.392715	0	9.7662	0	0	0.372891	6.80539	1.96215	0	0	0	0		0	0	0	0	2.22483	20.3313	0	0.272307	15.8358	8.81379	0	35.7119
S100A10	129.829	187.805	220.182	144.925	83.2175	140.709	203.934	159.185	114.168	147.486	130.256	190.142	129.098	203.365	153.408	167.181	139.363	113.291	146.696	115.525	176.451	196.702	182.574	199.842	120.034	212.102	157.802	169.997	246.57	137.204	80.2956	176.513	117.184	127.405	149.939	122.619		889.722	629.744	808.477	581.267	892.726	1382.6	613.232	1033.84	884.291	1307.43	792.84	1017.53
S100A11	311.684	290.24	308.259	185.291	149.236	151.678	402.502	336.675	190.736	177.504	338.057	385.22	285.328	326.612	312.382	396.603	195.005	180.106	279.731	284.865	358.49	444.403	380.594	362.044	197.672	267.015	197.191	291.746	142.262	201.175	101.906	135.514	122.662	143.598	136.494	162.057		1338.22	1022.65	1892.85	1032.06	1214.15	2250.05	1311.73	1447.35	2258.62	2873.01	2063.21	3024.46
S100A12	0.234208	0.311249	0.481966	0.758916	0.319808	0.177132	0.237751	0	0.835292	0.393364	0.0538169	0.600843	0.157284	0.35646	1.62326	0.421195	1.93967	0.413828	0.233737	0.141866	0.702181	0.0861282	0.289839	0	0.75505	0.469244	0.0806844	0.318954	1.07211	1.0754	0.81777	0.943129	0	0.531056	1.00303	1.29677		0.538383	15.3786	2.72618	2.88279	1.92408	9.47644	8.6124	6.47614	10.7567	2.3209	0	5.14739
S100A13	11.2685	23.0189	26.6389	23.0633	13.5002	26.0824	12.7231	15.6364	15.77	23.4304	16.8148	18.1517	21.1209	21.5047	23.1386	17.8221	28.8558	21.7135	19.889	22.4928	14.8207	22.3012	17.6782	19.8429	20.1717	26.3591	18.5316	23.6064	33.8243	26.4315	20.6581	38.0257	23.1189	21.4645	38.118	28.0519		16.6426	35.7214	59.8941	36.8225	71.6286	46.6514	65.7017	36.5941	57.9476	51.7271	75.194	42.3963
S100A14	303.696	207.302	213.69	217.153	274.817	196.991	336.978	286.563	228.743	295.597	214.897	302.365	199.196	316.238	261.907	198.45	261.072	203.857	260.334	170.215	332.457	260.929	213.994	199.15	212.213	128.653	208.374	208.919	244.02	281.008	317.794	236.587	267.023	303.326	232.704	242.14		201.242	335.107	568.937	337.372	168.916	382.57	192.091	121.883	697.626	429.242	261.508	276.808
S100A16	232.661	172.418	164.051	253.667	208.039	189.033	226.03	216.738	216.25	239.507	217.546	221.747	207.826	241.638	207.155	201.045	222.864	214.175	217.731	179.333	276.089	251.228	198.507	184.894	219.919	225.487	230.226	223.197	258.046	243.263	247.721	201.67	217.197	276.646	233.867	257.986		505.71	422.524	943.55	422.904	349.737	762.314	357.816	390.847	512.462	452.54	231.616	385.258
S100A1	7.22171	11.859	8.22167	10.8594	5.02479	10.9932	1.40082	6.66427	8.26813	6.2423	10.3582	16.5207	5.21429	7.28086	10.6923	5.16187	12.3963	10.3103	12.2293	5.75822	1.65489	3.78906	5.52162	14.0994	6.00578	4.79226	3.10588	2.83978	8.11614	4.75217	6.74557	13.2624	16.3052	5.25666	10.1561	7.36624		10.9967	32.6906	48.8691	25.7206	10.9587	2.83605	4.56695	4.00843	6.69848	24.6624	33.7861	1.16515
S100A2	135.455	130.42	102.898	271.757	123.411	125.861	61.9922	68.6966	115.969	114.249	49.8526	79.2337	76.9614	147.488	151.079	124.604	220.032	86.7422	82.6999	136.886	196.101	162.916	80.5746	105.3	209.948	97.0765	123.169	177.337	53.1476	91.3342	147.998	69.9015	118.39	135.295	193.801	112.959		322.626	542.095	519.14	600.458	541.202	1572.65	323.556	293.573	2164.46	966.444	190.96	1371.52
S100A3	10.1542	52.8613	17.2571	104.783	33.0949	21.0771	3.00959	4.07919	24.0373	4.58108	27.4542	19.6906	8.48161	56.1	65.6357	62.4612	172.571	19.7565	7.81118	13.768	4.49986	4.96068	22.3806	42.0685	135.542	4.85097	19.712	7.46939	12.461	8.29545	76.2151	13.1325	36.5518	13.3776	126.475	85.1699		14.3118	42.5985	13.9607	359.838	384.116	24.9437	4.76965	9.81261	23.2475	22.653	0.779582	61.9559
S100A4	119.658	272.506	293.013	232.081	129.525	257.562	173.343	160.194	156.471	243.277	155.04	199.274	228.623	226.095	172.285	193.576	264.523	167.384	217.779	229.047	138.353	268.607	199.953	246.841	176.592	348.711	197.133	264.24	357.719	232.868	184.761	444.819	247.908	207.759	353.182	273.535		80.0181	43.6218	65.2795	41.6559	48.3235	48.6872	41.7789	67.8955	92.7177	87.6491	120.433	56.2614
S100A6	331.532	664.8	692.671	562.027	357.92	585.643	326.144	353.855	323.148	512.424	418.412	439.626	495.911	536.186	449.547	483.428	585.529	397.628	470.675	469.562	359.687	534.309	458.531	543.684	410.256	843.409	421.215	490.055	1026.09	603.113	529.106	1113.04	791.054	565.081	935.428	709.322		206.492	261.611	452.23	317.736	467.31	398.703	351.223	373.123	423.307	396.1	255.082	195.103
S100A7	75.1758	81.0238	9.64367	456.875	13.0647	21.6145	15.5149	97.26	105.472	4.84176	58.0181	10.6966	175.871	38.0126	104.14	524.555	837.943	118.057	17.6587	78.7786	1360.88	95.7761	9.91829	15.0898	244.054	8.29847	236.548	83.4814	5.37773	12.9799	132.328	53.2394	16.2231	50.8274	8.98739	25.4028		417.427	63.4001	36.0274	157.533	1123.22	9190.96	481.137	1980.46	6219.55	763.797	141.15	4414.4
S100A7A	0.0256524	0.0625562	0	1.88843	0.035028	0.019401	0	0.331895	0.0914881	0.0086169	0.0766282	0	0.937151	0.0390424	0.177793	1.15337	0.867769	0.123027	0	0.212358	0.471162	0.188669	0.0238092	0	2.20218	0	0.371252	0.314411	0	0.0147234	0.123157	0.134289	0	0.093065	0	0.0655537		0.607372	0.312107	0	0.112767	0.58024	3.56606	0.495705	1.81156	15.5296	2.02253	0	7.47751
S100A8	124.253	61.7946	23.083	657.295	13.2596	9.16036	7.10156	41.3063	70.4061	6.80431	12.716	8.7503	90.9315	41.636	63.9064	302.62	383.758	23.6676	11.3791	71.9745	1044.47	168.795	12.017	3.52599	175.881	24.1274	98.1995	181.536	10.689	56.5731	71.548	48.101	19.7775	102.372	10.2351	56.745		112.33	118.085	63.8626	75.0924	699.955	6139.05	456.14	2393.56	3128.9	192.563	17.7548	1722.11
S100A9	145.211	70.9745	32.7371	880.318	22.6278	22.2011	16.2451	85.6559	111.222	10.7512	28.0688	17.1668	163.583	52.8922	105.816	452.368	559.262	52.1544	18.1823	97.9293	1210.62	138.176	24.9018	10.0851	301.23	69.6906	311.992	254.388	28.2145	85.6548	132.832	95.1767	28.4416	119.809	27.5763	106.715		43.9701	46.6694	18.6376	16.4841	126.024	868.699	98.5429	395.295	1315.42	71.1182	9.87683	659.264
S100B	6.20163	22.5121	11.549	9.02564	11.928	7.59209	12.1989	18.6383	13.9534	10.6996	19.2073	16.1781	20.4964	7.76157	17.2651	21.108	34.2442	47.5833	24.7952	33.3651	9.29657	7.17013	21.2323	21.375	11.0856	19.7256	10.9067	16.9132	14.9022	13.8223	6.48772	20.0952	11.4921	6.39078	28.0634	15.9919		7.76587	3.2808	4.80054	5.51607	16.454	4.02947	37.9786	4.5292	19.03	37.9078	50.0427	17.5463
S100G	0	0	0.0708151	0	0	0	0	0	0	0	0.221405	0	0.129414	0	0	0.0866407	0	0	0	0	0	0	0.149051	0.0782165	0.0970719	0	0	0.437397	0	0	0	0.194003	0	0	0	0.512977		0	0	0	0	0	0	0	0.201842	0	0	0	0
S100P	12.2287	20.1477	12.5509	9.08699	13.1827	19.4707	8.60245	7.21559	17.2412	33.4384	18.9794	25.501	9.99877	16.8159	14.9837	9.18256	37.0721	11.4263	15.4157	9.05331	8.44212	6.86384	6.4383	15.7435	25.0719	8.5967	13.3774	4.77207	3.57115	15.6998	23.69	21.2524	27.6474	6.42122	16.9465	24.0314		22.1925	28.174	19.2967	18.2962	18.3592	7.02712	6.5085	8.62873	22.9509	4.81143	3.76087	1.99792
S100PBP	3.46921	4.76109	5.27048	5.31139	4.11949	4.95607	5.92418	3.82114	6.5145	4.43568	5.53442	4.09695	4.64318	4.64806	4.96369	7.67571	6.00149	5.77999	5.37996	4.78819	5.81292	6.00228	7.79588	7.61993	8.9258	9.71067	9.60081	11.5285	7.67677	7.60036	6.48757	7.65758	6.03053	8.32412	7.92256	9.9249		5.74126	1.91025	1.33452	1.3262	1.89607	1.28642	1.47765	4.06119	4.55674	3.40488	8.26884	7.47051
S100Z	0	0.0422384	0.056062	0	0	0	0	0.0897043	0.0226708	0	0.0219098	0.081538	0.128066	0	0.177924	0.154329	0.106713	0.0481362	0.076127	0.0962606	0.0714677	0	0.088499	0.402489	0.0384243	0.382075	0.197088	0.346272	0.198397	0.273635	0.249697	0.230379	0.0967537	0.0432405	0.0907444	0.0812213		0	0.147315	0	0.0838313	0	0.0612385	0	0.0798956	0	0.0497306	0	0.0710371

## Sheet: Sheet2
Gene	Median Expression	HC vs SSc (all) (p-value)	HC vs SSc FA (p-value)	SSc FA vs Back (paired) (p-value)		Median Expression (Jerry)	Jerry SSc vs HC (p-value)
CAMP	0.127548	0.945667	0.854898	0.26377		0.102512	0.178215
DCD	1068.37	0.619969	0.534451	0.20228		1929.16	0.00977814
DEFA1	0	0.896756	0.855824	0.399032		0.23675	0.316856
DEFA3	0	0.399788	0.413283	0.374972		0.0843376	0.459988
DEFA5	0	0.858128	0.765915	0.332286		0	0.613398
DEFA6	0	0.321869	0.237084	0.0619363		0	0.241894
DEFB103A	1.65606	0.582595	0.738825	0.07277		2.23615	0.6182
DEFB103B	2.23009	0.582595	0.738825	0.07277		3.01126	0.6182
DEFB1	62.2568	0.0129832	0.000382315	0.00662975		70.2222	0.00550631
DEFB132	0.0305051	0.374177	0.386366	0.181565		0	0.49567
DEFB4A	0	0.44528	0.637637	0.130269		0.136153	0.145503
S100A7	55.6287	0.733122	0.627218	0.203584		622.467	0.117401
S100A8	52.337	0.66276	0.861361	0.147893		324.351	0.128075
S100A9	85.6553	0.739082	0.942189	0.180652		84.8306	0.117243
S100A12	0.403596	0.389001	0.261712	0.250765		4.01509	0.946589
