# Supplementary material for: Microbiome dysbiosis is associated with disease duration and increased inflammatory gene expression in systemic sclerosis skin
Source: Arthritis Res Ther. 2019 Feb 6;21:49. doi: 10.1186/s13075-019-1816-z (PMC6366065; doi:10.1186/s13075-019-1816-z)
Supplement: Supplementary file 4 — Table S4. Differences in genus-level abundance by clinical covariate. Statistical analyses were performed comparing genus-level abundance between groups, presented as p values. Data were compared using the Mann-Whitney U test, corrected for multiple hypothesis testing using the method of Benjamini & Hochberg. Statistically significant differences (p < 0.05) are highlighted in yellow; differences significant to p < 0.10 are shown in pink. (XLSX 24 kb) [file 13075_2019_1816_MOESM4_ESM.xlsx]

## Sheet: Input data for correction
Order	Genus	SSc vs. Control	Limited SSc vs. Control	Diffuse SSc vs. Control	Limited vs. Diffuse	Disease Duration	ILD/PAH	Intrinsic Subset	Normal-like vs. All	Limited vs. All	Inflammatory vs. All	Proliferative vs. All	Sex	Scl70	ACA
1	Escherichia	0.997854	0.87989	0.911368	0.855463	0.127489	0.899998	0.572041	0.449523	0.999083	0.288288	0.821921	0.958668	0.973382	0.927346
2	Pseudomonas	0.059045	0.30113	0.0553284	0.822182	0.231157	0.899998	0.276954	0.0985428	0.95645	0.20199	0.529252	0.958668	0.699475	0.927346
3	Propionibacterium	0.00282741	0.0212825	0.0300766	0.9978	0.0873452	0.873355	0.322954	0.397854	0.95645	0.20199	0.862408	0.958668	0.973382	0.927346
4	Streptococcus	0.976063	0.925853	0.99639	0.989803	0.230683	0.899998	0.876719	0.792777	0.95645	0.760984	0.576381	0.958668	0.973382	0.927346
5	Corynebacterium	0.86531	0.779921	0.304917	0.803691	0.479838	0.971918	0.456666	0.351957	0.95645	0.288288	0.767872	0.958668	0.973382	0.927346
6	Ralstonia	0.170273	0.717087	0.0955278	0.803691	0.230683	0.873355	0.311788	0.0985428	0.999083	0.20199	0.810742	0.958668	0.738497	0.927346
7	Staphylococcus	0.313532	0.992271	0.0700811	0.803691	0.200506	0.744047	0.23497	0.147734	0.878524	0.0685136	0.767872	0.958668	0.973382	0.927346
8	Sphingomonas	0.86531	0.714776	0.890673	0.931818	0.779859	0.899998	0.529108	0.671624	0.95645	0.567955	0.136592	0.958668	0.973382	0.963087
9	Methylobacterium	0.059045	0.0333889	0.117666	0.968597	0.000618645	0.873355	0.307905	0.308038	0.268929	0.270089	0.529252	0.958668	0.973382	0.927346
10	Acidovorax	0.127326	0.511568	0.117666	0.803691	0.87889	0.899998	0.350836	0.114381	0.95645	0.557433	0.157111	0.994068	0.973382	0.927346
11	Salmonella	0.256031	0.459561	0.318244	0.9978	0.0248485	0.928851	0.456666	0.308038	0.95645	0.288288	0.774889	0.958668	0.973382	0.927346
12	Malassezia	0.29194	0.714776	0.211936	0.926657	0.574374	0.873355	0.456666	0.588158	0.95645	0.270089	0.529252	0.958668	0.973382	0.927346
13	Saccharomyces	0.93241	0.811531	0.911368	0.9978	0.0919199	0.740974	0.807751	0.847474	0.95645	0.676046	0.926	0.958668	0.699475	0.927346
14	Bacillus	0.744998	0.779921	0.748149	0.989803	0.411029	0.928851	0.456666	0.671624	0.95645	0.392535	0.602914	0.994068	0.973382	0.963087
15	Acinetobacter	0.903576	0.910079	0.722716	0.803691	0.644035	0.899998	0.529108	0.397854	0.95645	0.900392	0.136592	0.958668	0.849655	0.927346
16	Cupriavidus	0.256031	0.779921	0.0806476	0.803691	0.0873452	0.873355	0.322954	0.0985428	0.980271	0.270089	0.682319	0.958668	0.973382	0.927346
17	Burkholderia	0.0220369	0.24361	0.0483948	0.803691	0.382287	0.899998	0.276954	0.0756847	0.95645	0.257417	0.439605	0.958668	0.699475	0.927346
18	Lactobacillus	0.979655	0.811531	0.867573	0.803691	0.586737	0.873355	0.816827	0.308038	0.95645	0.900635	0.477132	0.958668	0.973382	0.927346
19	Rubrivivax	0.496482	0.459561	0.628443	0.9978	0.405768	0.918472	0.43996	0.513755	0.878524	0.20199	0.309549	0.958668	0.973382	0.927346
20	Aspergillus	0.91069	0.717087	0.984449	0.803691	0.553036	0.787465	0.816827	0.81935	0.95645	0.362341	0.767872	0.958668	0.973382	0.927346
21	Enterobacter	0.942781	0.876593	0.720039	0.803691	0.0919199	0.899998	0.529108	0.513755	0.980271	0.270089	0.614943	0.958668	0.973382	0.927346
22	Amycolatopsis	0.153821	0.49173	0.117666	0.841425	0.207378	0.971918	0.307905	0.0312866	0.95645	0.518403	0.318319	0.958668	0.973382	0.927346
23	Haemophilus	0.903576	0.582542	0.925826	0.803691	0.230683	0.740974	0.276954	0.666	0.505987	0.116832	0.862408	0.958668	0.862538	0.927346
24	Desulfitobacterium	0.903576	0.811531	0.733314	0.803691	0.188393	0.873355	0.723883	0.308038	0.95645	0.350857	0.537716	0.958668	0.973382	0.927346
25	Citrobacter	0.0117863	0.0613845	0.0553284	0.9978	0.268484	0.873355	0.322954	0.127739	0.980271	0.392535	0.529252	0.958668	0.973382	0.927346
26	Micrococcus	0.976063	0.800504	0.874992	0.841425	0.475284	0.873355	0.298955	0.81935	0.878524	0.0825109	0.614943	0.994068	0.973382	0.927346
27	Bradyrhizobium	0.903576	0.966012	0.748149	0.841425	0.300443	0.71592	0.807751	0.953816	0.95645	0.406265	0.862408	0.958668	0.973382	0.963087
28	Delftia	0.170273	0.714685	0.165284	0.803691	0.779859	0.899998	0.456666	0.218745	0.95645	0.567955	0.309549	0.958668	0.973382	0.927346
29	Rothia	0.858312	0.695744	0.874992	0.945389	0.673927	0.899998	0.94718	0.792777	0.95645	0.997478	0.862408	0.958668	0.973382	0.927346
30	Vibrio	0.0117863	0.0888225	0.0553284	0.9978	0.475284	0.873355	0.322954	0.0985428	0.95645	0.33475	0.426661	0.958668	0.973382	0.963087
31	Leptothrix	0.265173	0.0261437	0.556958	0.803691	0.111027	0.877035	0.529108	0.923608	0.95645	0.257417	0.309549	0.994068	0.973382	0.927346
32	Microbacterium	0.952836	0.925853	0.89516	0.998495	0.736858	0.899998	0.723883	0.81935	0.95645	0.394523	0.400174	0.958668	0.849655	0.963087
33	Enterococcus	0.34527	0.779921	0.246434	0.841425	0.793042	0.71592	0.625872	0.272707	0.95645	0.52269	0.774889	0.958668	0.699475	0.927346
34	Neisseria	0.337575	0.459561	0.518858	0.803691	0.644035	0.71592	0.683168	0.418829	0.271403	0.567955	0.90257	0.958668	0.973382	0.927346
35	Kocuria	0.673421	0.695744	0.748149	0.945389	0.582534	0.873355	0.792873	0.449523	0.95645	0.900635	0.862408	0.958668	0.699475	0.927346
36	Klebsiella	0.68214	0.811531	0.660298	0.989803	0.0705986	0.899998	0.519595	0.308038	0.95645	0.270089	0.774889	0.98168	0.973382	0.927346
37	Methylibium	0.205425	0.515429	0.177739	0.926657	0.203026	0.899998	0.807751	0.449523	0.95645	0.760984	0.767872	0.958668	0.973382	0.941403
38	Variovorax	0.976063	0.87989	0.874992	0.855463	0.38999	0.980969	0.507284	0.903766	0.95645	0.392535	0.220964	0.958668	0.973382	0.963087
39	Chryseobacterium	0.903576	0.975582	0.851944	0.945389	0.553036	0.71592	0.792873	0.81935	0.999083	0.556811	0.426661	0.958668	0.973382	0.927346
40	Comamonas	0.110192	0.459561	0.117666	0.822182	0.585083	0.899998	0.536161	0.218745	0.95645	0.984365	0.448864	0.958668	0.973382	0.963087
41	Alicycliphilus	0.45652	0.811531	0.38253	0.803691	0.82356	0.899998	0.456666	0.513755	0.95645	0.884665	0.426661	0.958668	0.699475	0.927346
42	Stenotrophomonas	0.000222364	0.0410481	0.000731682	0.803691	0.779859	0.873355	0.0284141	0.00176511	0.95645	0.271464	0.234539	0.958668	0.973382	0.927346
43	Rhodococcus	0.976063	0.717087	0.841225	0.803691	0.196922	0.71592	0.792873	0.534019	0.95645	0.457605	0.968102	0.958668	0.973382	0.963087
44	Elizabethkingia	0.293741	0.515429	0.432638	0.989803	0.240424	0.873355	0.792873	0.513755	0.95645	0.533903	0.774889	0.958668	0.850249	0.927346
45	Moraxella	0.976063	0.811531	0.861676	0.803691	0.192664	0.71592	0.595993	0.828512	0.95645	0.20199	0.682319	0.958668	0.973382	0.927346
46	Dermacoccus	0.346203	0.695744	0.38253	0.9978	0.922155	0.873355	0.723883	0.449523	0.999083	0.738458	0.773044	0.958668	0.973382	0.963087
47	Serratia	0.58254	0.81089	0.518858	0.945389	0.0439683	0.853559	0.507284	0.308038	0.95645	0.28365	0.774889	0.958668	0.973382	0.927346
48	Achromobacter	0.205425	0.518118	0.177739	0.961491	0.553036	0.899998	0.507284	0.147286	0.95645	0.392535	0.767872	0.958668	0.973382	0.927346
49	Mycoplasma	0.00500179	0.0136786	0.0553284	0.803691	0.335039	0.755325	0.307905	0.0756847	0.95645	0.305672	0.602914	0.958668	0.973382	0.963087
50	Paenibacillus	0.976063	0.910079	0.867573	0.841425	0.79856	0.873355	0.747939	0.835272	0.878524	0.851515	0.706073	0.958668	0.973382	0.947994
51	Ramlibacter	0.460677	0.779921	0.445448	0.822182	0.47198	0.873355	0.807751	0.351957	0.95645	0.900635	0.774889	0.958668	0.973382	0.927346
52	Mycobacterium	0.0307649	0.105985	0.104868	0.841425	0.0873452	0.873355	0.625872	0.351957	0.95645	0.984365	0.774889	0.994068	0.973382	0.99951
53	Asticcacaulis	0.170273	0.511568	0.180062	0.989803	0.475284	0.873355	0.524101	0.351957	0.95645	0.288288	0.529252	0.958668	0.973382	0.927346
54	Riemerella	0.443189	0.717087	0.498973	0.9978	0.166701	0.740974	0.816827	0.907658	0.95645	0.455736	0.767872	0.994068	0.70257	0.927346
55	Actinomyces	0.151015	0.246125	0.180062	0.9978	0.793042	0.71592	0.276954	0.308038	0.157978	0.686856	0.318319	0.958668	0.913212	0.963087
56	Candida	0.668829	0.922861	0.409668	0.803691	0.644035	0.873355	0.529108	0.828512	0.999083	0.686856	0.834439	0.958668	0.738497	0.927346
57	Cloacibacterium	0.538438	0.717087	0.658982	0.945389	0.87889	0.71592	0.942188	0.859895	0.999083	0.760984	0.767872	0.958668	0.973382	0.927346
58	Streptomyces	0.976063	0.925853	0.946997	0.9978	0.196922	0.899998	0.792873	0.81935	0.980271	0.457605	0.641848	0.958668	0.973382	0.927346
59	Prevotella	0.0531404	0.215143	0.0700811	0.9978	0.43451	0.873355	0.350836	0.218745	0.95645	0.775323	0.767872	0.958668	0.973382	0.927346
60	Shigella	0.151015	0.212067	0.177739	0.803691	0.231157	0.71592	0.456666	0.124271	0.95645	0.406265	0.774889	0.958668	0.973382	0.927346
61	Roseolovirus	0.749331	0.887583	0.628443	0.958434	0.256701	0.787465	0.307905	0.308038	0.878524	0.0685136	0.862408	0.958668	0.973382	0.143742
62	Arthrobacter	0.822939	0.88103	0.748149	0.9978	0.56154	0.873355	0.985827	0.742248	0.95645	0.775323	0.706073	0.958668	0.973382	0.927346
63	Psychrobacter	0.0307649	0.167504	0.0700811	0.9978	0.586737	0.899998	0.528436	0.351957	0.95645	0.257417	0.862408	0.994068	0.850249	0.927346
64	Gordonia	0.997854	0.811531	0.874992	0.822182	0.644035	0.853559	0.625872	0.81935	0.878524	0.270089	0.905514	0.958668	0.973382	0.927346
65	Agrobacterium	0.205425	0.695744	0.130015	0.803691	0.800061	0.873355	0.307905	0.218745	0.95645	0.725314	0.157111	0.98168	0.849655	0.927346
66	Lactococcus	0.695674	0.717087	0.748149	0.989803	0.997074	0.971918	0.986731	0.828512	0.95645	0.963411	0.862408	0.958668	0.973382	0.927346
67	Cutibacterium	0.0307649	0.105985	0.0553284	0.9978	0.160242	0.71592	0.276954	0.341805	0.95645	0.101064	0.767872	0.958668	0.973382	0.963087
68	Pantoea	0.865462	0.86618	0.861676	0.9978	0.253578	0.853559	0.807751	0.807825	0.996932	0.509545	0.767872	0.958668	0.973382	0.927346
69	Pandoraea	0.516928	0.811531	0.498973	0.855463	0.0857415	0.899998	0.708168	0.513755	0.95645	0.288288	0.774889	0.958668	0.973382	0.927346
70	Kineococcus	0.93241	0.717087	0.663048	0.803691	0.0873452	0.873355	0.625872	0.351957	0.95645	0.362341	0.862408	0.958668	0.973382	0.927346
71	Polaromonas	0.903576	0.727643	0.982086	0.821637	0.56064	0.873355	0.792873	0.835272	0.95645	0.760984	0.478251	0.958668	0.973382	0.963087
72	Bordetella	0.629366	0.887583	0.528845	0.821637	0.779859	0.971918	0.792873	0.351957	0.878524	0.919049	0.874006	0.958668	0.973382	0.963087
73	Flavobacterium	0.91069	0.669799	0.900817	0.803691	0.793042	0.71592	0.723883	0.671624	0.95645	0.765418	0.448864	0.994068	0.70257	0.118136
74	Rhizobium	0.460677	0.717087	0.519848	0.9978	0.539653	0.899998	0.700905	0.513755	0.95645	0.901401	0.252798	0.994068	0.849655	0.963087
75	Azospira	0.997854	0.811531	0.861676	0.803691	0.0248485	0.873355	0.876719	0.792777	0.980271	0.775323	0.879421	0.958668	0.738497	0.118136
76	Veillonella	0.903576	0.811531	0.867573	0.9978	0.631617	0.740974	0.792873	0.585112	0.95645	0.790988	0.862408	0.958668	0.973382	0.927346
77	Anaerococcus	0.903576	0.582542	0.911368	0.803691	0.139435	0.873355	0.700905	0.903766	0.95645	0.270089	0.767872	0.958668	0.973382	0.927346
78	Cronobacter	0.45652	0.29092	0.660298	0.841425	0.644035	0.899998	0.683168	0.924327	0.95645	0.74597	0.426661	0.958668	0.973382	0.973515
79	Sphingobium	0.778104	0.717087	0.841225	0.989803	0.04771	0.890413	0.43996	0.971956	0.95645	0.406265	0.148441	0.958668	0.699475	0.963087
80	Carnobacterium	0.997854	0.966012	0.964269	0.9978	0.231157	0.71592	0.456666	0.769915	0.95645	0.288288	0.136592	0.958668	0.973382	0.927346
81	Rugosibacter	0	4.1421e-06	5.24111e-15	0.803691	0.793042	0.873355	0.0284141	0.00176511	0.95645	0.305672	0.602914	0.958668	0.973382	0.927346
82	Rhodopseudomonas	0.313532	0.459561	0.498973	0.803691	0.0919199	0.71592	0.768771	0.614873	0.95645	0.567955	0.767872	0.958668	0.973382	0.927346
83	Herbaspirillum	0.256031	0.518118	0.333755	0.945389	0.736858	0.873355	0.700905	0.351957	0.95645	0.805854	0.318319	0.958668	0.973382	0.927346
84	Deinococcus	0.170273	0.459561	0.165284	0.9978	0.475284	0.899998	0.519595	0.272142	0.157978	0.650335	0.938124	0.958668	0.973382	0.963087
85	Xanthomonas	0.458157	0.811531	0.38253	0.803691	0.410804	0.899998	0.524101	0.351957	0.95645	0.270089	0.606507	0.958668	0.973382	0.927346
86	Paraburkholderia	0.170273	0.597678	0.226944	0.855463	0.130652	0.853559	0.529108	0.308038	0.999083	0.228296	0.774889	0.958668	0.973382	0.927346
87	Nocardia	0.437865	0.717087	0.38253	0.989803	0.645576	0.924026	0.461825	0.351957	0.95645	0.313666	0.774889	0.958668	0.699475	0.927346
88	Yersinia	0.34527	0.779921	0.246895	0.945389	0.350304	0.71592	0.792873	0.418829	0.95645	0.556811	0.801569	0.958668	0.973382	0.963087
89	Erwinia	0.219711	0.512351	0.218685	0.968597	0.230683	0.899998	0.322954	0.171973	0.95645	0.394523	0.809081	0.958668	0.973382	0.927346
90	Cyprinivirus	0.959291	0.922861	0.911368	0.9978	0.256701	0.71592	0.519595	0.650639	0.878524	0.270089	0.810742	0.958668	0.973382	0.118136
91	Finegoldia	0.976063	0.904801	0.861676	0.803691	0.553036	0.899998	0.536161	0.351957	0.95645	0.775323	0.899263	0.958668	0.973382	0.963087
92	Chelatococcus	0.232651	0.105985	0.440934	0.803691	0.0439683	0.873355	0.145002	0.671624	0.157978	0.0685136	0.682319	0.958668	0.973382	0.927346
93	Oscillatoria	0.627166	0.734394	0.628443	0.998495	0.0705986	0.71592	0.311788	0.397854	0.878524	0.256086	0.150687	0.958668	0.973382	0.927346
94	Aeromonas	0.232651	0.459561	0.26162	0.926657	0.453444	0.918472	0.307905	0.278922	0.95645	0.270089	0.606507	0.958668	0.973382	0.927346
95	Clavibacter	0.959291	0.928313	0.896093	0.9978	0.793042	0.71592	0.94718	0.481253	0.95645	0.963411	0.330153	0.958668	0.699475	0.927346
96	Janthinobacterium	0.903576	0.966012	0.748149	0.841425	0.736858	0.899998	0.700905	0.351957	0.95645	0.760984	0.862408	0.958668	0.973382	0.927346
97	Massilia	0.987251	0.717087	0.861676	0.803691	0.0705986	0.873355	0.276954	0.588158	0.95645	0.101064	0.400174	0.994068	0.973382	0.963087
98	Schlegelella	0.142449	0.459561	0.116638	0.881458	0.192664	0.899998	0.350836	0.0985428	0.95645	0.509545	0.767872	0.958668	0.973382	0.927346
99	Paracoccus	0.328115	0.811531	0.130015	0.803691	0.382287	0.755325	0.734272	0.315542	0.95645	0.919049	0.529252	0.994068	0.973382	0.927346
100	Cladosporium	0.256031	0.81089	0.117666	0.803691	0.268484	0.899998	0.298955	0.0756847	0.95645	0.154593	0.767872	0.958668	0.973382	0.927346
101	Bifidobacterium	0.205425	0.246125	0.304917	0.989803	0.588434	0.873355	0.683168	0.81935	0.878524	0.404286	0.767872	0.958668	0.973382	0.927346
102	Hanseniaspora	0.792067	0.459561	0.877962	0.841425	0.0873452	0.853559	0.700905	0.399724	0.95645	0.735409	0.862408	0.958668	0.699475	0.927346
103	Acidipropionibacterium	0.34527	0.597678	0.445448	0.9978	0.0439683	0.873355	0.616531	0.518056	0.999365	0.455736	0.89686	0.958668	0.973382	0.927346
104	Azospirillum	0.903576	0.81089	0.628443	0.803691	0.42931	0.740974	0.276954	0.518056	0.878524	0.74597	0.18362	0.994068	0.973382	0.927346
105	Pseudoxanthomonas	0.681012	0.937493	0.464027	0.803691	0.586737	0.899998	0.45954	0.81935	0.95645	0.467207	0.157111	0.958668	0.849655	0.927346
