# Supplementary material for: Microbiome dysbiosis is associated with disease duration and increased inflammatory gene expression in systemic sclerosis skin
Source: Arthritis Res Ther. 2019 Feb 6;21:49. doi: 10.1186/s13075-019-1816-z (PMC6366065; doi:10.1186/s13075-019-1816-z)
Supplement: Supplementary file 7 — Table S5. Single-sample gene set enrichment analysis in SSc patients. Single-sample gene set enrichment analysis (ssGSEA) [26] was run as a module in GenePattern, using relevant KEGG pathways as the query gene sets. Raw pathway enrichment scores are shown for each sample in our dataset. (XLSX 102 kb) [file 13075_2019_1816_MOESM7_ESM.xlsx]

## Sheet: KEGG_input_uncorrected_gene_exp
Name	AM02-B	AM02-FA	BU-1	BU-2	BU-3	BU-4	BU-5	BU-6	BU-7	BU-8	HC13-02	HC15-03	HC15-05	HC15-15	HC15-21	HC15-24	JP04-B	JP04-FA	KB03-B	KB03-FA	KB05-B	KB05-FA	KL06-B	KL06-FA	MK01-B	MK01-FA	N01-Base	N05-Base	N07-Base	N09-Base	N10-Base	N11-Base	N15-Base	N18-Base	SH07-B	SH07-FA
KEGG_GLYCOLYSIS_GLUCONEOGENESIS	1341.68	1428.47	1499.9	1486.42	1297.56	1254.57	1733.85	1012.47	1695.75	1245.18	1447.8	1682.38	1669.43	1455.77	1677.3	1583.22	1205.07	1469.94	1470.66	1126.59	1122.99	1589.89	1394.44	1718.23	702.098	1050.55	1237.84	1125.27	1145.45	1112.5	859.796	1368.31	1072.84	1105.13	1416.38	1600.61
KEGG_CITRATE_CYCLE_TCA_CYCLE	5034.44	5220.77	4803.33	5138.86	4247.25	4922.13	5007.04	4017.71	5228.8	4732.59	5469.81	5318.46	5228.01	5062.48	5025.99	5063.47	4679.23	5205.15	5136.63	4838.86	5267.53	5426.74	5146.43	5540.32	4411.06	4536.8	4499.31	4319.93	4518.16	4650.21	4366.92	4638.1	4304.25	4413.12	5181.41	5595.37
KEGG_PENTOSE_PHOSPHATE_PATHWAY	3066.2	3152.59	2736.32	3277.4	3161.57	2618	3682.3	2699.46	3123.3	2733.66	3817.5	3335.89	3438.26	2988.12	3351.88	3445.97	2830.87	3028.02	2895.67	2814.92	2875.02	3017.52	3051.18	3149	2505.52	2938.44	3128.6	3070.65	3088.18	3016.85	3090.73	3005.03	2823.89	2735.98	3395.81	3774.07
KEGG_PENTOSE_AND_GLUCURONATE_INTERCONVERSIONS	-2223.21	-1759.08	-2475.26	-2307.05	-2165.4	-2028.52	-2080.78	-2323.83	-2299.76	-2343.01	-1438.26	-1674.08	-1243.76	-1694.79	-1086.94	-1314.8	-1304.42	-1730.49	-2163.37	-2217.72	-2175.69	-2092.09	-1856.87	-2083.64	-2418.17	-1823.29	-2209.36	-1943.98	-2319.54	-2084.99	-1959.21	-1973.56	-2219.09	-1859.73	-1224.9	-1410.94
KEGG_FRUCTOSE_AND_MANNOSE_METABOLISM	2449.74	2511.42	2396.39	2572.66	2417.59	2143.89	2969.63	1932.87	2414.87	2090.85	2648.56	2376.66	2402.09	1696.22	1972.25	2143.66	1933.2	1971.71	2147.45	1611.51	2023.43	2105.17	2451.81	2267.86	1579.17	1887.61	2439.95	2063.08	2386.96	2616.79	1965.36	2192.02	2022.61	2081.34	2533.02	2801.69
KEGG_GALACTOSE_METABOLISM	690.586	810.502	1575.52	836.207	1193.04	1048.87	988.07	1079.56	1075.82	1158.32	748.995	834.79	744.83	211.436	565.992	611.098	578.244	457.852	526.007	203.037	260.17	590.138	722.488	686.164	288.52	619.477	1228.24	993.311	979.983	1083.57	548.776	1044.21	711.474	1224.51	1002.95	708.189
KEGG_ASCORBATE_AND_ALDARATE_METABOLISM	-3509.59	-3481.56	-3726.43	-4047.01	-3310.01	-4046.85	-3635.83	-3680.29	-3864.96	-3337.62	-2881.47	-3608.26	-3466.35	-3652.3	-2902.62	-2885.1	-2678.97	-3384.91	-2808.43	-3302.54	-3180.74	-3133.01	-3182.27	-3672.54	-3869.33	-3474.8	-3645.67	-2792.21	-3464.96	-3954.01	-3510.05	-3390.85	-3321.88	-2813.43	-2648.36	-3037.51
KEGG_FATTY_ACID_METABOLISM	2090.86	2434.8	2245.75	2328.41	1922.75	2397.71	2489.29	1924.98	2635.35	1957.15	2895.71	2854.92	2970.46	2732.57	2767.07	2837.41	2253.94	2494.16	2305.47	1864.58	1886.88	2490.95	2561.93	2777.98	1656.47	2032.16	1506.65	1723.08	1802.78	1645.46	1722.15	2085.18	1569.67	1348.65	2251.75	2602.92
KEGG_STEROID_BIOSYNTHESIS	3216.32	3364.07	3062.03	3708.91	3340.52	2486.5	3446.14	3192.32	2541.4	3130.46	4516.04	4110.71	3966.26	3619.25	3413.48	3778.03	3469.01	3538.04	3248.3	3361.25	3208.02	3369.51	3558.97	3738.74	3261.07	3597.31	2764.37	3087.27	2892.19	3271.62	3777.7	3166.75	2800.81	2222.32	3673.15	4077.19
KEGG_PRIMARY_BILE_ACID_BIOSYNTHESIS	-1456.67	-1699.05	-1215.88	-1022.39	-1889.7	-1226.45	-897.251	-1506.37	-1470.32	-1451.09	-107.385	-1222	-755.709	-1202.63	-1000.45	-1311.19	-888.478	-1210.21	-1591.82	-1353.18	-1571.64	-1456.79	-967.573	-994.838	-1497.16	-1400.39	-1117.86	-1381.06	-1361.36	-1315.92	-1308.47	-992.472	-1260.82	-1452.36	-962.826	-497.65
KEGG_STEROID_HORMONE_BIOSYNTHESIS	-2743.02	-2509.89	-3282	-2628.21	-2927.45	-2852.27	-2344.03	-3266.45	-3399.48	-3336.08	-1181.49	-2143.14	-2181.26	-2393.03	-2294.21	-2207.5	-2542.38	-2667.13	-2330.71	-2419.74	-2854.3	-2514.01	-2356.46	-2200.28	-3237.38	-2649.19	-3189.85	-2791.73	-3311.8	-2945.62	-2517.01	-3257.45	-3323.92	-2911.2	-2075.5	-1344.48
KEGG_OXIDATIVE_PHOSPHORYLATION	5937.83	5907.21	5715.85	5819.87	5868.83	5687.46	6003.96	5703.61	5773.44	5790.99	6157.21	5959.48	5985.4	6035.55	5970.22	5960.29	5866.42	5926.96	5825.12	5681.18	5778.37	5867.4	5952.7	5875.29	5681.73	5833.18	5733.22	5730.69	5672.1	5696.61	5799.29	5568.67	5676.55	5506.61	5943.56	5955.35
KEGG_PURINE_METABOLISM	799.272	765.907	673.137	801.18	358.236	622.986	613.228	596.474	674.982	549.56	945.967	865.617	671.511	924.996	883.363	944.305	981.381	995.073	679.066	623.044	579.527	905.148	706.838	826.287	330.549	551.219	746.723	916.157	665.43	621.507	589.158	821.074	670.531	709.944	925.233	774.44
KEGG_PYRIMIDINE_METABOLISM	2444.24	2494.76	2207.3	2536.09	2328.85	2308.67	2539.19	2450.4	2232.73	2194.18	2760.05	2727.17	2467.32	2784.37	2699.89	2846.93	2726.34	2575.69	2155.46	2147.9	1933.89	2301.72	2455.74	2275.55	2141.65	2282.24	2710.91	2709.87	2215.79	2232.56	2143.86	2476.32	2487.04	2395.77	2643.95	2577.88
KEGG_ALANINE_ASPARTATE_AND_GLUTAMATE_METABOLISM	1318.98	1144.38	481.933	1445.83	928.26	729.459	1338.33	863.886	763.394	876.322	1996.48	1327.85	1192.48	1222.94	1332.69	1295.17	1238.3	1325.46	1202.58	1200.64	1020.9	1051.3	1308.77	953.701	686.196	691.693	1038.48	1017.11	838.905	1008.78	1167.35	1384.21	816.235	945.937	1461.77	1875.58
KEGG_GLYCINE_SERINE_AND_THREONINE_METABOLISM	-100.649	-207.989	-810.19	-241.648	-1296.74	-624.267	-494.692	-974.328	-142.799	-1075.85	223.316	-312.713	-190.976	-608.615	-750.957	-781.012	-532.212	-167.596	-472.927	-960.065	-489.773	-236.741	-0.409204	50.5968	-1176.2	-1260.23	-1584.1	-1269.82	-839.683	-864.658	-985.441	-1267.51	-1262.76	-1659.62	-291.037	-151.295
KEGG_CYSTEINE_AND_METHIONINE_METABOLISM	1151.69	914.593	631.897	1060.51	841.874	879.082	992.159	628.546	990.257	760.084	1318.42	1128.28	1439.76	1244.85	1423.43	1026.7	1094.65	1188.05	1058.27	1073.31	1257.54	1137.32	1336.79	1186.68	1027.13	759.063	1100.79	1136.65	1198.59	1149.94	1135.78	1224.61	1033.62	1258.09	1157.67	1298.07
KEGG_VALINE_LEUCINE_AND_ISOLEUCINE_DEGRADATION	3709.21	3914.32	3321.1	3985.04	3080.61	3511.09	4013.19	2792.71	3703.85	3466.52	5040.36	4474.86	4450.01	3978.67	4004.58	4369.99	3528.56	4095.96	3683.83	3422.74	3715.07	4020.92	4126.18	3990.36	3023.89	3392.19	3080.07	3359.63	3308.54	3571.96	3824.1	3299.12	3110.9	2871.41	4323.31	5040.59
KEGG_LYSINE_DEGRADATION	2927.51	2630.55	2661.58	2449.91	2594.67	2257.64	2355.5	2622.07	2828.23	2316.82	2617.22	2249.59	2428.82	2513.96	2153.1	2490.63	2470.63	2314.93	2889.68	2566.88	2978.49	2790.11	2879.78	2832.74	2783.68	2619.27	2130.77	2450.99	2663.68	2163.67	2137.31	2198.91	2199.17	2097.7	2656.39	2538.59
KEGG_ARGININE_AND_PROLINE_METABOLISM	3181.63	2684.54	2657.95	2838.7	2656.4	2512.54	2998.34	2556.23	2637.5	2553.01	2882.05	2794.74	2583.07	2753.3	2806.83	2539.79	2927.16	2765.39	3150.08	2396.01	2884.32	2869.69	2862.93	2637.38	2772.11	2418.53	2384.91	2896.1	2927.07	2601.88	2669.26	2688.71	2509.87	2720.52	2844.06	2733.39
KEGG_HISTIDINE_METABOLISM	-746.697	-670.51	-785.531	-321.991	-866.271	-1076.39	-596.415	-925.254	-837.566	-833.663	182.143	-327.509	-93.022	-444.769	-161.486	-129.022	-470.283	-150.847	-392.19	-319.768	-1222.41	-551.132	-331.387	-371.916	-1075.23	-878.349	-1243.74	-577.773	-667.63	-822.445	-910.265	-1312.29	-1795.22	-800.501	-431.016	-157.083
KEGG_TYROSINE_METABOLISM	709.347	978.209	607.679	1107.92	617.829	1127.32	878.709	194.202	1329.94	806.343	807.764	1091.7	1191.24	1283.45	1371.66	1395.62	543.933	1055.17	978.305	800.573	168.335	1060.8	915.949	1421.37	-66.3061	12.3629	-906.873	261.739	338.435	389.002	83.5621	606.071	284.935	6.50475	1068.64	1150.83
KEGG_PHENYLALANINE_METABOLISM	1437.36	1676.65	1020.83	2596.64	944.006	1762.24	1321.19	90.2928	1819.89	1173.9	1778.84	1764.68	1864.79	1318.9	1564.78	1783.28	1135.91	1776.64	1870.43	1651.25	1622.09	2176.01	1879.68	2056.09	540.651	301.028	1144.89	1406.2	1303.11	1583.41	1269.64	1066.37	949.102	1109.11	2277.56	2609.91
KEGG_TRYPTOPHAN_METABOLISM	558.595	692.567	46.1537	738.498	67.4059	374.024	308.08	-544.522	365.281	31.8354	1231.84	748.799	772.671	421.515	764.955	1033.26	-0.90873	703.047	939.497	965.416	688.816	1287.59	507.982	591.422	44.5494	-33.7824	435.435	473.755	308.489	535.625	250.524	525.177	174.171	784.918	970.68	1787.31
KEGG_BETA_ALANINE_METABOLISM	665.937	641.001	411.045	1260.29	-388.925	370.105	736.036	-498.174	424.992	-260.111	1797.18	1226.6	986.868	737.166	516.591	812.774	126.399	438.673	689.32	544.973	534.969	890.998	1031.78	764.81	-106.362	-281.888	146.722	961.432	441.454	707.044	210.977	546.675	351.349	145.68	1658.88	2273.45
KEGG_SELENOAMINO_ACID_METABOLISM	2914.61	2640.27	2442.59	2817.34	2631.47	2663.91	2914.66	2851.29	2813.65	2743.91	3395.3	2674.54	2949.47	2676	2653.74	2576.5	2572.11	2445.96	2714.46	2551.26	2539.6	2543.11	3063.83	2714.09	2586.66	2692.88	2530.71	2857.36	2864.95	2790.31	2599.75	2543.46	2638.86	2739.78	2667.88	2724.62
KEGG_GLUTATHIONE_METABOLISM	3171.09	3261.31	3672.63	3871.13	4018.04	3490.49	3616.61	3109.88	3572.99	2860.45	4534.05	3818.67	4435.76	3412.77	3881.63	4167.04	3927.77	4025.87	3578.29	3580.65	3023.23	3183.74	3940.12	3651.79	3046.27	3561.85	3073.52	3704.31	3800.1	3877.37	3322.5	3179.06	3639.39	3322.73	3553.99	3574.93
KEGG_STARCH_AND_SUCROSE_METABOLISM	-2795.26	-2531.55	-2473.23	-2497.38	-2497.64	-2512.16	-2666.21	-2513.75	-2391.06	-2586	-2160.93	-2350.22	-2105.57	-2789.75	-2427.7	-2291.85	-2517.86	-2386.46	-2595.14	-2958.34	-2727.49	-2345.32	-2368.63	-2201.22	-3055.44	-2685.02	-2486.63	-2535.64	-2804.21	-2891.48	-2818.57	-2534.93	-2902.29	-2528.82	-2455.43	-2275.35
KEGG_N_GLYCAN_BIOSYNTHESIS	3645.9	3657.31	3671.51	3523.07	3325.12	3622.54	3409.6	3517.2	3493.4	3635.53	3575.62	3866.74	3875.05	3688.17	3950.89	4027.83	3878.91	3909.82	3816.08	3907.16	3839.46	3882.5	3786.29	3890.49	3755.41	3722.65	3824.85	4057.97	3933.49	3813.26	3887.14	4288.24	4018.05	4186	3913.84	3969.81
KEGG_OTHER_GLYCAN_DEGRADATION	2387.92	2638.31	3173.36	3082.94	3239.47	3384.26	3209.5	3099.61	3438.73	3177.89	2397.28	2834.17	2586.76	2454.44	2873.43	3146	2427.86	2750.19	2376.81	2609.84	2446.27	2784.03	2469.24	2663.3	2426.92	2600.97	3020.7	2928.07	2890.52	3349.3	2814.6	2851.66	3142.43	3307.5	3000.69	2823
KEGG_O_GLYCAN_BIOSYNTHESIS	-2529.28	-2751.54	-2550.86	-2627.08	-2844.53	-2739.98	-2915.51	-2487.76	-2835.21	-2799.99	-2098.04	-2785.25	-2534.73	-2335.04	-2640.66	-2204.8	-2297.31	-2198.33	-2521.94	-2402.93	-2750.2	-2495.61	-2681.06	-2684.51	-3060.01	-2771.13	-2612.77	-2152.15	-2204.1	-2677.08	-2773.51	-1770.87	-2330.78	-2178.34	-1984.17	-2179.68
KEGG_AMINO_SUGAR_AND_NUCLEOTIDE_SUGAR_METABOLISM	2540.33	2583.3	2738.55	2673.58	2364.26	2621.95	2597.44	2325.01	2612.96	2711.85	2639.25	2923.78	2948.2	2233.4	2731.29	2668.53	2508.13	2481.64	2196.44	2329.6	2124.89	2833.61	2581.7	2402.13	2079.25	2315.38	3168.91	2770	2609.05	2753.09	2289.28	3124.84	2438.33	2936.91	2809.89	2985.74
KEGG_GLYCOSAMINOGLYCAN_DEGRADATION	1704.72	1562.11	2855.51	2811.66	2584.75	3363.21	2205.61	2496.78	2992.37	2556.18	899.214	1908.32	2233.32	1098.49	1673.23	2103.02	1708.31	1674.14	1191.08	2409.84	1575.39	1695.44	1969.83	2006.58	1896.59	2193.33	2251.42	2443.92	2340.89	2747.31	1998.15	2398.23	2541.46	2931.94	2082.56	2025.34
KEGG_GLYCOSAMINOGLYCAN_BIOSYNTHESIS_CHONDROITIN_SULFATE	-808.349	-782.761	190.942	-536.986	317.597	33.5168	-361.269	240.506	467.363	-413.067	-2355.55	-1930.65	-1500.88	-1799.03	-1944.89	-1679.95	-1000.13	-1168.34	-1255.65	-640.9	-1487.42	-1445.63	-649.104	-1204.9	-529.832	-605.258	-248.792	487.88	306.023	298.013	-934.023	527.237	558.386	620.66	-312.165	-1210.59
KEGG_GLYCOSAMINOGLYCAN_BIOSYNTHESIS_KERATAN_SULFATE	-1403.48	-1918.66	-669.592	-1569.85	-1144.83	-1328.14	-1668.23	-1398.22	-1377.27	-1670.9	-2090.09	-1675.76	-1737	-2009.06	-1786.34	-2252.18	-1522.07	-1373.28	-1535.37	-1488.6	-1093.41	-1118.57	-1175.42	-2021.29	-1633.3	-1452.42	-1531.56	-723.818	-624.55	-765.424	-1344.76	-434.227	-1095.45	-877.366	-1089.78	-1597.56
KEGG_GLYCOSAMINOGLYCAN_BIOSYNTHESIS_HEPARAN_SULFATE	-1609.87	-2164.69	-1526.25	-1281.79	-1325.18	-1602.45	-1337.67	-1389.73	-1067.71	-1507.24	-2936.03	-2543	-2465.2	-2640.69	-2685.28	-2387.27	-1408.74	-2190.7	-2194.72	-2356.4	-1674.37	-2040.42	-1149.22	-1793.85	-1395.65	-1774.63	-1832.44	-1709.07	-1577.97	-1098.24	-2176.35	-1784.97	-1429.99	-1603.92	-1843.64	-2320.56
KEGG_GLYCEROLIPID_METABOLISM	1193.78	1252.63	2179.21	1853.24	1059.51	1525.74	1772.07	934.863	1811.47	1453.54	2151.01	1374.42	1226.23	710.025	1584.79	1186.53	1396.41	1877.96	1801.24	1180.21	1290.89	2033.28	1946.55	2132.8	574.078	936.248	1115.89	1346.38	1162.92	1445	784.966	617.304	1103.46	614.894	2304.82	2464.97
KEGG_INOSITOL_PHOSPHATE_METABOLISM	1424.66	1351.1	1673.08	1439.32	1456.55	1573.44	1637.56	1426.68	1603.4	1724.94	871.736	905.161	952.66	465.069	629.402	729.014	1245.56	1059.09	1289.12	1161.08	1408.95	1254.61	1231.3	1384.58	1163.75	1233.39	1236.53	1349.38	1537.36	1729.8	1662.76	1481.7	1547.86	1264.23	1282.3	1103.44
KEGG_GLYCOSYLPHOSPHATIDYLINOSITOL_GPI_ANCHOR_BIOSYNTHESIS	2197.9	2185.94	1632.12	1914.22	2149.32	1743.87	1863.25	1971.7	2019.33	2342.02	2896.42	2530.53	2092.17	2812.3	2479.41	2327.61	2676.57	2278.22	2385.31	1596.51	2120.61	2461.09	2097.17	2396.16	2218.11	2003.49	2001.48	2002.55	1860.91	1973.4	2398.77	1752.6	1861.18	1756.35	2167.4	2180.11
KEGG_GLYCEROPHOSPHOLIPID_METABOLISM	1018.75	1113.25	1452.37	1307.62	806.296	1091.27	1402.51	1026.65	1389.89	1072.49	1522.02	952.818	929.692	884.143	1097.61	779.907	1215.55	1444.85	1263.13	1020.88	1157.38	1405.03	1443.16	1659.15	728.696	736.553	965.638	1002.64	987.878	1177.23	705.329	811.001	1039.34	690.364	1386.89	1460.93
KEGG_ETHER_LIPID_METABOLISM	9.58185	176.402	211.32	147.264	-394.22	-54.9219	136.955	234.737	193.443	136.176	602.279	433.989	404.506	78.2996	135.47	467.765	366.438	243.67	112.128	535.78	297.644	356.126	346.325	464.282	-49.6957	-3.48017	442.8	705.647	571.589	258.393	62.7933	765.399	455.913	378.538	164.103	401.471
KEGG_ARACHIDONIC_ACID_METABOLISM	-116.746	1.26695	20.6552	642.459	-138.662	40.1229	371.427	118.69	168.158	-202.559	291.952	138.608	408.23	-398.132	-225.104	200.788	-427.902	-463.628	-483.66	-82.6181	-279.065	-497.273	220.248	-104.885	-616.805	-431.407	-57.6875	-119.477	-123.28	234.543	-314.268	-247.59	-98.9234	-383.647	317.396	-5.50635
KEGG_LINOLEIC_ACID_METABOLISM	-4791.16	-5116.34	-4923.15	-4541.58	-4642.25	-4737.47	-4686.55	-4561.26	-5002.21	-5084.53	-4426.06	-4833.01	-4468.33	-4712.32	-5040.17	-4264.53	-5128.08	-5373.45	-4694.03	-4478.15	-4881	-4861.42	-4906.91	-4826.43	-4860.66	-5060.39	-4660.76	-4614.84	-4898.38	-4774.07	-5013.36	-4601.92	-5097.34	-4866.34	-5074.25	-4903.01
KEGG_ALPHA_LINOLENIC_ACID_METABOLISM	-2282.06	-2251.31	-3514.55	-1525.77	-3447.21	-2088.08	-1684.71	-2625.16	-2955.43	-3004.31	-1471.85	-1931.54	-1514.44	-2237.19	-2422.62	-1463.64	-3218.29	-3274.84	-2648.26	-1939.36	-2246.38	-2896.08	-2195.59	-1806.05	-3599.68	-3789.72	-2717.73	-1500.64	-1965.53	-1957.27	-2279.99	-1698.91	-1900.71	-3230.14	-2187.57	-2122.09
KEGG_SPHINGOLIPID_METABOLISM	2125.4	1878.28	2297.37	1910.91	2157.76	1736.46	2047.32	2088.99	1940.58	1921.26	2199.8	1849.61	1893.21	2054.75	2141.48	1977.63	2248.38	1838.81	2014.53	1779.75	2298.45	2035.98	2439.67	2272.61	2354.88	2119.29	1987.83	1996.06	2026.02	2198.41	1901.42	1521.47	1840.34	2009.9	2252.04	1935.57
KEGG_GLYCOSPHINGOLIPID_BIOSYNTHESIS_LACTO_AND_NEOLACTO_SERIES	-2539.19	-2857.17	-2515.99	-3121.96	-2399.9	-2891.01	-2750.9	-3071.4	-3029.84	-3063.84	-2513.07	-2548.5	-2790	-2720.53	-2546.48	-2903.3	-2373.49	-2614.25	-2668.44	-3104.87	-2311.06	-2898.21	-2398.21	-3003.26	-2513.89	-2479.11	-2380.45	-2588.37	-1985.21	-2041.16	-2434.57	-2814.1	-2576.75	-2660.78	-2508.15	-3243.09
KEGG_GLYCOSPHINGOLIPID_BIOSYNTHESIS_GLOBO_SERIES	-646.865	-656.275	640.066	-308.333	-19.4042	124.504	153.798	-393.3	-255.976	-161.819	-900.115	-29.6726	-189.994	-498.92	-150.006	-24.7074	328.452	46.5225	-287.211	-547.481	-59.4839	-373.31	-312.366	-398.692	-662.307	43.7754	-87.7258	-169.6	178.947	427.044	38.3557	113.317	25.212	243.86	-106.774	-406.2
KEGG_GLYCOSPHINGOLIPID_BIOSYNTHESIS_GANGLIO_SERIES	795.046	707.715	1539.49	759.779	262.34	1165.79	457.842	57.9872	953.565	-98.8984	383.097	879.91	745.101	206.511	671.443	791.669	918.526	790.786	748.409	703.474	1080.1	1176.07	687.975	874.608	610.107	782.333	353.518	840.902	823.605	1306.64	866.256	1050.5	1152.68	1474.4	1409.32	1062.26
KEGG_PYRUVATE_METABOLISM	3203.14	3119.16	2671.78	3214.97	2712.2	2809.36	3251.12	2360.03	3294.14	2550.23	3687.33	3752.83	3911.88	3403.95	3543.76	3365.75	3067.45	3269.61	3258.26	2745.07	2991.82	3477.78	3397.13	3652.74	2235.73	2530.16	2430.34	2795.42	2651.24	2698.98	2680.88	2677.73	2452.02	2498.73	3300.96	3822.16
KEGG_GLYOXYLATE_AND_DICARBOXYLATE_METABOLISM	3994.47	4048.78	3567.02	5243.9	3568.99	4322.04	4948.14	3941.3	3942.51	4080.24	5193.35	4724.61	4598.63	4196.93	4271.2	4844.31	3338.55	3581.87	3749.8	4050.84	3801.13	3989.27	4508.98	4720.69	3077.17	3244.5	3690.36	4532.72	4038.7	4812.63	4596.62	4407.53	4198.47	3775.66	4903.11	5076.2
KEGG_PROPANOATE_METABOLISM	3035.06	2856.88	2591.09	3184.23	2807.98	2807.11	3175.75	2586.97	2892.75	2667.72	3932.5	3510.15	3709.51	3616.08	3503.21	3314.34	3119.04	3235.54	3297.96	2685.21	2954.97	3371.39	3219.69	3583.58	2580.77	2506.48	2371.03	2756.38	2681.21	2675.82	2893.16	2574.41	2546.54	2450.44	3206.51	3708.54
KEGG_BUTANOATE_METABOLISM	2595.86	2637.66	1893.93	2724.06	2250.46	2231.83	3084.56	1892.31	2653.99	2329.89	3855.56	3162.49	2924.67	3280.01	2792.21	3363.25	2537.95	3032.72	2706.68	2179.59	2521.27	2793.9	2880.59	2848.5	1928.41	2330.8	1458.27	1976.81	2109.75	1892.92	2523.76	1493.01	1861.57	926.556	2925.27	3257.64
KEGG_ONE_CARBON_POOL_BY_FOLATE	370.075	467.441	273.292	827.621	598.781	475.111	1150.42	1036.83	961.277	25.9458	1136.78	329.03	260.356	321.696	291.208	948.751	79.2978	288.785	183.075	-60.2997	-332.016	447.174	605.687	149.124	-631.392	-37.2691	85.6523	165.392	613.677	360.71	457.458	674.337	89.7874	243.379	638.92	542.301
KEGG_NICOTINATE_AND_NICOTINAMIDE_METABOLISM	518.207	1133	1483.34	1343.1	902.103	1771.24	584	843.048	1499.63	1143.46	838.382	1672.67	1580.17	858.2	1413.54	1998.56	853.246	1589.9	838.369	1374.99	410.555	996.034	396.066	1158.19	-423.996	701.778	1594.26	1709.88	1460.86	1659.61	1291.07	2380.36	1482.96	1881.15	1068.49	1755.75
KEGG_PANTOTHENATE_AND_COA_BIOSYNTHESIS	-1186.71	-962.244	-1085.46	-515.582	-1705.39	-1118.76	-1127.4	-1586.53	-1197.88	-1242.41	134.317	146.242	2.70194	-1014.21	-814.996	-400.889	-1478.27	-1310.74	-1432.01	-1388.77	-1271.38	-988.891	-837.531	-938.651	-1692.33	-1551.85	-1272.66	-963.018	-955.338	-265.911	-756.714	-160.208	-760.103	-788.936	-602.706	875.264
KEGG_RETINOL_METABOLISM	-2657.88	-2434.17	-2583.97	-2490.8	-2227.93	-2189.18	-2474.97	-2535.4	-2142.22	-2470.72	-2597.68	-2373.39	-2346.25	-2212.79	-2130.52	-2155.72	-2592.2	-2449.38	-2450.23	-2853.15	-2654.55	-2306.04	-2342.87	-2090.74	-2973.92	-2745.5	-2905.43	-3165.62	-3095.02	-2918.69	-3008.62	-3029.37	-2845.88	-2969.19	-2493.34	-2627.8
KEGG_PORPHYRIN_AND_CHLOROPHYLL_METABOLISM	516.109	998.524	949.401	826.053	1067.64	1250.34	1093.9	1076.7	978.584	677.564	1500.57	934.527	1066.36	815.72	1011.17	1290.9	1073.29	836.238	504.952	329.554	421.87	635.799	682.352	563.992	116.141	636.75	51.1743	195.993	-109.331	157.642	456.341	38.4945	190.183	302.17	1157.24	1044.38
KEGG_TERPENOID_BACKBONE_BIOSYNTHESIS	4286.92	4123.07	3299.04	4861.47	4023.35	3305.66	4558.37	3297.47	3356.34	3376.62	5788.28	5003.39	4994.96	5023.68	4385.51	4906.6	4285.42	4037.47	4079.84	3481.48	3840.06	3999.75	4653.69	4615.73	3452.29	3949.32	3071.66	3915.95	3601.62	3534.57	4354.57	3479.64	3256.68	2286.05	5046.33	5494.02
KEGG_NITROGEN_METABOLISM	660.916	791.3	240.128	-54.2039	90.2833	-617.555	990.035	247.207	489.357	741.034	907.456	1161.17	846.208	910.712	1147.07	867.002	1199.22	831.375	487.643	-191.971	656.529	630.218	1427.85	972.062	-96.895	116.979	404.171	149.175	201.166	191.427	308.504	-140.582	-1363.04	147.767	408.022	-117.186
KEGG_SULFUR_METABOLISM	-367.348	-7.55375	-603.531	-439.505	-398.237	161.832	-332.398	-515.28	-230.053	-1019.97	-360.961	-601.514	-304.519	-813.717	-826.87	-664.567	-922.772	-904.943	-599.49	-266.482	-994.384	-440.9	-597.959	-555.864	-438.768	-634.142	49.9107	-770.411	-797.674	-632.158	-1054.78	-1363.44	-1502.48	-531.201	-237.602	136.548
KEGG_AMINOACYL_TRNA_BIOSYNTHESIS	3654.86	3424.47	3730.71	3927.1	3861.93	3253.96	3502.45	3712.47	3304.36	3906.01	4307.75	3714.97	3340.45	3994.9	3510.86	3924.99	3535.09	3438.64	3948.98	3934.69	3717.62	3958.12	3922.6	3891.45	3885.25	3831.18	3154.42	3861.19	3639.95	2871.41	3307.17	4140.21	3942.87	3608.77	4125.9	4088.49
KEGG_METABOLISM_OF_XENOBIOTICS_BY_CYTOCHROME_P450	-1972.55	-1737.56	-1528.15	-1503.06	-1380.42	-1183.39	-1603.63	-1993.21	-1465.82	-2129.59	-987.66	-1267.56	-649.38	-1373.09	-781.899	-968.587	-1238.88	-1189.39	-1350.3	-1681.14	-2049.88	-1575.89	-1125.24	-1195.56	-2088.32	-1762.64	-2578.18	-2205.83	-1809.63	-1918.98	-2229.76	-2280.39	-2017.45	-2195.18	-1576.65	-1786.92
KEGG_DRUG_METABOLISM_CYTOCHROME_P450	-1937.95	-1696.22	-1531.05	-1444.08	-1255.52	-1298.31	-1584.62	-1976.98	-1355.57	-2003.5	-1023.74	-1167.16	-617.468	-1265.83	-748.896	-889.46	-1160.73	-1113.28	-1387.49	-1727.66	-1975.9	-1595.53	-1211.27	-1294.26	-2123.39	-1885.36	-2427.37	-2191.86	-1760.3	-1828.99	-2219.72	-2232.27	-1853.09	-2112.26	-1587.42	-1797.96
KEGG_DRUG_METABOLISM_OTHER_ENZYMES	-2959.07	-2650.05	-2728.33	-2452.15	-2384.35	-2337.94	-2235.26	-2520.76	-2407.39	-2527.51	-2191.8	-2144.95	-2297.65	-2732.07	-2388.1	-2008.57	-2656.95	-2681.19	-3135.31	-2965.22	-3260.47	-2748.21	-2449.53	-2884.78	-3144.37	-2937.02	-2302.16	-2371.51	-3119.3	-2579.41	-2886.8	-2943.86	-2662.36	-2704.66	-1986.44	-1881.04
KEGG_BIOSYNTHESIS_OF_UNSATURATED_FATTY_ACIDS	4066.29	3882.58	3022.4	4458.57	2346.52	3424.71	4345.75	2216.87	3554.99	2426.6	5497.82	5053.44	4915.76	4155.35	4087.26	4235.54	3556.08	3966.15	4184.51	4030.61	4107.13	4374.74	4853.05	5187.81	2882.75	2929.21	3240.72	3834.23	3980.6	4200.46	4346.02	3501.47	3506.42	2920.66	4839.29	5291.89
KEGG_ABC_TRANSPORTERS	-3123.07	-3180.14	-2559.05	-2589.52	-2880.81	-2757.02	-2723.86	-2695.74	-2363.15	-2613.57	-3077.98	-2871.53	-2666.75	-3014.55	-2568.37	-2757.71	-2833.36	-2717.5	-2983.41	-3394.59	-2745.43	-2587.21	-3307.11	-2844.35	-3286.12	-3314.74	-3053.18	-3335.82	-3154.08	-3121.51	-2885.92	-3157.67	-3257.48	-2691.44	-3001.47	-2998.83
KEGG_RIBOSOME	7534.42	7533.75	7507.06	7509.17	7503.78	7522.77	7518.54	7506.33	7504.33	7496.77	7739.59	7556.83	7536.62	7556.53	7601.5	7720.77	7727.78	7721.77	7528.43	7531.68	7549.58	7524.13	7529.38	7516.89	7530.74	7522.35	7513.05	7687.97	7531.3	7464.52	7704.66	7499.68	7499.36	7505.62	7712.28	7712.62
KEGG_RNA_DEGRADATION	3727.72	3531.84	2937.64	2791.68	3288.17	2787.45	2826.68	3234.62	2961.94	3003.34	3590.01	3346.53	3212.72	3707.19	3622.54	3824.98	3525.52	3267.36	3730.51	3650.24	3648.35	3634.13	3584.98	3582.82	3733.03	3583.24	3694.37	3482.83	2988.73	2473.84	3165.89	3346.62	3039.63	3039.51	3503.59	3449.26
KEGG_RNA_POLYMERASE	3905.36	3725.37	3553.34	3897.87	3627.99	3626.16	3694.87	3774.09	3268.32	3455.63	4084.87	4033.09	3902.52	4281.6	3892.04	4003.7	3881.64	3947.6	3700.22	3454.71	3298.45	3381.82	3790.42	3809.08	3838.81	3871.75	4007.79	3702	3404.47	3162.88	3285.54	3359.21	3530.97	3260.36	3728.27	3472.4
KEGG_BASAL_TRANSCRIPTION_FACTORS	1890.8	1729.79	1168.96	1057.95	1580.79	923.809	1120.07	2172.63	1208.38	1349.16	2241.76	1712.27	1968.02	2774.41	2165.81	2221.47	2377.57	2189.98	2323.37	2264.51	1772.21	1891.67	1700.76	1868.4	2075.85	2158.99	1461.72	1448.34	1049.69	715.081	1430.13	1646.81	1013.57	1298.92	1931.85	2126.61
KEGG_DNA_REPLICATION	2795.49	2678.24	2105.54	2524.82	2568.76	2340.21	3097.96	2981.13	2487.05	2856.42	3119.44	2784.8	2481.13	3120.68	2970.2	3037.78	3158.18	2750.71	2680.04	2664.83	2547.36	2755	2837.09	2536.44	2719.53	2860.14	3195.75	2964.24	2597.11	2542.26	2624.18	2922.94	2891.58	3035.07	2987.69	3032.39
KEGG_SPLICEOSOME	4937.68	4861.32	4889.01	4464.27	5018.78	4343.36	4505.76	4772.12	4353.88	4630.77	4651.14	4503.15	4490.85	4723.92	4561.37	4558.8	4610.97	4428.91	4846.66	4913.22	4828.29	4847	4947.7	4815.58	5091.26	4914.92	4706.08	4795.79	4559.73	4499.4	4543.46	4693.47	4545.97	4707.44	4339.6	4346.69
KEGG_PROTEASOME	6099.95	5821.08	5902.61	5608.05	5994.31	5498.94	5771.86	5577.11	5715.18	5498	6225.65	6124.17	5773.03	6139.1	6194.42	6211	5770.1	5791.88	5927.04	5858.51	5933.01	6037.17	6009.96	5806.26	5796.05	5855.07	6112.94	6200.79	5844.62	5955.53	5819.58	6122.57	5926.47	5917.45	6088.97	6503.1
KEGG_PROTEIN_EXPORT	5667.2	5730.56	5121.83	5157.55	4992.88	5093.44	5187.06	4970.07	4816.99	5292.73	5860.82	5916.84	5797.06	5771.03	5743.14	5777.36	5745.51	5735.78	5653.92	5724.55	5586.61	5560.01	5722.78	5672.59	5767.5	5761.09	5861.53	5627.06	5334.43	5328.15	5461.65	5734.01	5461.65	5466.02	5559.54	5783.35
KEGG_PPAR_SIGNALING_PATHWAY	-116.264	241.375	-155.583	642.049	-1247.85	357.137	-0.454694	-1268.61	536.261	-733.687	1154.02	539.512	626.431	-41.8325	-168.506	375.382	-588.862	372.738	92.9917	-292.96	-38.8722	513.086	494.443	812.219	-1577.48	-1129.58	-462.386	-445.08	-759.873	-465.898	-874.428	-305.425	-1154.21	-1199.72	673.075	1240.01
KEGG_BASE_EXCISION_REPAIR	3528.49	3244.86	2932.99	3305.55	3275.14	3099	3471.64	3546.91	3207.16	3437.78	3473.91	3312.66	3181.73	3705.99	3300.48	3475.42	3552.12	3203.08	3146.24	3163.68	3166.11	3211.23	3335.06	3099.75	3395.42	3238.61	3359.55	3174.87	3128.21	3064.89	3025.63	3123.21	3228.45	3573.82	3512.41	3381.76
KEGG_NUCLEOTIDE_EXCISION_REPAIR	3248.12	3198.21	2914.82	2903.63	3086.34	2938.74	3104.65	3622.01	3102.46	3316.81	3649.96	3292.19	3200.8	3904.98	3414.97	3468.41	3609.93	3355.22	3435.28	3253.63	3149.04	3265.27	3245.64	3104.02	3279.41	3291.67	3251.05	3255.86	3039.75	2845.83	3004.19	3208.21	3193.73	3352.93	3732.54	3543.95
KEGG_MISMATCH_REPAIR	2536.49	2522.44	2194.29	2513.21	2576.92	2158.13	2834.5	2691.13	2172.29	2636.05	3025.11	2706.04	2465.52	3195.42	2894.74	2848.86	2956.86	2653.03	2820.28	2615.41	2471.68	2664.78	2490.91	2305.81	2405.16	2513.04	2632.87	2490.76	2337.94	2135.95	2281.4	2714.75	2545.89	2559.42	2880.05	2919.77
KEGG_HOMOLOGOUS_RECOMBINATION	-393.033	-535.74	-439.212	-305.387	-17.1958	-464.191	259.795	104.377	-677.449	-168.545	130.851	-246.413	-324.104	204.461	125.861	205.443	-190.764	-322.828	-265.579	-58.9838	-336.911	-563.431	-398.803	-865.509	-66.7293	-350.656	229.392	-36.3126	-440.094	-651.905	-379.041	-65.5626	-346.856	155.497	-269.14	1.22569
KEGG_NON_HOMOLOGOUS_END_JOINING	3407.21	3737.17	2995.6	3136.59	3329.94	3496.82	3422.21	3918.18	3176.04	3095.27	5131.63	4100.67	4227.86	4758.95	4588.22	4851.62	4388.34	4167.73	4043.25	4185.31	3657.68	3596.91	3252.44	3588.3	3555.88	3810.12	4208.66	3510.55	2811.93	2177.4	3324.64	4098.55	3250.85	3399.26	3337.81	4684.28
KEGG_MAPK_SIGNALING_PATHWAY	1057.02	1021.84	1188.42	797.013	873.524	822.667	681.443	761.727	938.786	809.105	535.304	579.878	570.052	541.079	424.13	469.763	774.171	658.623	918.273	1187.65	930.714	1004.76	1055.69	973.134	1061.74	997.478	1045.62	1261.78	1117.31	1037.42	910.194	1123.59	1123.89	1094.52	726.169	680.151
KEGG_ERBB_SIGNALING_PATHWAY	2375.37	2208.28	2334.88	2130.45	2216.6	2159.71	2156.06	2078.9	2295.83	2172.62	1890.5	1802.77	1873.62	1747.94	1857.24	1845.98	2384.03	2018.9	2270.17	2178.85	2327.06	2258.73	2480.43	2380.66	2332.16	2184.84	1884.32	2164.84	2292.91	2131.74	2194.01	2184.71	2274.74	2134.24	2154.74	2066.85
KEGG_CALCIUM_SIGNALING_PATHWAY	-1338.04	-1630.6	-1258.13	-1497.46	-1654.05	-1559.6	-1544.37	-1685.21	-1311.53	-1436.5	-1975.86	-1827.68	-1744.15	-1901.88	-1873.15	-1932.45	-1394.13	-1693.26	-1418.01	-1747.95	-1390.53	-1476.05	-1472.88	-1429.19	-1466.88	-1523.09	-1736.9	-1475.66	-1288.6	-1402.77	-1694.23	-1579.67	-1411.57	-1442.34	-1667.74	-1944.82
KEGG_CYTOKINE_CYTOKINE_RECEPTOR_INTERACTION	-1844.63	-1733.73	-2116.79	-2158.57	-2737.21	-2104.1	-2733.14	-2685.05	-2329.8	-2317.61	-2686.01	-2110.65	-2172.45	-2794.38	-2230.5	-1927.36	-2704.31	-2316.92	-2169.61	-1258.2	-2071.96	-1775.18	-2497.73	-2657.66	-2199.36	-2402.36	-1407.57	-1446.12	-1721.32	-1383.9	-1731.63	-951.093	-1510.55	-658.107	-1823.58	-944.864
KEGG_CHEMOKINE_SIGNALING_PATHWAY	696.01	942.514	300.157	348.094	-268.864	425.434	-299.369	-150.885	136.144	232.169	-168.137	432.707	254.788	-458.884	138.742	470.175	-56.9909	254.404	457.18	1154.13	351.04	786.984	17.7872	40.9647	329.872	53.5922	981.109	793.673	715.556	1058.74	732.691	1167.2	857.802	1353.51	551.817	1377.36
KEGG_PHOSPHATIDYLINOSITOL_SIGNALING_SYSTEM	2185.08	2073.77	2375.95	2194.75	2092.96	2311.79	2310.33	2015.8	2281.01	2428.44	1594.45	1641.03	1684.04	1370.92	1532.61	1548.12	2065.47	1813.16	2154.38	1949.52	2165.67	2101.2	1952.56	2137.16	2111.64	2079.69	1948.49	2081.47	2374.22	2402.45	2231.2	2409	2409.89	2107.55	2025.17	1787.83
KEGG_NEUROACTIVE_LIGAND_RECEPTOR_INTERACTION	-4866.95	-4941.3	-4828.51	-4941.97	-4990.02	-4932.65	-4969.96	-5007.36	-4825.25	-5003.97	-5098.85	-4925.33	-4950.57	-4810.86	-4837.59	-4963.82	-4743.35	-4839.04	-4879.29	-4831.96	-4967.03	-4899.25	-5002.21	-4874.43	-4868.77	-4909.88	-4843.92	-4879.83	-4970.39	-4907.57	-4954.27	-4724.74	-4749.98	-4611.34	-4993.73	-4981.18
KEGG_CELL_CYCLE	2451.21	2435.59	2085.28	2163.6	2386.55	1916.44	2175.34	2418.85	1888.19	2133.23	2601.47	2156.5	2278.97	2589.6	2589.29	2821.45	2756.5	2434.15	2588.09	2842.52	2303.3	2472.74	2304.39	2258.31	2520.17	2584.79	2871.2	2625.79	2358.75	2132.98	2318.61	2769.08	2468.06	2498.2	2257.82	2376.43
KEGG_OOCYTE_MEIOSIS	2588.42	2489.96	2546.68	2157.58	2432.31	2310.49	2301.79	2414.22	2209.92	2365.18	2462.1	2331.21	2383.52	2586.39	2501.06	2618.99	2789.63	2602.78	2745.77	2534.4	2538.83	2779.97	2533.58	2500.73	2658.18	2621.38	2634.05	2412.29	2526.42	2336.97	2452.88	2655.24	2565.28	2459.22	2310.17	2212.48
KEGG_P53_SIGNALING_PATHWAY	2576.36	2731.6	2462.68	2299.2	2861.29	2326.27	2039.81	2663.15	2360.54	2468.83	2467.37	2501.3	2417.15	2344.09	2517.77	2771.31	2591.96	2633.31	2776.92	2970.7	2435.48	2529.97	2504.21	2362.41	2536.26	2712.49	3163.51	3105.29	2827.01	2644.39	2660.35	3176.08	2923.42	3054.34	2674.1	2658.47
KEGG_UBIQUITIN_MEDIATED_PROTEOLYSIS	3874.29	3861.6	3544.42	3503.36	3575.19	3557.64	3371.3	3579.79	3350.08	3618.47	3823.93	3848.29	3767.67	3890.49	3843.82	3982.77	4006.64	3904.95	3938.43	3906.4	4049.67	3980.25	3781.87	3763.66	3963.83	3933.33	3912.6	3972.24	3736.34	3696.29	3878.39	3804.86	3809.67	3829.48	3748.49	3812.28
KEGG_SNARE_INTERACTIONS_IN_VESICULAR_TRANSPORT	2437.03	2493.72	2596.3	2553.46	2399.11	2806.34	2276.03	2535.96	2332.25	2491.6	2725.13	2669.99	2571.43	2652.03	2555.79	2620.1	2432.9	2563.57	2461.58	2602.08	2382.03	2468.94	2258.15	2512.4	2708.13	2533.78	3057.54	2674.78	2541.76	2495.14	2467.62	2864.79	2499.56	2975.83	2283.14	2531.85
KEGG_REGULATION_OF_AUTOPHAGY	3271.02	3147.8	3194.55	2966.83	3070.48	3032.2	3205.39	3183.31	2751.94	3172.96	3185.18	3493.92	3186.93	3450.39	3424.59	3591.88	3404.69	3444.92	3484.64	3188.59	3139.55	3266.87	3067.9	3100.75	3257.5	2994	3071.77	3107.86	2718.5	2703.01	3144.24	3249.72	2972.85	2987.12	2929.85	3508.76
KEGG_LYSOSOME	4412.07	4468.86	4425.05	4258.39	4375.41	4401.4	4043.98	4051.81	4281.95	4337.15	4091.98	4358.15	4266.37	4005.62	4247.77	4299.25	4013.11	4105.35	4241.62	4426.05	4374.43	4399.64	4383.56	4318.21	4199.44	4265.35	4685.61	4640.86	4374.38	4623.44	4254.24	4480.41	4496.6	4548.12	4438.58	4587.34
KEGG_ENDOCYTOSIS	3134.73	2956.98	2962.3	2621.28	2725.16	2469.47	2395.94	2464.12	2449.54	2614.84	2439.41	2680.63	2501.2	2482.14	2649.99	2478.25	2559.85	2418.47	3049.72	3024.63	2994.2	2957.76	2914.72	2778.42	3205.76	3029.82	2777.04	2736.48	2886.74	2964.9	2846.08	2593.04	3039.84	2924.46	2559.85	2373.55
KEGG_PEROXISOME	2914.11	2938.9	2363.27	3633.72	2196.04	2771.84	3265.26	2602.78	2501.78	2554.31	4475.54	3659.49	3728.42	3403.8	3283.33	3336.2	2835.37	3028.35	2803.14	2500.21	2735.29	3135.89	3310.72	3336.18	2258.22	2292.88	2261.01	2564.74	2362.89	3005.58	2829.91	2331.57	2444.37	2078.38	3705.23	4238.43
KEGG_MTOR_SIGNALING_PATHWAY	3440.93	3756.64	3715.67	3161.41	3286.66	3630.48	3399.76	3206.23	3551.18	3405.96	2992.68	3321.13	3211.41	2905.62	3276.65	3439.76	3430.99	3585.74	3497.37	3642.12	3436.67	3629.15	3297.65	3542.93	3244.98	3545.81	3583.62	3499.12	3633.98	3717.97	3521.42	3814.53	3628.24	3632.1	3372.87	3650.95
KEGG_APOPTOSIS	2313.21	2192.81	1963.82	1932.14	1476.36	1855.42	1529.04	1664.92	1729.81	1729.23	1676.25	1902	1824.58	1586.57	1770.51	2012.2	1741.84	2042.06	2323.44	2428.01	2227.97	2554.41	1873.01	2002.74	2230.91	1887.57	2310.63	2375.19	2251.58	2283.48	2157.92	2636.59	2550.91	2594.76	2215.39	2322.96
KEGG_CARDIAC_MUSCLE_CONTRACTION	3188.12	3058.1	3306.6	2947.45	3134.97	2955.11	3210.69	2807.73	3411.55	3020.08	2990	2947.41	2972.85	2878.09	2964.49	2832.06	3122.81	2951.65	3122.83	2929.01	3170.87	3076.04	3070.54	3071.77	3308.51	3213.4	2789.89	2821.48	3085.9	2963.01	2844.74	2711.92	2848.17	2825.43	3104.51	2753.14
KEGG_VASCULAR_SMOOTH_MUSCLE_CONTRACTION	1361.31	1272.99	1699.73	1311.35	805.085	1342.73	1081.32	881.532	1597.7	1243.79	719.533	912.564	1074.32	530.223	794.664	760.507	1346.19	1161.28	1393.15	1196.56	1443.81	1477.33	1230.36	1340.8	1187.68	1241.34	1005.84	1418	1584.44	1431.26	1041.29	1371.31	1405.24	1246.29	1139.93	968.764
KEGG_WNT_SIGNALING_PATHWAY	2101.67	1636.96	1586.86	1479.53	1545.85	1293.76	1416.86	1403.12	1693.64	1367.01	1167.97	1286.97	1312.78	1194.58	1289.01	1024.44	1825.74	1581.66	1680.32	1587.27	2003.68	1822.71	1943.64	1800	2002.09	1853.81	1305.63	1609.75	1975.27	1630.02	1675.79	1449.34	1731.28	1582.81	1733.25	1251.6
KEGG_DORSO_VENTRAL_AXIS_FORMATION	3393.06	3163.56	3734.57	3390.53	3479.94	3153.37	3192.68	3001.42	3088.04	3369.57	2570.22	2474.59	2905.84	2366.5	2171.15	2448.86	2882.56	2560.09	3092.66	3088.84	3484.99	3325.48	3333.25	3522.87	3586.35	3313.79	3398.45	3505.44	3358.15	3311.22	3221.01	3006.37	3151.54	3081.61	2908.2	2462.34
KEGG_NOTCH_SIGNALING_PATHWAY	3218.01	3166.14	3581.35	3300.79	3421.13	3301.39	3190.82	3252.3	3420.54	3541.01	2003.54	2274.84	2595.03	2245.74	1982.72	2190.7	2591.61	2415.27	2769.2	2683.1	3149.74	3114.56	2957.99	2950.31	3390.57	2884.51	2892.73	3122.02	3295.97	3323.38	2804.06	2670.07	3109.2	2804.09	2814.05	2457.35
KEGG_HEDGEHOG_SIGNALING_PATHWAY	-1367.31	-2154.58	-1800.42	-1875.01	-1648.69	-2171.48	-1733.66	-1360.64	-1647.72	-2195.39	-2756.54	-2635.07	-2444.41	-2185.98	-2542.86	-2892.45	-1803.7	-2221.45	-2051.8	-2037.27	-1650.51	-2033.74	-1677.72	-2089.85	-940.785	-1705.84	-2267.82	-2206.58	-1867.35	-1933.85	-2454.58	-2264.84	-1897.98	-2216.57	-1903.39	-3053.47
KEGG_TGF_BETA_SIGNALING_PATHWAY	1644.91	1849.05	1834.57	1549.16	1366.38	1792.87	1225.92	1594.59	1778.73	1631.45	986.808	1459.01	1501.38	1431.31	1467.13	1547.22	1491.72	1781.11	1603.14	2097.74	1731.49	1845.59	1338.74	1765.52	1247.89	1767.75	1925.49	2174.19	2020.43	1873.16	1693.67	2309.71	2099.52	2175.99	1588.36	1520.37
KEGG_AXON_GUIDANCE	1780.06	1634.72	1936.23	1550.81	1492.34	1789.4	1458.01	1603.71	1702.97	1564.76	1029.9	1309.58	1488.66	1054.39	1046.48	1096.77	1575.14	1351.27	1482.61	1481.93	1947.57	1671.54	1797.57	1694.11	1894.01	1765.97	1398.56	1708.23	1815.43	1775.6	1477.7	1473.71	1713.78	1563.46	1478.75	1059.57
KEGG_VEGF_SIGNALING_PATHWAY	2262.75	2185.89	2257.14	2180.28	1809.62	2276.92	1787.12	2082.85	2228.21	2151.99	1687.56	1785.54	1834.71	1256.22	1483.81	1773.67	1918.04	1797.67	1813.55	2068.57	2038.91	2141.2	2111.06	1983.58	2276.31	2098.89	2527.25	2488.98	2428.26	2471.82	2017.75	2599.91	2583.49	2583.88	2065.6	1989.94
KEGG_FOCAL_ADHESION	3595.42	3662.65	3983.72	3697.43	3480.32	3796.61	3566.58	3459.93	3769.22	3531.58	2779.52	3302.46	3194.3	2573.83	3060.06	3118.08	3235.08	3444.85	3585.47	3680.11	3630.13	3703.26	3449.4	3537.12	3327.31	3569.35	3553.27	3840.97	3962.88	3781.26	3597.94	3872.67	3928.54	3891.13	3748.75	3580.87
KEGG_ECM_RECEPTOR_INTERACTION	3324.69	3405.43	4114.61	3859.18	3524.31	3750.71	3755.25	3652.26	3767.74	3462.75	2549.36	3173.68	2960.05	2323.27	2884.82	2925.14	2738.91	3257.42	3398.28	3602.83	3419.33	3582.7	3186.38	3344.49	2831.6	3501.57	3623.02	3944.86	4017.05	3744.04	3542.48	3763.99	3936.72	3905.59	3661.8	3286.54
KEGG_CELL_ADHESION_MOLECULES_CAMS	-391.942	-534.582	-196.977	-895.259	-625.16	-960.052	-1030.7	-1757.79	-223.301	-698.134	-1124.04	-614.243	-809.154	-1392.28	-590.046	-324.41	-1175.16	-1071.72	-527.427	39.9486	384.098	329.521	-819.903	-925.398	716.683	394.833	-138.193	582.622	110.405	866.87	-205.66	52.2549	455.309	682.576	-449.43	-151.085
KEGG_ADHERENS_JUNCTION	4091.04	4027.87	4055.59	3758.88	3588.65	4027.41	3471.62	3765.82	4080.59	3922.39	3575.8	3729.5	3825.11	3407.82	3448.19	3546.01	3799.24	3760.63	3946.22	4220.76	4258.33	3982.22	3873.49	4045.73	4263.43	4187.08	3850.14	4184.38	4157.67	4070.15	3893.12	4004.14	3973.33	3871.43	3915.86	3779.22
KEGG_TIGHT_JUNCTION	3056.62	2831.87	2815.79	2493.39	2678.28	2700.52	2691.9	2490.84	2874.57	2770.99	2406.75	2518.72	2491.82	2442.57	2339.19	2230.57	2843.74	2531.11	2977.28	2447.19	3095.8	2882	2871.24	2853.41	2996.45	2921.45	2310.45	2713.97	2856.29	2741.41	2794.19	2478.54	2690.49	2448.92	2601.01	2176.03
KEGG_GAP_JUNCTION	2050.76	1943.05	2304	1700.21	1693.43	2147.14	1788.12	1672.42	2071.74	1923.94	1618.72	1586.63	1975.67	1498.66	1681.34	1650.26	2305.41	2019.86	2027.39	1844.51	2235.8	2075.99	1807.76	1983.27	1905.55	2099.32	1553.77	1839.92	2174.75	1757.42	1934.7	2002.89	2108.8	1984.89	1865.24	1604.78
KEGG_COMPLEMENT_AND_COAGULATION_CASCADES	-333.27	-245.511	64.7821	-428.664	-586.917	-338.2	-634.366	-915.417	-331.763	-575.183	-1223.15	-374.908	-302.724	-1331.28	-534.338	-517.346	-1029.87	-609.808	-303.901	75.9987	-322.319	-259.371	-502.52	-479.822	-738.375	-513.447	42.7756	335.454	239.816	-38.8315	-195.289	665.481	15.4587	285.133	140.004	209.728
KEGG_ANTIGEN_PROCESSING_AND_PRESENTATION	1150.55	918.705	1822.63	78.0716	2115.95	-462.145	500.238	-855.568	842.322	247.092	992.191	851.276	104.777	243.488	1259.56	1191.86	-111.129	-95.9811	882.169	1368.79	1999.57	2256.64	818.124	770.588	3062.99	2552.69	1582.59	2260.32	1327.64	2060.34	1262.99	1405.64	1841.43	2531.93	147.863	1056.28
KEGG_RENIN_ANGIOTENSIN_SYSTEM	-715.838	163.026	890.459	-9.17044	-794.702	867.524	188.479	-480.632	793.296	-374.872	258.574	251.58	512.036	-764.766	420.35	465.509	-263.539	229.217	-1010.91	291.638	-551.796	-122.681	-21.6159	557.972	-1077.73	-51.3348	-38.3398	-509.589	-186.417	459.377	-294.319	613.469	-290.837	-424.386	431.173	443.662
KEGG_TOLL_LIKE_RECEPTOR_SIGNALING_PATHWAY	1737.32	1868.58	1126.32	1044.2	662.622	1321.12	347.521	444.98	1007.38	972.599	797.012	1446.77	1430.04	363.992	1067.96	1541.09	904.536	1130.59	1283.02	2093.89	1362.75	1842.64	995.751	1080.83	1211.21	923.596	2603.83	2110.59	2003.56	2224.35	1910.3	2720.85	2133.45	3127.11	1532.41	2635.04
KEGG_NOD_LIKE_RECEPTOR_SIGNALING_PATHWAY	1422.21	1535.4	1112.6	1091.66	943.843	1127.63	577.853	622.662	899.658	945.46	734.715	1203.67	1042.6	804.351	918.028	1677.48	652.54	1107.99	1290.46	2173.03	881.871	1349.3	697.389	615.299	1080.19	944.215	2572.25	2005.74	1497.25	1792.46	1675.01	2509.28	1808.51	2509.11	1216.55	2088.23
KEGG_RIG_I_LIKE_RECEPTOR_SIGNALING_PATHWAY	1402.32	1249.73	1303.37	1398.42	1319.58	1453.3	1093.2	1358.1	1185.18	1236.67	1639.23	1286.08	1094.53	1074.11	1239.74	2058.55	1610.64	1849.77	1480.29	1595.16	1251.25	1452.49	856.671	1007.63	1470.04	966.138	2026.16	1829.7	1414.06	1260.85	2132.84	1770.33	1793.23	2009.25	1648.69	1833.48
KEGG_CYTOSOLIC_DNA_SENSING_PATHWAY	1674.33	1313.4	1044.11	1293.9	840.64	1319.43	685.913	948.333	704.44	969.396	949.337	1201.53	1139.07	1181.41	1249.85	1504.99	852.178	1123.2	1251.91	1863.17	1341.88	1519.34	609.252	703.81	1351.12	643.88	2366.92	2166.23	1688.45	1747.2	1766.63	2272.48	1834.79	2957.82	1593.01	2521.19
KEGG_JAK_STAT_SIGNALING_PATHWAY	69.2782	118.469	-262.892	-88.4996	-411.059	-59.7277	-712.981	-462.386	-193.752	-220.569	-682.613	-235.459	-220.207	-860.579	-624.659	-195.563	-374.84	-278.057	-152.718	429.34	-27.9323	-127.214	-341.753	-322.539	111.475	-282.896	306.428	393.616	381.404	379.6	109.707	834.127	301.79	805.447	-59.3267	370.53
KEGG_HEMATOPOIETIC_CELL_LINEAGE	-1522.3	-1012.17	-1207.08	-1428.59	-1635.82	-1361.62	-2015.27	-2535.76	-1095.74	-1892.89	-1707.54	-1496.66	-1301.66	-1960.19	-1638.79	-812.413	-2322.59	-1540.39	-1396.67	-439.821	-1160.36	-660.656	-1700.18	-1519.16	-1202.94	-1309.41	-381.594	-257.49	-376.204	-494.271	-990.768	145.608	-406.26	255.058	-1081.79	168.025
KEGG_NATURAL_KILLER_CELL_MEDIATED_CYTOTOXICITY	582.303	713.491	306.898	-207.101	-529.559	-3.14028	-856.544	-511.189	-357.558	-80.9118	-455.733	179.882	224.107	-714.471	84.9827	179.684	-421.041	-257.673	232.265	865.395	85.9581	609.877	-110.789	-51.761	380.996	86.7827	859.27	665.133	795.147	1153.49	550.159	1112.17	1037.76	1648.44	63.0482	1071.32
KEGG_T_CELL_RECEPTOR_SIGNALING_PATHWAY	1819.36	1683.19	1015.74	1680.42	1020.13	1752.48	744.901	1051.07	1308.05	1325.69	921.135	1345.6	1430.54	560.978	1218.3	1461.3	1060.84	1121.57	1119	2011.27	1409.63	1788.47	1372.94	1136.74	1842.32	1210.52	2060.77	1979.84	1967.21	2113.71	1738.68	2126.96	2272.61	2456.04	1587.95	2620.43
KEGG_B_CELL_RECEPTOR_SIGNALING_PATHWAY	2410.13	2596.08	2368.51	2234.53	1771	2262.09	1810.77	1921.41	2186.56	2222.32	1719.78	2060.03	2166.62	1493.92	1771.31	1830.13	2050.92	1968.56	2173.54	2607.85	2276.61	2554.32	2274.87	2059.41	2358.07	2013.49	2765.43	2870.13	2799.8	3159.94	2489.38	2799.3	2933	3301.09	2285.08	2796.35
KEGG_FC_EPSILON_RI_SIGNALING_PATHWAY	1748.82	1883.79	1830.3	1504.15	1155.74	1854.53	1275.74	1193.66	1776.36	1445.65	1396.31	1641.17	1586.66	790.021	1313.75	1627.76	1365.64	1433.41	1484.09	1977.54	1630.99	1846.55	1525.43	1637.7	1751.89	1618.17	2073.16	1947.62	2001.22	2177.08	1599.44	2204.89	2260.46	2065.81	1706.74	1985.05
KEGG_FC_GAMMA_R_MEDIATED_PHAGOCYTOSIS	3791.96	3913.11	4012.8	3775.05	3476.97	3955.38	3391.93	3363.41	3840.91	3728.68	3147.02	3577.57	3473.65	2867.14	3221.05	3438.04	3347.95	3447.1	3608.73	3757.75	3604.33	3811.15	3425.94	3509.12	3686.15	3504.56	3998.49	4023.89	4131.59	4259.88	3799.14	4209.56	4110.69	4331.04	3630.95	3925.23
KEGG_LEUKOCYTE_TRANSENDOTHELIAL_MIGRATION	2792.21	2896.04	2791.93	2600.22	2336.62	2912.12	2445.83	2283.15	2726.92	2686.8	1985.72	2530.37	2514.98	1899.61	2298.61	2342.15	2352.57	2414.27	2623.71	2672.37	2689.81	2825.01	2404.76	2359.2	2717.77	2650.32	2749.08	2981.87	2998.27	3188.88	2924.84	3245.32	2951.24	2936.27	2628.11	2865.6
KEGG_INTESTINAL_IMMUNE_NETWORK_FOR_IGA_PRODUCTION	-3069.45	-2907.56	-2004.75	-3556.24	-1170.99	-3922.8	-2268.32	-4329.39	-1746.83	-2652.1	-2479.8	-3386.88	-3775.3	-3362.23	-2537.74	-1395.32	-3330.63	-3262.34	-3272.73	-2394.09	-1418.98	-1057.8	-2813.19	-3040.31	-635.36	-1062.13	-1191.2	-92.9102	-2129.43	-970.003	-2725.41	-1641.12	-2068.92	-636.913	-2893.01	-2115.52
KEGG_CIRCADIAN_RHYTHM_MAMMAL	3693.02	3796.33	3310.82	3481.84	4409.24	3830.15	3424.67	4023.82	3868.36	3927.72	3840.29	3910.79	3845.01	3715.59	2623.3	2741.63	3804.71	3183.32	3225.08	3710.93	3397.99	3244.18	3568.93	3526.09	3786.32	4333.86	4220.31	4699.53	4474.93	3990.7	3552.74	4061.15	3583.74	3066.33	3013.44	2253.14
KEGG_LONG_TERM_POTENTIATION	1912.19	1773.98	1649.82	1386.89	1279.26	1479.96	1556.32	1134.12	1575.93	1568.07	1391.02	1470.81	1473.54	1407.53	1355.66	1280.32	1979.77	1614.51	1827.78	1467.78	1872.01	1850.3	1780.89	1892.13	1616.14	1808.35	1606.68	1728.18	1935.87	1736.24	1617.27	1743.55	1748.64	1443.99	1366	1394.11
KEGG_NEUROTROPHIN_SIGNALING_PATHWAY	3136.34	3024.74	3063.64	2948.75	2935.67	3083.58	2811.45	2950.52	3169.99	2899.16	2531.08	2665.45	2684.26	2540.08	2497.47	2623.75	2924.9	2862.15	2983.59	2997.4	2966.83	3171.04	3032.89	3097.09	3162.57	2936.35	3141.25	3113.67	3282.51	3151.29	2970.15	3079.39	3189.84	3169.6	2977.36	2852.93
KEGG_LONG_TERM_DEPRESSION	765.881	722.799	822.514	410.238	277.056	592.353	459.32	378.436	656.139	489.084	358.487	494.877	441.399	311.81	340.076	533.479	886.801	607.705	831.283	705.56	884.973	868.279	755.33	905.432	551.46	821.636	609.509	881.126	927.11	689.488	538.089	759.885	796.639	525.504	353.776	333.762
KEGG_OLFACTORY_TRANSDUCTION	-2685.09	-2739.26	-2511.37	-2601.44	-2478.64	-2670.92	-2672.69	-2277.36	-2429.42	-2470.52	-2827.28	-2954.78	-2871.74	-3047.32	-3096.61	-2939.96	-2868.92	-3142.01	-2727.65	-2771.5	-2749.43	-2918.94	-2755.83	-2655.17	-2602.85	-2819.26	-2519.63	-2767.61	-2643.64	-2558.27	-2749.61	-2313.99	-2631.54	-2446.41	-2867.1	-2996.17
KEGG_TASTE_TRANSDUCTION	-3024.29	-3088.52	-2687.41	-2828.12	-2473.07	-2498.22	-2714.34	-2659.03	-2428.74	-2437.5	-3303.75	-3162.63	-3119.63	-3401.88	-3232.31	-3428.77	-2813.66	-3140.26	-2874.12	-3248.74	-2581.75	-2913	-2749.25	-2857.84	-2937.18	-2957.37	-2755.47	-2736.29	-2304.94	-2312.29	-2476.99	-2930.02	-2431.25	-2624.29	-3318.6	-3884.85
KEGG_REGULATION_OF_ACTIN_CYTOSKELETON	2680.32	2698.86	2788.09	2569.9	2492.55	2773.79	2483.47	2497.48	2779.93	2601.03	2230.47	2425.73	2484.04	2002.46	2280.55	2339.26	2620.03	2622.32	2663.29	2674.22	2621.79	2685.91	2607.68	2641.41	2535.95	2589.19	2600.1	2880.56	2795.24	2908.38	2702.66	2849.15	2771.71	2770.66	2598.05	2563.5
KEGG_INSULIN_SIGNALING_PATHWAY	2541.48	2582.03	2641.57	2696.85	2189.8	2693.08	2501.26	2113	2918.14	2385.28	2153.78	2354.46	2317.46	2029.53	2139.13	2234.43	2467.43	2729.95	2609.28	2384.63	2566.89	2923.02	2665.37	3049.28	2132.78	2131.35	2359.27	2376.71	2525.73	2418.33	2248.09	2480.81	2314.75	2264.38	2573.85	2573.05
KEGG_GNRH_SIGNALING_PATHWAY	1732.93	1765.83	2020.07	2015.94	1774.17	1913.98	1952.24	1779.77	2195.37	1980.69	1392.82	1330.33	1411.23	1276.99	1288.26	1353.38	1701.22	1565.13	1833.8	1633.84	1841.22	1869.45	1751.99	1787.36	1757.67	1816.23	1707.51	1739.32	1990	1942.89	1706.01	1921.34	2075.96	1869.14	1578.44	1295.33
KEGG_PROGESTERONE_MEDIATED_OOCYTE_MATURATION	1760.08	1706.97	1801.49	1509.4	1432.74	1695.11	1441.37	1357.44	1565.06	1498.89	1457.02	1579.2	1608.12	1530.63	1505.36	1786.16	1755.26	1786.27	1894.45	1724.54	1622.81	2035.31	1682.77	1713.63	1555.25	1668.8	1741.77	1630.51	1806.9	1656.93	1617.59	1849.46	1800.2	1602.62	1652.12	1579.6
KEGG_MELANOGENESIS	1549.17	1226.87	1353.33	1124.64	1352.85	1212.61	1135.2	1183.97	1568.71	1199.98	691.482	928.138	844.315	923.755	935.136	651.696	1501.5	1201.96	1164.26	1049.7	1420.64	1322.48	1385.26	1367.12	1629.88	1433.46	460.413	858.75	1404.57	1149.87	933.794	992.475	1298.61	925.121	1177.83	570.931
KEGG_ADIPOCYTOKINE_SIGNALING_PATHWAY	1514.73	1514.19	1800.18	1788.23	875.268	1839.82	1377.23	1113.4	1957.03	1396.48	1210.52	1359.42	1346.96	1119.84	1093.82	1476.91	1313.86	1606.12	1799.55	1425.74	1606.01	2062.54	1687.81	1936.41	854.925	914.222	1141.91	1339.61	1218.6	1213	1112.51	1609.86	1337.98	1236.8	1600.28	1696.93
KEGG_TYPE_II_DIABETES_MELLITUS	-1958.75	-1927.99	-1833.74	-2107.33	-2375.51	-1886.27	-2321.31	-2405.08	-1788.95	-2387.75	-2594.92	-2319.34	-2200.8	-2611.31	-2602.12	-2513.59	-2203.26	-2165.18	-2056.88	-2021.18	-2218.5	-1941.25	-2029.12	-1891.96	-2382.67	-2520.91	-2100.4	-1994.53	-2168.32	-2168.02	-2366.61	-1933.68	-2340.18	-2303.17	-2048.9	-2038.99
KEGG_TYPE_I_DIABETES_MELLITUS	-3341.8	-3171.72	-2483.42	-4091.89	-1976.54	-5153.72	-3268.86	-5194.43	-2578.48	-3505.34	-2713.2	-3019.33	-3921.3	-3816.05	-2017.01	-1304.24	-4378	-4030.29	-2934.3	-1986.76	-1478.87	-1090.32	-3902.63	-3824.67	23.9629	-649.157	-1946.76	-1152.71	-2825.48	-1033.79	-2605.71	-2350.96	-1619.39	-698.123	-4008.11	-3008.04
KEGG_MATURITY_ONSET_DIABETES_OF_THE_YOUNG	-5849.88	-6080.59	-6010.69	-5929.79	-5871.36	-6153.27	-5723.08	-5919.7	-6054.78	-5956.62	-5848.76	-6055.13	-5939	-5807.96	-5882.18	-6132.99	-5703.65	-5948	-5940.3	-6065.6	-6039.44	-6098.17	-5915.06	-5973.92	-5981.27	-5961.33	-6271.79	-6059.66	-6031.78	-6080.56	-6013.81	-6015.66	-6157.1	-6079.32	-5988.35	-6129.85
KEGG_ALDOSTERONE_REGULATED_SODIUM_REABSORPTION	2072.95	1839.1	1546.75	1234.12	1747.8	1390.08	1397.08	793.406	1318.15	1431.54	1543.78	1842.59	1472.62	1088.81	1327.79	1004.93	1903.4	1622.93	1736.72	1407.84	2007.56	1759.21	1963.31	2116.55	1960.86	2005.51	1270.97	1675.68	1918.12	2337.35	1673.7	1349.38	1546.11	952.908	1696.2	1532.19
KEGG_VASOPRESSIN_REGULATED_WATER_REABSORPTION	3653.59	3682.13	3619.24	3387.31	3242.23	3622.6	3210.41	3421.48	3282.38	3314.1	3465.94	3544.22	3618.75	3421.03	3390.39	3444.49	3545.81	3470.35	3278.18	3628.36	3741.79	3430.15	3752.01	3742.94	3688.13	3861.47	3523.43	3887.91	3642.36	3655.97	3417.55	3619.4	3493.38	3341.42	3724.21	3638.79
KEGG_PROXIMAL_TUBULE_BICARBONATE_RECLAMATION	1315.08	1565.39	608.444	646.358	307.896	667.414	979.348	-98.1945	1526.54	1038.96	960.24	1277.48	971.429	1120.81	912.606	702.521	1153.76	1651.37	943.645	537.213	1332.73	1737.83	1422.62	1683.31	492.84	466.592	512.546	604.236	604.75	840.065	499.533	413.961	-68.8692	203.661	869.349	509.256
KEGG_ALZHEIMERS_DISEASE	4816.76	4730.93	4760.46	4749.28	4684.78	4692.53	4873.98	4532.92	4736.42	4786.6	4795.7	4699.53	4748.66	4786.87	4698.35	4608.12	4776.52	4672	4733.29	4597.98	4705.55	4819.3	4772.84	4801.46	4629.79	4722.19	4731.43	4700.68	4738.58	4691.6	4658.58	4682.48	4692.54	4558.72	4735.7	4700.41
KEGG_PARKINSONS_DISEASE	6061.9	6050.37	6060.12	6071.97	5911.16	6009.95	6158.46	5941.94	6045.89	6060.33	6319.96	6189.26	6179.42	6253.14	6134.4	6101.29	6163.23	6191.14	6023.02	5934.72	6002.74	6135.79	6132.86	6107.76	5944.78	6033.46	5863.78	5948.24	5895.29	5903.71	6048.49	5844.38	5897.93	5851.27	6182.48	6175.32
KEGG_AMYOTROPHIC_LATERAL_SCLEROSIS_ALS	1167.81	996.244	814.201	688.11	749.734	907.461	749.81	643.197	608.992	455.476	829.629	689.582	393.511	708.305	302.327	434.943	820.293	564.654	803.604	703.462	543.92	515.574	913.063	765.69	819.308	1021.75	1274.1	1370.73	1229.91	928.706	816.295	642.212	1077.18	532.548	685.59	588.976
KEGG_HUNTINGTONS_DISEASE	4683.67	4644.84	4648.01	4622.53	4554.37	4563.98	4694.32	4482.95	4550.4	4574.16	4801.37	4671.76	4696.07	4709.31	4615	4576.42	4708.85	4640.2	4537.71	4418.04	4562.68	4552.52	4694.94	4742.51	4514.87	4586.18	4469.46	4589.49	4585	4560.98	4506.06	4516.3	4521.71	4428.83	4669.51	4636.42
KEGG_PRION_DISEASES	2962.15	2681.79	2244.31	1874.38	1761.35	1768.14	1824.73	1099.2	1652.77	1536.53	1224.47	1738.04	2131.26	264.529	1313.67	1455.45	1202.23	1399.41	2658.86	3128.73	2788.45	2655.26	2372.98	2024.78	2649.02	2366.5	2336.16	2735.29	2480.92	2287.21	2228.76	2969.11	2729.14	3061.9	2298.85	2619.06
KEGG_VIBRIO_CHOLERAE_INFECTION	4293.43	4212.72	4177.22	4024.28	4084.35	4010.23	4228.09	3877.34	3988.68	4299.26	4129.4	4133.69	4071.53	3935.19	3986.63	4015.8	4255.28	4062.51	4138.25	3804.87	4238.55	4082.7	4188.86	4006.19	3989.51	4191.23	4087.43	4346.75	4332.19	4427.12	4336.31	4269.54	4414.64	4150.97	4050.5	4007.29
KEGG_EPITHELIAL_CELL_SIGNALING_IN_HELICOBACTER_PYLORI_INFECTION	3372.75	3467.46	3207.11	3569.74	3214.6	3422.9	3324.76	3442.71	3348.74	3688.45	3320.61	3314.47	3258.3	3058.87	3043.74	3501.69	3137.53	3245.04	3390.14	3336.39	3144.06	3345.01	3362.04	3142.11	3183.54	3279.06	3573.34	3433.61	3469.62	3454.92	3466.27	3265.27	3422.55	3420.18	3414.34	3473.85
KEGG_PATHOGENIC_ESCHERICHIA_COLI_INFECTION	5089.68	5093.55	4884.95	4568.16	4722.29	5092.86	4582.14	4411.11	4915.43	4893.77	4901.32	4599.34	5058.11	4713	4825.11	5030.24	5105.38	5025.06	4886.6	5065.89	5103.75	4954.42	4722.51	4612.88	4998.4	5039.1	4768.43	4812.64	4983.48	4685.92	4856.56	5150.09	4967.58	5091.25	4962.97	5080.9
KEGG_LEISHMANIA_INFECTION	627.978	1035.06	1676.35	177.612	1733.59	-31.282	379.768	-599.058	1304.97	763.564	843.953	336.985	-39.7548	-140.799	607.655	1443.53	-15.2489	268.465	580.103	1497.27	1454.47	2050.91	315.173	110.155	2305.06	1852.97	2176.44	2763.21	1512.07	2212.74	1095.58	2253.55	1578.67	2531	668.935	1777.22
KEGG_PATHWAYS_IN_CANCER	2151.12	2054.87	2178.97	1947.2	1881.17	2023.25	1743.78	1960.66	2175.7	1911.99	1311.28	1648.62	1680.2	1410.24	1514.09	1698.86	1835.37	1946.89	1991.93	2170.28	2036.75	2073.15	1876.94	1918.57	2048.91	1966.45	2024.18	2205.11	2250.26	2207.56	1998.87	2168.37	2274.62	2253.57	2002.95	1778.37
KEGG_COLORECTAL_CANCER	2848.02	2816.38	2746.15	2776.41	2489.63	2724.1	2371.92	2461	2868.34	2593.37	2411.65	2464.11	2531.05	2426.35	2535.88	2456.87	2794.89	2601.86	2662.39	3084.14	2723.71	2791.53	2895.96	2884.65	2812.41	2817.65	2926.45	3154.13	3107.51	3054.69	2751.54	3047.56	3028.73	2961.61	2673.33	2804.17
KEGG_RENAL_CELL_CARCINOMA	3958.63	4043.84	4055.25	3620.81	3534.88	3926.78	3540.7	3551.3	3926.55	3831.75	3352.59	3726.06	3709.03	3253.36	3567.2	3686.76	3837.56	3839.55	3869.48	3996.75	4019.16	3934.45	3850.56	3921.57	3887.99	3928.96	3793.17	4032.92	4055.38	4024.66	3800.08	4093.21	4055.41	4016.83	3913.55	4028.86
KEGG_PANCREATIC_CANCER	3338.47	3444.79	3488.03	3131.86	3031.44	3384.61	2888.89	3101.6	3334.42	3234.2	2749.2	3008.23	2946.66	2531.91	2935.52	3152.03	3158.86	3173.52	3183.85	3403.14	3287.41	3348.21	3163.96	3307.04	3122.22	3212.84	3493.09	3540.42	3556.17	3525.22	3220.3	3593.8	3560.79	3534.94	3345.16	3396.1
KEGG_ENDOMETRIAL_CANCER	2950	2868.39	2839.32	2857.93	2760.96	2965.79	2598.49	2753.16	2975.86	2841.8	2342.93	2521.85	2503.42	2363.65	2476.02	2328.08	2752.45	2654.28	2727.15	2968.02	2854.59	2777.16	2835.31	3034.03	2955.81	2855.74	2711.99	2973.43	3032.01	3089.39	2775.49	2852.56	3042.41	2815.81	2770.93	2756.45
KEGG_GLIOMA	3138.67	3118.95	3344.51	3191.81	3165.17	3354.9	3020.61	3067.95	3283.56	3261.6	2697.65	2794.49	2643.29	2462.9	2657.15	2902.75	3090.25	2916.9	3114.93	3096.98	3198.28	3209.52	3002.51	3201.89	3138.8	3082.5	3076.39	3159.11	3332.87	3177.33	3087.28	3386.92	3489.39	3320.4	3255.3	2981.03
KEGG_PROSTATE_CANCER	3242.79	3322.03	3175.05	3074.35	3177.83	3143.64	2818.11	3045.04	3003.53	3084.61	2635.13	2886.36	2911.05	2519.62	2750.65	2821.76	2936.7	2947.34	2861.13	3271.49	2966.79	3079.77	3026.78	3179.7	3118.93	3297.2	3145.37	3360.49	3265.34	3352.67	3009.2	3142.37	3296.95	3169.22	2964.43	2991.52
KEGG_THYROID_CANCER	3235.89	3046.78	3093.83	3272.2	2760.49	3144.44	2548.67	3167.95	3207.55	3061.94	2851.64	2436.85	2899.19	2642.59	2189.25	2744.37	2726.46	2574.75	2835.74	3151.44	3108.39	3114.46	3057.32	3243.52	3364.41	3078.74	2963.61	3231.59	2937.66	2983.93	2619.75	2891.94	3223.75	2812.76	2782.72	2727.57
KEGG_BASAL_CELL_CARCINOMA	-813.367	-1596.2	-1348.12	-1407.03	-1086.3	-1632.06	-1294.62	-1102.06	-982.367	-1721.91	-2499.59	-2114.05	-2101.93	-1951.31	-2164.48	-2534.33	-1476.93	-1721.68	-1557.32	-1770.64	-993.906	-1476.58	-1180.94	-1451.68	-603.187	-1225.95	-2185.84	-1947.8	-1366.62	-1408.56	-1846.01	-2231.94	-1465.93	-1912.99	-1376.06	-2468.43
KEGG_MELANOMA	1694.33	1956.89	1988.42	1531.22	1536.69	2027.75	1404.06	1603.47	1966.77	1799.87	871.243	1580.67	1570.68	1220.24	1495.17	1576.35	1486.19	1784.5	1728.81	1984.41	1786.36	1856.56	1717.82	2002.91	1426.3	1802.79	1747.55	2073.47	1912.29	2082.09	1750.47	1875.51	1993.89	1954.32	1646.35	1614.48
KEGG_BLADDER_CANCER	3577.82	3871.4	4018.3	3695.24	3679.39	3905.61	3407.74	3806.53	3753.05	3823.97	2943.44	3260.58	3029.28	2776.13	3012.61	3743.03	3174.48	3559.11	3313.1	3756.54	3321.59	3454.49	3305.84	3235.37	3158.06	3569.22	4201.09	4071.16	3832.33	3847.76	3697.28	4073.67	3947.92	4102.9	3733.41	3448.33
KEGG_CHRONIC_MYELOID_LEUKEMIA	3795.35	3800.15	3973.61	3924.04	3763.12	3988.84	3545.53	3787.83	3914.65	3834.69	3029.8	3374.87	3336.61	2918.29	3131.9	3491.45	3628.32	3511.69	3612.23	3763.82	3837.2	3740.02	3602.57	3795.72	3679.74	3575.01	3808.02	4032.35	4051.2	3992.09	3783.39	4105.63	4096.71	4065.48	3838.07	3625.7
KEGG_ACUTE_MYELOID_LEUKEMIA	3651.98	3708.86	3502.64	3699.2	3554.52	3682.34	3361.3	3317.46	3738.17	3641.71	2914.5	3299.57	3225.81	2848.6	2990.81	3155.73	3233.85	3290.02	3228.94	3673.09	3390.77	3322.35	3434.88	3505.01	3534.79	3533.78	3610.21	3748.48	3866.32	3917.08	3499.54	3701.61	3832.33	3796.45	3429.95	3527.98
KEGG_SMALL_CELL_LUNG_CANCER	2994.98	2863.11	3137.66	3116.55	2629.97	2992.25	2626.73	3032.47	2879.18	2926.73	2193.84	2368.67	2486.72	2015.12	2337.09	2655.11	2594.3	2713.01	3065.38	3134.12	2880.28	3050.18	2670.01	2787.8	2885.29	2724.91	2949.13	3189.53	3197.24	3121.18	2991.81	3265.27	3317.61	3302.18	2833.87	2675.87
KEGG_NON_SMALL_CELL_LUNG_CANCER	2844.16	2700.06	2917.54	2975.73	2384.17	2890.95	2366.75	2624.71	2791.95	2881.61	2180.74	2011.19	2233.45	1715.41	1990.54	2262.31	2313.01	2040.12	2664.56	2567.79	2857.03	2745.4	2569.62	2735.45	2835	2571.59	2471.05	2792.18	2807.69	2925.21	2456.98	2733.18	3134.94	2841.4	2769.63	2519.09
KEGG_ASTHMA	-2604.02	-2202.83	-459.679	-3416.74	588.954	-4053.28	-1781.09	-4908.07	-291.619	-1739.26	-823.279	-2449.88	-3149.54	-2843.38	-1067.2	268.157	-3099.22	-2289.05	-2758.37	-1040.84	532.241	939.049	-2081.53	-2168.86	1955.92	1102.58	274.443	1792.17	-1105.5	360.876	-1894.43	-256.576	-788.752	653.53	-2303.41	-899.364
KEGG_AUTOIMMUNE_THYROID_DISEASE	-3868.66	-3511.05	-2982.44	-4546.71	-2182.33	-5672.25	-3814.14	-6137.35	-2688.44	-3802.27	-3255.31	-3631.03	-4612.12	-4388.36	-2290.74	-1672.64	-5028.16	-4469.85	-3327.51	-2431.83	-1480.31	-1033.08	-4278.41	-4418.79	-105.972	-736.015	-2264.59	-1309.54	-2989.95	-505.209	-2838.64	-2895.69	-1698.58	-545.271	-4468.6	-3282.14
KEGG_SYSTEMIC_LUPUS_ERYTHEMATOSUS	3781.13	3927.15	3837.21	3468.06	4281.17	3341.72	3867.34	3057.7	3787.95	3542.92	3712.49	3421.51	3507.79	3501.77	4041.45	4107.59	3371.11	3497.82	3509.7	4230.13	4236.89	4221.52	3685.57	3334.85	4498.16	4216.63	4667.56	4746.81	4035.73	4388.81	3875.71	4211.88	4087.96	4232.19	4171.62	4450.18
KEGG_ALLOGRAFT_REJECTION	-3777.55	-3688.52	-2846.43	-4758.2	-2249.19	-5844.63	-3863.62	-6192.58	-2861.62	-3991.54	-3310.82	-3466.01	-4662.59	-4590.66	-2329.36	-1539.76	-5110.17	-4750.79	-3567.4	-2429.21	-1725.28	-1126.24	-4379.91	-4457.21	174.493	-846.59	-2083.65	-1295.15	-3026.65	-839.608	-2899.31	-2626.29	-1679.13	-353.873	-4669.2	-3333.67
KEGG_GRAFT_VERSUS_HOST_DISEASE	-4105.36	-3888.27	-3321.13	-5046.87	-2729.46	-6154.72	-4035.73	-6321.16	-3330.21	-4320.98	-3475.07	-3871.6	-4807.06	-4752.14	-2618.16	-1845.85	-5280.46	-4959.83	-3682.18	-2563.11	-1980.32	-1541.35	-4710.98	-4730.5	-366.822	-1113.27	-2322.62	-1362.16	-3207.33	-1204.83	-3118.61	-2783.54	-2048.29	-634.725	-4898.11	-3622.58
KEGG_PRIMARY_IMMUNODEFICIENCY	-2769.94	-3074.89	-3798.18	-2765.63	-3399.38	-2781.36	-3349.44	-3749.55	-3088.38	-3477.66	-3333.13	-2921.34	-3297.98	-3897.38	-3264.12	-3112.43	-3990.6	-3578.34	-3762.73	-2659.14	-3503.28	-2488.6	-3482.65	-3878.64	-3103.17	-3779.33	-2134.05	-2467.96	-2771.88	-1546.4	-2853.47	-2317.32	-1999.1	-581.973	-2677.22	-16.9783
KEGG_HYPERTROPHIC_CARDIOMYOPATHY_HCM	744.615	577.498	1026.59	692.164	440.815	870.146	431.164	608.936	1134.69	530.936	233.515	481.09	532.853	-134.037	434.585	343.18	728.269	648.234	1140.72	927.18	749.524	773.829	524.62	701.548	711.768	798.914	512.927	1056.25	1028.06	643.1	514.842	748.83	693.92	1192.1	653.584	308.889
KEGG_ARRHYTHMOGENIC_RIGHT_VENTRICULAR_CARDIOMYOPATHY_ARVC	1256.53	1143.79	1310.55	1286.02	1060.84	1451.47	1075.09	1202.95	1672.21	1267.14	893.909	1057.65	1087.7	554.299	961.503	799.659	1150.78	1263.74	1435.19	1284.71	1324.48	1227.06	974.073	1173.09	1369.25	1363.01	1040.03	1526.69	1513.82	1238.93	1121.89	1293.22	1208.21	1424.35	1114.29	870.895
KEGG_DILATED_CARDIOMYOPATHY	970.05	734.048	1246.49	917.503	630.668	932.375	614.548	672.727	1387.49	798.066	271.038	527.694	542.914	-137.534	483.394	204.682	827.046	666.188	1215.87	823.725	907.942	1019.15	656.251	845.151	811.684	944.191	422.622	925.983	1172.35	907.081	527.296	641.138	867.253	1140.99	748.119	336.719
KEGG_VIRAL_MYOCARDITIS	425.529	358.502	1337.25	-155.173	1245.86	-603.377	68.7663	-1081.86	1270.83	501.849	359.922	426.44	-123.52	-561.385	978.955	1434.12	-399.49	-275.486	852.557	1170.71	1597.24	2070.98	-98.5549	36.866	2933.74	2302.53	1025.4	1949.43	1043.69	2012.57	893.899	1148.68	1714.05	2285.78	-32.7385	547.557
